# Supplementary material for: The effects of introgression across thousands of quantitative traits revealed by gene expression in wild tomatoes
Source: PLoS Genet. 2021 Nov 8;17(11):e1009892. doi: 10.1371/journal.pgen.1009892 (PMC8601620; doi:10.1371/journal.pgen.1009892)
Supplement: S1 Data — (XLSX) [file pgen.1009892.s006.xlsx]

## Sheet: no_introgression
	q1q2	q2q3	q1q3
1	1.33907	0.0544286	1.3935
2	1.32645	4.22033	2.89388
3	2.25642	1.55367	0.702755
4	2.15003	2.47223	0.322206
5	2.33103	1.34814	0.982883
6	1.27923	1.52589	0.246661
7	3.65265	2.09454	1.55812
8	0.430376	2.00354	1.57316
9	3.77924	1.41787	2.36137
10	1.3367	1.86159	0.524893
11	0.642475	0.532387	0.110088
12	0.554405	1.76731	1.21291
13	3.30617	1.89064	1.41553
14	2.3648	0.806738	1.55806
15	3.30304	2.64119	0.661845
16	0.426126	2.90342	2.47729
17	1.56982	1.77752	0.207694
18	3.39782	3.15074	0.247082
19	0.417643	1.38744	0.969796
20	0.409059	2.44752	2.85658
21	1.74206	1.06188	0.680182
22	1.28377	0.671136	0.612638
23	0.0016443	1.28833	1.28669
24	3.13834	2.28154	0.8568
25	0.512873	2.14436	2.65723
26	2.0607	1.36528	0.695419
27	1.95521	0.345213	2.30042
28	3.55908	0.372409	3.93149
29	0.438652	0.282723	0.721375
30	1.91114	2.14562	4.05676
31	2.43524	4.70537	2.27013
32	0.707135	1.88658	1.17945
33	0.335933	2.42168	2.75762
34	0.821137	1.48375	0.662609
35	2.20127	1.25043	0.950841
36	3.04472	2.51494	0.529782
37	1.02822	1.78967	0.761452
38	3.71505	1.05492	2.66013
39	1.06589	2.1906	1.12471
40	3.00201	3.99821	0.9962
41	3.6599	0.991409	2.66849
42	2.18168	0.599279	2.78096
43	1.56236	1.50531	3.06767
44	1.87479	2.71787	0.843077
45	0.2207	1.24285	1.46355
46	1.67923	0.840616	2.51984
47	1.13861	0.19839	1.337
48	0.649786	3.60535	2.95557
49	0.239505	0.273523	0.0340181
50	0.199663	1.93522	2.13489
51	2.1788	1.80344	3.98225
52	0.160067	1.17984	1.01977
53	1.58651	0.214599	1.80111
54	3.75802	1.09834	4.85636
55	0.83577	0.134646	0.701124
56	2.40786	0.830073	1.57779
57	0.591983	0.29956	0.292422
58	1.38446	0.865217	0.519245
59	0.988037	1.29204	0.303999
60	1.29605	0.825637	2.12168
61	2.49725	1.38677	1.11048
62	2.21384	1.59549	0.618346
63	4.31368	4.08484	0.228845
64	0.121725	0.780101	0.658376
65	1.02323	0.881763	0.141464
66	0.132504	0.0395158	0.0929885
67	1.80975	1.45053	0.359217
68	2.99972	0.223512	2.77621
69	2.50271	2.58016	0.0774553
70	1.03759	1.77624	2.81383
71	2.93052	2.03917	4.96969
72	3.15798	3.24549	0.0875053
73	2.60447	1.43625	1.16821
74	2.68025	4.82952	7.50977
75	2.98883	2.34978	0.639046
76	1.22592	0.401867	0.824049
77	0.273423	5.47803	5.2046
78	0.07186	0.842395	0.770535
79	2.71864	0.941479	1.77716
80	0.49665	1.89258	2.38923
81	1.2823	0.151084	1.43338
82	3.33706	4.68817	1.35111
83	0.170467	1.00902	0.838549
84	2.35676	4.4824	2.12564
85	4.40034	4.10416	0.296182
86	1.36775	1.6397	0.271954
87	1.12822	2.67919	1.55097
88	0.144727	0.176935	0.0322082
89	3.55947	2.20772	1.35174
90	0.646294	3.98615	3.33985
91	0.000657342	6.84953	6.84887
92	1.45588	0.0806025	1.37528
93	0.987757	1.51234	0.52458
94	2.2209	0.747092	1.47381
95	0.0824339	1.00749	0.925059
96	0.270581	2.5498	2.27922
97	0.24328	0.136494	0.106787
98	1.33333	2.47587	3.8092
99	0.0480681	2.04367	2.09174
100	1.56452	1.94807	3.51259
101	1.79452	0.0502541	1.74427
102	1.85678	0.166166	2.02294
103	1.89285	0.507827	1.38502
104	0.789186	2.89566	3.68485
105	2.56277	0.481068	2.0817
106	0.437655	0.149651	0.288004
107	0.710984	3.42918	2.71819
108	2.48041	5.86807	3.38766
109	0.421114	1.74504	1.32392
110	0.462218	2.9839	2.52169
111	2.56357	0.427625	2.99119
112	0.850675	0.616704	0.233971
113	2.26233	0.237998	2.02433
114	3.31386	5.31742	2.00356
115	1.02827	2.00147	0.97321
116	2.52087	2.29421	0.22666
117	3.75077	4.55355	0.802772
118	1.92252	1.23728	0.685232
119	0.757256	3.2215	3.97876
120	3.49272	1.19611	2.2966
121	0.268185	0.11244	0.155745
122	1.24975	1.80603	0.556287
123	1.62862	1.65659	0.0279653
124	2.24549	2.54639	0.300907
125	0.420073	0.378668	0.798741
126	1.64462	2.01443	0.369808
127	0.724753	2.02236	1.29761
128	1.63684	0.1422	1.77904
129	2.17334	1.15385	1.01948
130	0.721947	1.48038	0.758435
131	0.426727	1.88016	2.30689
132	0.755222	2.23202	1.4768
133	0.83788	1.48799	0.650114
134	0.273323	1.88522	1.61189
135	2.58012	0.988159	1.59196
136	0.34543	3.10027	3.4457
137	1.83338	1.69343	3.52681
138	3.40927	0.192692	3.60196
139	3.1207	3.38201	0.261309
140	2.49811	1.58443	0.913676
141	0.967856	4.03034	3.06248
142	0.97339	1.33461	0.361218
143	1.75164	2.99085	1.23921
144	1.97937	0.608783	1.37058
145	0.38594	1.93976	2.3257
146	0.464147	0.201976	0.666123
147	1.87953	0.221892	2.10143
148	2.89235	1.72636	1.16599
149	0.0880759	1.91514	2.00322
150	1.99201	2.60508	0.613074
151	2.2603	0.100254	2.36056
152	0.376047	1.91488	2.29093
153	3.15124	0.36498	2.78626
154	1.80138	1.35071	0.450668
155	1.53958	0.907451	0.632127
156	4.12713	1.42997	2.69717
157	0.18972	4.79914	4.98886
158	1.60556	3.40265	5.00822
159	3.16423	0.548345	2.61588
160	2.22318	2.42487	0.201687
161	2.07822	1.57612	3.65434
162	4.05847	2.91814	1.14033
163	0.623669	2.35247	2.97614
164	2.50944	0.216981	2.72643
165	2.62753	0.640489	1.98704
166	3.23907	0.754842	2.48423
167	3.83671	4.077	0.240289
168	2.23813	4.60817	2.37004
169	1.09433	0.192837	0.901489
170	1.64094	3.48647	1.84552
171	1.16202	2.51973	1.35771
172	0.476956	0.169103	0.307853
173	3.99834	4.82994	0.831598
174	0.0963883	1.14895	1.24534
175	2.58359	4.482	1.89841
176	0.159176	5.16767	5.00849
177	1.33671	2.52745	1.19074
178	0.492939	0.928012	1.42095
179	1.36391	0.0470569	1.41097
180	0.423231	0.203894	0.219337
181	2.02192	1.13609	3.158
182	3.02839	4.51815	1.48976
183	0.377947	2.07758	1.69964
184	1.57489	0.744732	2.31962
185	4.01208	3.72897	0.28311
186	1.26034	1.04244	0.217899
187	0.105544	2.04175	1.9362
188	2.01991	2.11074	0.0908294
189	1.04822	0.556313	1.60453
190	0.219032	1.74651	1.52748
191	0.622174	0.513256	1.13543
192	2.54643	0.865237	3.41166
193	0.941083	0.526974	1.46806
194	0.348133	2.7365	2.38837
195	0.436149	0.480624	0.916773
196	1.98917	2.56765	0.578483
197	0.735686	0.827144	1.56283
198	0.077854	2.51287	2.59072
199	1.87166	1.87486	3.74652
200	3.05727	2.34154	0.715735
201	2.6718	0.785073	1.88673
202	3.2954	1.44282	1.85259
203	1.89454	0.565729	2.46026
204	1.54104	2.86876	1.32772
205	0.277763	1.69725	1.97501
206	0.465452	1.29235	0.826896
207	1.09371	2.34059	3.4343
208	2.01638	1.05166	0.964724
209	0.266391	2.43887	2.17248
210	1.5464	0.206649	1.33975
211	0.204133	0.437286	0.641419
212	0.651079	1.79942	2.4505
213	1.32243	2.05971	0.737283
214	2.27223	0.272561	2.54479
215	0.268638	0.431362	0.7
216	2.48867	3.73763	6.2263
217	1.78783	0.586635	1.2012
218	1.70067	4.53513	2.83446
219	5.17213	0.287319	4.88481
220	0.102476	0.62829	0.730766
221	0.875356	2.15262	1.27726
222	0.453046	0.452995	5.11162e-05
223	2.57439	2.60368	0.029289
224	1.84306	0.0315314	1.81153
225	0.280356	0.391823	0.111467
226	3.44938	0.320442	3.76982
227	4.02609	1.58316	2.44292
228	1.34654	0.141632	1.20491
229	0.193143	0.149177	0.043966
230	0.151661	1.66476	1.51309
231	0.774625	4.6104	3.83577
232	2.12726	0.770766	1.35649
233	2.03889	3.10604	1.06714
234	0.802701	3.23823	2.43553
235	1.86782	1.39648	0.471339
236	0.678449	1.42712	2.10557
237	0.678308	1.35274	0.674434
238	0.761251	4.09886	4.86011
239	0.356525	2.95547	3.31199
240	0.249278	0.412835	0.662113
241	0.638074	1.33271	0.694638
242	2.35139	2.43403	4.78542
243	2.47465	2.22656	0.248091
244	1.8973	3.02994	1.13263
245	0.989151	0.0501074	0.939044
246	0.308469	0.684697	0.993165
247	0.599638	4.89204	4.2924
248	1.13892	0.0108898	1.12803
249	0.221263	0.325512	0.104249
250	2.92148	1.08402	4.0055
251	1.89549	3.59098	5.48647
252	2.01382	3.27053	1.2567
253	0.936423	0.0727869	1.00921
254	4.01951	1.15489	5.1744
255	1.49622	1.96285	0.466631
256	0.521639	2.20678	2.72842
257	1.24267	0.551823	0.69085
258	0.537188	0.393782	0.143406
259	0.5531	1.26326	1.81636
260	2.23433	0.179963	2.4143
261	1.23615	3.0323	1.79615
262	1.08104	0.143594	1.22463
263	0.59433	0.613513	0.0191829
264	0.392849	1.32078	1.71363
265	2.10634	3.47711	1.37077
266	0.851223	3.02901	3.88024
267	1.94082	1.57688	3.51771
268	2.60256	3.19365	0.591088
269	1.53632	1.99738	3.5337
270	3.35143	1.70486	5.05629
271	1.46431	1.33208	2.79638
272	0.473578	1.2876	1.76118
273	2.1166	2.48325	0.366653
274	1.71971	0.691434	1.02827
275	0.901592	0.543136	1.44473
276	2.27162	0.232693	2.03893
277	1.23731	1.69786	0.460552
278	0.897164	3.04366	2.1465
279	2.13851	2.24871	0.110201
280	0.890284	0.675122	0.215162
281	1.65604	1.89808	0.242039
282	0.0175065	0.920048	0.937555
283	1.67247	2.64366	0.971197
284	0.680583	3.79838	3.1178
285	0.242058	3.38628	3.62834
286	1.17766	0.850512	0.327153
287	0.309699	2.20351	1.89381
288	3.50341	2.72585	0.777561
289	3.40261	2.71799	0.684624
290	1.11532	0.878705	1.99402
291	2.80356	8.25071	5.44716
292	2.37767	4.08658	1.70891
293	2.56607	1.8597	0.706368
294	3.23983	4.14406	0.904221
295	2.33978	1.63777	0.702009
296	2.29174	1.30863	0.983105
297	1.63199	0.227194	1.40479
298	1.75508	0.82383	2.57891
299	0.919125	1.44294	0.52382
300	2.07023	0.551102	1.51913
301	0.298451	0.455825	0.157374
302	1.01588	4.25828	5.27416
303	0.62122	0.184178	0.805398
304	0.810162	2.95284	2.14268
305	0.939224	3.46212	2.52289
306	2.09947	2.16295	0.0634786
307	2.36125	2.17399	0.187254
308	1.45985	0.688434	2.14828
309	0.177104	1.20928	1.38639
310	1.75008	3.12513	1.37505
311	1.50946	3.13004	4.6395
312	1.34301	3.59747	4.94049
313	1.19089	1.38371	0.192823
314	0.739036	2.27527	1.53624
315	2.31312	1.00451	3.31763
316	0.636129	1.61283	0.976697
317	2.56937	7.52081	4.95143
318	1.56969	0.969253	0.600435
319	1.24156	0.989312	0.252248
320	0.363584	2.12401	1.76042
321	2.44561	1.93005	0.515559
322	0.263992	1.66508	1.40109
323	1.17095	1.15374	0.0172109
324	1.2659	2.05044	0.784538
325	1.10117	0.36479	1.46596
326	2.86017	0.457906	2.40227
327	1.14983	3.4934	2.34357
328	5.14787	0.727658	4.42021
329	0.754225	5.2277	4.47347
330	1.13195	0.389519	1.52147
331	1.14848	1.4332	0.284715
332	4.25254	4.82038	0.567836
333	0.911078	1.88832	0.977238
334	1.31512	0.00460385	1.31972
335	1.79299	1.72295	0.0700353
336	1.85793	5.23099	7.08891
337	0.785807	1.20214	1.98795
338	1.73546	1.97627	0.240805
339	0.862048	2.11047	1.24843
340	0.453386	3.6636	3.21021
341	2.09503	5.45349	3.35847
342	0.153429	2.25455	2.10112
343	1.03685	0.163379	1.20023
344	3.58499	4.54882	0.963835
345	1.33062	0.544878	1.87549
346	0.653169	1.25669	0.603523
347	0.652362	3.28733	2.63497
348	0.412372	0.875783	0.463411
349	1.00566	3.08515	4.09081
350	0.49891	0.359569	0.139341
351	0.116495	2.03703	2.15352
352	0.918477	2.42783	3.34631
353	3.378	0.315009	3.06299
354	1.77714	1.4555	0.321637
355	0.560077	1.3988	0.838724
356	1.49934	1.05645	0.442889
357	1.09974	2.00621	3.10595
358	0.476503	4.12509	4.6016
359	1.74676	1.72856	3.47532
360	1.40093	0.120323	1.2806
361	3.6198	4.03477	0.414969
362	2.76734	0.499669	2.26767
363	2.39806	3.49435	1.09629
364	2.00445	2.04938	0.0449314
365	2.31221	2.05912	0.253089
366	1.17613	2.27399	3.45012
367	0.40362	1.00814	0.604518
368	3.20694	3.48134	0.274399
369	1.99813	2.28209	0.283965
370	1.55378	1.19934	2.75312
371	0.86201	0.360063	0.501947
372	0.0686469	1.51593	1.58458
373	0.375206	1.24919	0.873985
374	2.83174	4.09431	1.26257
375	0.449056	1.23057	1.67963
376	0.287331	3.74187	4.0292
377	0.582228	0.750478	0.16825
378	0.788873	3.62902	2.84015
379	1.06061	0.255301	0.80531
380	1.68114	0.0245602	1.7057
381	0.262423	3.31497	3.5774
382	0.25517	0.206606	0.0485635
383	2.82922	1.83436	0.994856
384	0.227537	1.50308	1.27555
385	1.84861	1.89334	0.0447255
386	0.627927	2.18777	2.81569
387	0.406453	0.684578	1.09103
388	2.39874	1.70498	4.10372
389	2.67555	2.38322	0.292328
390	2.10219	2.59737	0.495183
391	3.06047	0.213704	3.27418
392	1.09089	0.59219	1.68308
393	4.27038	3.08424	1.18613
394	0.864999	2.63609	1.77109
395	2.02351	2.58415	0.560632
396	1.33541	1.6332	0.297783
397	1.77979	1.40378	3.18357
398	0.758025	2.37774	3.13576
399	1.67155	2.9208	4.59235
400	3.0249	4.72029	1.69539
401	1.71451	1.86155	3.57607
402	2.83565	1.40768	1.42797
403	1.17903	3.33329	2.15425
404	2.00176	1.46201	0.539747
405	0.741528	4.1198	3.37828
406	0.0455804	3.07429	3.02871
407	2.27633	0.739453	1.53687
408	0.394304	0.0833935	0.310911
409	0.624715	0.73636	0.111645
410	0.955427	0.689675	0.265752
411	1.28584	0.5267	0.759145
412	0.684189	1.2019	1.88609
413	1.35473	1.82401	3.17874
414	0.84663	0.792031	0.054599
415	0.513407	0.0479842	0.465423
416	1.51675	1.7957	0.278948
417	0.0842665	4.30269	4.38695
418	1.65356	2.07023	3.72378
419	0.819516	1.38448	0.564961
420	0.409776	0.720358	1.13013
421	2.49546	0.737463	1.758
422	0.700687	2.30994	1.60925
423	0.720383	1.68473	0.964349
424	3.6038	2.11472	1.48908
425	3.01787	3.39652	0.378649
426	0.643066	0.628335	1.2714
427	1.00885	1.36878	0.359929
428	0.777389	0.251692	0.525697
429	0.214226	0.360451	0.146224
430	4.55892	1.8498	2.70912
431	2.11334	1.32581	3.43915
432	0.546646	1.71	2.25665
433	2.43499	0.747341	3.18233
434	0.479633	1.05251	0.57288
435	2.9246	1.04799	1.8766
436	1.72133	0.285842	2.00717
437	3.37289	1.06558	2.30731
438	1.05744	3.07336	2.01592
439	2.35149	2.33077	0.0207248
440	3.12885	6.33821	3.20936
441	1.36435	1.61517	0.250814
442	0.27521	2.18629	1.91108
443	5.22053	3.30583	1.91469
444	0.341437	1.34713	1.0057
445	0.0311376	0.160979	0.192117
446	3.89766	4.19236	0.294703
447	3.22561	2.71386	0.511751
448	1.00458	0.899414	1.90399
449	2.84341	1.89864	0.944773
450	1.75003	2.64042	0.890388
451	0.767636	2.15685	1.38921
452	3.61694	3.89104	0.274099
453	0.771463	0.694192	1.46565
454	0.0290948	2.22795	2.19885
455	0.663179	1.71667	1.05349
456	3.25115	0.593354	3.84451
457	1.2954	2.59329	1.2979
458	1.27939	2.87094	4.15034
459	0.0192668	0.781212	0.761945
460	1.52252	2.15835	0.635832
461	0.505287	1.08349	1.58878
462	1.3779	3.69052	2.31262
463	0.209211	2.6734	2.46418
464	0.0673876	0.501504	0.568892
465	0.900944	3.1339	2.23295
466	0.808489	2.41051	1.60202
467	1.4924	4.14417	2.65176
468	2.44977	0.661615	1.78815
469	3.52168	2.65196	6.17365
470	0.805052	2.24101	1.43596
471	0.195921	1.07968	1.2756
472	1.54456	2.19573	3.74029
473	2.00725	0.878922	1.12833
474	1.26077	1.82941	0.568638
475	2.71467	1.3442	1.37047
476	0.340161	1.85777	1.51761
477	0.233451	0.111648	0.121803
478	1.44935	2.51326	1.06391
479	2.97442	0.974075	2.00035
480	2.33849	0.840087	1.4984
481	4.83334	4.86152	0.0281812
482	1.73938	2.23481	0.495431
483	3.78274	2.89382	0.888917
484	1.00259	2.35545	1.35287
485	0.475282	0.0323771	0.507659
486	1.70965	4.65716	2.94751
487	3.91272	2.82589	1.08683
488	0.254672	2.51235	2.76703
489	0.125862	1.60627	1.48041
490	1.06834	1.32763	2.39597
491	0.62487	0.0790461	0.545823
492	0.27634	1.79489	2.07123
493	0.870586	1.42716	2.29775
494	0.245908	0.787855	0.541947
495	0.559719	0.153819	0.713538
496	0.289078	0.523935	0.234857
497	3.06297	0.553056	2.50992
498	1.66594	1.37132	3.03727
499	1.16335	0.996171	2.15953
500	1.1715	0.131177	1.30267
501	1.03741	2.444	3.48142
502	0.0322541	0.548664	0.51641
503	1.70799	4.61248	6.32047
504	2.33329	0.4634	1.86989
505	0.76245	1.61564	2.37809
506	3.95272	3.55078	0.40194
507	0.0508743	0.703755	0.65288
508	1.47877	1.76056	3.23933
509	1.46658	1.96015	0.493562
510	0.971536	0.216324	1.18786
511	3.91541	0.628167	3.28724
512	2.18319	2.75403	0.570842
513	1.47346	4.02992	2.55646
514	2.75119	2.16162	0.589573
515	1.90005	3.29996	1.39992
516	1.26497	1.03547	0.229496
517	4.3873	3.74401	0.643283
518	2.06294	0.282375	2.34531
519	3.58717	3.08333	0.503836
520	0.367616	0.267717	0.635333
521	1.65656	1.03159	2.68815
522	0.530928	1.18745	0.656517
523	1.84057	2.85723	1.01666
524	2.01264	1.86022	0.15242
525	3.40534	2.7214	0.683937
526	1.22963	0.163429	1.0662
527	1.47693	0.478154	0.99878
528	4.31327	2.83651	1.47676
529	0.272117	1.40423	1.13211
530	0.0315299	0.201108	0.169578
531	5.10553	1.37282	6.47835
532	0.474267	0.699406	0.22514
533	1.58877	0.838368	0.750401
534	3.53011	1.54787	1.98224
535	2.55189	2.62845	0.0765599
536	2.72532	3.0461	5.77142
537	2.43426	1.85412	0.580142
538	0.897956	0.756339	1.65429
539	4.2286	0.905319	3.32329
540	1.65738	1.67661	0.0192275
541	0.301235	0.186677	0.114558
542	0.488412	2.57922	3.06763
543	2.16416	0.646404	2.81057
544	1.37155	3.16231	4.53387
545	0.348807	1.71467	2.06348
546	1.43407	0.483497	1.91757
547	0.590507	1.6155	1.02499
548	3.41092	0.0881211	3.49904
549	4.59218	4.66056	0.0683827
550	2.32118	4.4881	2.16692
551	0.267298	0.00835722	0.258941
552	1.28607	1.07553	2.3616
553	0.69073	1.02787	1.7186
554	1.04212	2.51702	3.55914
555	1.07517	0.891723	0.18345
556	0.949135	3.35708	4.30622
557	0.439771	1.83373	1.39395
558	2.29153	0.741192	3.03273
559	1.6305	0.00578308	1.62472
560	0.627338	0.374	0.253338
561	4.07226	6.92355	2.8513
562	1.43453	1.15226	0.282278
563	0.0804729	1.78614	1.70567
564	1.18552	0.00700789	1.19253
565	1.13101	3.69716	4.82817
566	0.755615	0.608302	1.36392
567	2.39445	1.51874	0.875711
568	5.57592	2.73829	2.83764
569	3.03343	0.718813	3.75224
570	0.223243	0.574309	0.351067
571	2.27144	0.458193	2.72963
572	3.47345	0.803961	4.27742
573	2.0046	0.123731	2.12833
574	3.07308	0.00418236	3.0689
575	0.914053	0.550785	1.46484
576	0.900134	4.44142	3.54129
577	2.59201	0.285861	2.87787
578	0.902878	0.791057	1.69393
579	1.48154	1.29241	0.189135
580	1.19129	2.69555	1.50426
581	1.99318	2.32432	0.331135
582	1.73732	2.05506	3.79237
583	0.937179	0.474289	0.46289
584	1.20195	1.4839	2.68585
585	0.836019	1.03793	0.201912
586	2.16741	3.05121	0.883804
587	3.44303	0.50348	2.93955
588	1.47136	1.4599	0.0114618
589	0.658321	1.45668	2.115
590	5.70297	3.57001	2.13296
591	1.31415	1.58916	0.275005
592	2.47607	0.122714	2.35335
593	2.39624	0.0254616	2.37078
594	1.14273	1.9014	3.04413
595	0.426248	1.35904	0.932794
596	1.3235	0.517408	1.84091
597	3.20998	3.81942	0.609438
598	1.47253	0.391946	1.86448
599	2.3275	0.0158139	2.31169
600	0.831977	1.95401	2.78598
601	1.29838	1.6076	0.309219
602	0.147294	0.177032	0.0297378
603	1.2404	1.99055	3.23096
604	4.88993	2.86697	2.02297
605	0.228524	1.60896	1.83748
606	0.35425	1.70052	2.05477
607	1.67784	0.614776	1.06306
608	4.7495	6.52294	1.77345
609	1.99883	0.641705	1.35713
610	1.49886	1.11539	2.61425
611	1.57583	0.892906	0.682921
612	1.62253	0.390045	2.01258
613	4.83653	3.44912	1.38742
614	1.61806	3.26308	1.64502
615	1.36603	0.00940689	1.35662
616	1.59551	2.1297	0.534194
617	2.52663	2.37381	0.152823
618	0.0414371	2.1387	2.18014
619	1.18883	1.67859	2.86741
620	0.357552	2.05878	1.70123
621	2.60976	3.13845	0.528689
622	1.62631	0.626007	1.0003
623	2.2552	0.532743	2.78794
624	1.50379	3.20582	1.70204
625	0.618209	0.152106	0.466102
626	1.9939	3.97758	1.98368
627	2.78549	1.83989	0.945599
628	1.10957	3.29813	2.18856
629	5.00204	2.39621	2.60584
630	1.92498	1.76939	0.155596
631	1.75129	2.7468	0.99551
632	2.52012	4.47029	1.95017
633	4.58119	4.15346	0.427729
634	1.9879	1.0597	0.928202
635	1.11777	2.04582	3.1636
636	2.26242	2.18996	0.0724561
637	2.96628	1.19611	1.77017
638	0.165968	3.09336	2.92739
639	0.20049	0.060677	0.261167
640	0.0154608	0.895382	0.879921
641	0.556109	1.77434	1.21823
642	0.262148	0.962439	1.22459
643	0.89787	1.68179	0.783919
644	0.0536328	1.67243	1.6188
645	0.406729	0.123437	0.283292
646	0.468347	2.62906	2.16071
647	1.28049	0.486301	1.76679
648	2.11743	0.0174701	2.09996
649	0.790575	0.83368	1.62426
650	1.93996	1.757	3.69696
651	2.22061	1.78021	0.440401
652	1.60835	3.3221	1.71375
653	3.88384	0.460093	4.34393
654	0.450564	1.17464	1.6252
655	0.356397	1.55662	1.20022
656	2.14185	2.91222	0.770368
657	3.28306	1.31347	1.96959
658	3.56969	4.80201	1.23232
659	0.884884	1.37076	0.485872
660	2.93572	2.84459	0.0911328
661	3.35773	5.19605	1.83832
662	1.02104	2.56405	3.58509
663	3.61982	3.80862	0.188797
664	2.76502	1.77944	4.54446
665	1.29808	1.53343	0.235356
666	1.98807	2.78056	0.792494
667	2.39639	1.62672	0.769669
668	2.77569	5.17572	2.40002
669	4.07547	3.38262	0.692843
670	0.506803	0.370426	0.136377
671	1.05227	2.04607	0.9938
672	1.88338	0.788425	1.09495
673	0.218624	0.897637	1.11626
674	4.51215	5.84708	1.33494
675	2.30354	0.473001	1.83054
676	0.20544	0.245515	0.0400752
677	2.29547	2.56891	0.273437
678	0.47339	0.127552	0.345838
679	6.90374	4.51868	2.38506
680	0.378969	3.34675	2.96778
681	3.06275	2.85045	0.212293
682	0.5288	2.63999	2.11119
683	2.51911	2.52177	0.00265028
684	0.744513	0.333799	1.07831
685	1.5891	4.49388	2.90478
686	2.02635	0.190198	2.21655
687	0.431603	0.239586	0.192017
688	2.49083	1.92511	0.565721
689	0.241121	0.81434	0.573219
690	2.98952	1.96704	1.02248
691	2.32851	0.507522	1.82098
692	1.24095	1.0009	2.24185
693	1.31469	0.15467	1.46936
694	0.323418	0.259061	0.0643569
695	2.8665	0.127366	2.73913
696	2.80033	1.13742	1.66291
697	0.220235	0.865543	0.645308
698	3.46454	0.977686	2.48685
699	0.612318	2.81545	3.42777
700	0.394795	4.51376	4.90856
701	0.798571	1.34785	2.14642
702	0.915648	1.26424	2.17988
703	1.90467	3.23244	1.32777
704	2.64637	0.653894	1.99247
705	0.581334	1.05085	0.469521
706	0.684891	1.80171	2.4866
707	0.612059	0.759781	0.147722
708	0.58289	3.64702	3.06413
709	3.25959	2.42713	5.68672
710	3.19723	2.06274	1.13449
711	3.23657	1.36493	1.87164
712	1.195	1.06	0.135001
713	2.53669	1.00869	1.528
714	1.34447	1.657	0.312532
715	0.973853	1.69981	0.725956
716	0.147352	0.620775	0.768127
717	2.62412	2.69072	0.0666048
718	1.3942	1.6612	0.267003
719	2.31411	1.44228	0.871834
720	1.34162	0.261004	1.08062
721	2.43448	3.48856	1.05408
722	0.165104	1.12491	1.29001
723	1.11066	2.40914	3.51981
724	0.0747746	0.968593	1.04337
725	1.77212	2.41628	0.644162
726	2.24218	1.21089	1.03129
727	1.51219	3.87017	2.35799
728	3.71557	0.485123	4.20069
729	2.97277	2.15596	0.816817
730	0.430711	1.30961	1.74032
731	0.390086	3.64456	4.03464
732	0.989293	0.193367	0.795927
733	1.93908	0.0434317	1.89565
734	1.50901	4.11284	2.60383
735	0.540428	1.03392	0.493493
736	0.342511	0.125072	0.467584
737	0.125733	1.70903	1.83477
738	0.0490548	0.149829	0.198883
739	4.79395	4.02499	0.768961
740	0.876523	4.40878	3.53226
741	0.437524	0.254446	0.69197
742	3.19369	1.07566	2.11803
743	1.39995	0.79981	2.19976
744	2.70446	2.61307	0.0913866
745	0.169381	0.29599	0.465371
746	2.91655	2.75281	0.163732
747	0.126913	1.73029	1.8572
748	1.95383	1.27569	3.22952
749	2.85288	1.71497	1.13791
750	0.952538	0.0852242	0.867314
751	0.838188	0.412681	0.425508
752	0.363278	1.95614	1.59286
753	2.61135	0.12778	2.73913
754	1.8208	2.46673	0.645935
755	0.133219	0.24847	0.115251
756	0.10244	2.25886	2.15642
757	0.775024	0.27658	1.0516
758	1.60297	0.96829	2.57126
759	0.516019	3.95459	3.43857
760	1.67864	3.18133	1.50269
761	2.47031	2.11173	0.35858
762	0.0196604	0.672505	0.652844
763	2.34107	1.78355	4.12462
764	2.10708	0.399481	1.7076
765	1.2897	2.91297	4.20267
766	0.842843	0.825816	1.66866
767	0.517232	1.68651	2.20374
768	0.111796	0.303075	0.191279
769	1.41192	2.36575	0.953835
770	0.248717	0.0936042	0.155112
771	2.89423	3.30988	0.415645
772	0.342107	2.48759	2.14548
773	2.61306	0.0983458	2.51471
774	3.46996	1.25634	2.21362
775	1.52851	1.44572	2.97422
776	1.65064	0.680484	0.970157
777	0.0599984	0.798358	0.858357
778	2.42203	0.0722284	2.3498
779	0.529442	2.27897	2.80841
780	2.05679	3.86077	5.91756
781	1.69775	0.636712	1.06104
782	0.215875	0.32311	0.107235
783	1.16018	0.416747	0.743434
784	4.04823	0.465827	4.51406
785	1.01435	0.654928	0.359423
786	4.42493	0.759133	3.66579
787	1.66952	1.8224	3.49192
788	1.16355	1.20027	2.36382
789	1.12134	0.983715	0.137629
790	2.70283	1.34152	1.36131
791	2.41115	1.28108	3.69223
792	1.28954	1.46992	2.75945
793	0.849954	1.29521	2.14516
794	0.253011	3.42763	3.68064
795	0.729868	0.180879	0.910747
796	0.687601	1.74243	1.05483
797	0.777214	1.23015	0.452937
798	2.00169	1.22603	0.77566
799	0.488738	1.65935	1.17061
800	0.902844	1.89179	0.988944
801	0.339702	2.6419	2.30219
802	3.87535	2.50568	1.36967
803	3.57353	0.80757	2.76596
804	0.5759	1.98789	1.41199
805	2.57872	1.55666	1.02206
806	1.37608	1.19144	0.184643
807	2.90585	2.23305	0.672799
808	0.283974	0.320015	0.603988
809	0.402751	0.826894	0.424143
810	2.72405	4.35333	1.62928
811	1.23062	1.38682	0.1562
812	1.23408	2.47767	1.24359
813	3.16055	1.84545	1.3151
814	1.68443	2.98644	1.30202
815	1.25877	2.07648	0.817709
816	0.116955	1.41947	1.53642
817	3.03204	1.40924	4.44128
818	0.200583	1.41738	1.61797
819	0.760059	0.721636	1.4817
820	1.47388	3.99495	2.52107
821	0.207247	0.178929	0.386177
822	2.19197	1.31478	0.877183
823	3.25392	0.234917	3.48884
824	1.06725	1.8134	0.746143
825	1.34487	1.89116	0.546293
826	0.298622	1.86696	1.56833
827	2.03715	0.630266	1.40688
828	0.220566	1.88844	2.109
829	0.633825	0.253708	0.887533
830	2.22778	2.03042	0.197364
831	2.03763	3.6551	5.69272
832	1.29946	0.39835	1.69781
833	2.5593	1.48275	4.04205
834	3.66203	3.07517	0.58686
835	1.20841	0.978861	2.18727
836	1.9034	1.98086	0.0774656
837	0.18692	0.660761	0.84768
838	2.78448	1.80646	0.978018
839	3.48061	1.65403	5.13464
840	0.8371	1.32864	0.491541
841	0.47794	0.380738	0.097202
842	2.49077	1.81091	0.679861
843	1.685	2.53508	0.850079
844	1.67041	1.48976	3.16016
845	3.33573	0.325163	3.01057
846	1.46894	2.88429	4.35323
847	1.57158	0.638599	2.21018
848	1.41534	2.44297	1.02763
849	2.95768	2.20322	5.1609
850	2.78241	2.81182	0.0294093
851	1.47947	1.57252	0.0930421
852	3.11671	4.99783	1.88112
853	2.17199	0.639625	1.53236
854	2.66147	2.78008	0.118605
855	0.791928	3.52702	2.73509
856	0.794639	0.507626	1.30226
857	1.14673	3.85824	2.71151
858	0.525952	1.2789	0.752947
859	1.86115	4.19251	2.33136
860	0.253103	2.74081	2.48771
861	1.28517	1.7049	2.99007
862	2.5394	2.8468	0.307391
863	1.19244	1.0084	2.20084
864	1.80145	0.471924	2.27338
865	2.38539	0.0762931	2.3091
866	1.63689	2.75527	1.11838
867	3.79959	0.158677	3.64092
868	0.522083	0.603686	1.12577
869	0.310207	2.51197	2.82217
870	0.611514	0.755068	1.36658
871	0.361918	1.75893	1.39701
872	2.36725	1.7815	4.14875
873	0.682569	0.355424	1.03799
874	2.16417	1.85284	0.31133
875	3.27812	3.39784	0.119728
876	3.09783	2.16385	0.933979
877	2.91631	1.096	1.82031
878	4.68751	2.90587	1.78164
879	0.249278	0.38929	0.140012
880	3.10228	0.911816	4.0141
881	0.736366	0.31603	1.0524
882	0.00478076	0.177422	0.172642
883	0.266813	0.332564	0.599377
884	0.105143	1.35971	1.25457
885	0.0284013	0.0471039	0.0187026
886	3.15759	1.05112	2.10647
887	0.609546	0.704505	0.0949594
888	2.80599	1.50956	1.29642
889	2.17081	2.05498	0.115829
890	2.20295	2.87608	0.673131
891	3.07704	0.38535	2.69169
892	0.76805	2.20405	2.9721
893	3.30964	2.83431	0.475327
894	0.830174	2.15263	1.32246
895	0.546701	0.302066	0.244635
896	1.36093	2.76632	1.40539
897	1.18405	3.37917	2.19512
898	0.991394	1.79783	2.78922
899	1.57424	0.918188	2.49242
900	0.101899	0.726198	0.624299
901	1.5234	2.0013	3.52471
902	2.07193	1.27898	0.792948
903	0.608918	3.03416	3.64308
904	2.27008	1.71055	0.55953
905	3.57576	0.0777271	3.49803
906	2.05418	2.52321	0.469024
907	0.949015	0.962298	1.91131
908	1.18353	2.98888	4.17241
909	1.67069	1.59793	0.0727589
910	1.02312	4.4643	3.44118
911	2.02118	0.466259	1.55492
912	0.973694	0.538956	0.434738
913	0.16065	2.62613	2.78678
914	1.54697	1.48086	0.0661041
915	1.07731	1.38893	2.46624
916	2.09854	2.07009	0.0284495
917	0.297617	0.857939	1.15556
918	2.32275	2.91216	0.589417
919	0.677912	0.783105	0.105194
920	0.662578	3.15329	2.49071
921	0.520462	0.0389193	0.481543
922	2.36581	5.27589	2.91008
923	1.93538	2.58505	0.649666
924	1.67464	1.45768	0.216954
925	0.640295	4.57862	5.21892
926	4.51149	1.4743	3.03719
927	0.981377	0.618035	0.363342
928	1.12339	3.17933	4.30272
929	1.2437	0.9243	2.168
930	0.878995	4.28349	3.40449
931	1.16116	3.69774	2.53659
932	0.397369	0.112875	0.510244
933	0.103954	2.2781	2.17415
934	2.55312	0.163476	2.38964
935	0.0607266	1.49468	1.5554
936	0.636949	0.807373	1.44432
937	0.249438	2.7272	2.47776
938	1.02394	3.00849	1.98455
939	0.515688	0.61837	0.102682
940	3.83485	0.991047	2.8438
941	0.422775	0.813476	1.23625
942	1.57652	1.56513	3.14164
943	1.47849	1.75765	0.279159
944	0.318199	2.62882	2.94702
945	1.77721	3.57067	1.79346
946	1.47582	1.99236	0.516538
947	2.95326	0.264677	2.68858
948	0.100596	3.83108	3.73049
949	0.277933	1.5703	1.84824
950	1.33122	0.791026	0.540192
951	1.97989	1.19187	0.788022
952	0.884782	0.623222	0.26156
953	3.18078	3.87447	0.693692
954	1.63502	2.88076	4.51577
955	1.34345	0.928648	2.2721
956	1.63741	0.118582	1.51883
957	3.26215	1.07779	2.18436
958	0.0483117	0.436702	0.485013
959	0.313551	2.65384	2.96739
960	0.873921	0.0315097	0.905431
961	0.563412	0.113392	0.45002
962	2.11285	4.57693	2.46408
963	1.05624	1.51153	0.455295
964	2.64629	4.72167	2.07537
965	1.57022	0.925714	0.644503
966	5.8404	1.17804	4.66236
967	0.961526	1.51275	2.47428
968	0.598647	0.548136	1.14678
969	1.21953	0.628325	1.84785
970	4.42902	3.37303	1.05599
971	3.67224	3.71648	0.0442421
972	2.72911	1.04097	1.68814
973	2.08537	2.7071	0.62173
974	0.0276428	2.67747	2.64983
975	3.06821	3.82065	0.752437
976	1.43475	3.29309	1.85834
977	1.98667	1.50561	0.48106
978	2.2055	2.0052	0.200295
979	3.85198	0.606715	3.24526
980	2.1763	0.29988	1.87642
981	0.553817	1.23434	1.78816
982	0.0616944	0.293358	0.231663
983	0.222431	2.11814	1.89571
984	0.387184	0.33384	0.721025
985	1.96808	2.55384	0.585759
986	0.919794	0.900439	1.82023
987	0.0704062	0.49841	0.568816
988	1.98705	1.259	0.72805
989	0.13753	0.433295	0.295764
990	1.01541	0.721201	0.294211
991	0.359577	4.82066	4.46108
992	1.23795	1.48126	0.243315
993	2.26771	1.15491	1.1128
994	1.20411	0.626753	1.83086
995	1.83307	1.18888	0.644195
996	3.65005	1.77569	1.87436
997	0.797207	0.942995	1.7402
998	0.878851	3.67684	2.79799
999	2.40255	1.15845	3.56101
1000	4.19182	3.31654	0.87528
1001	0.267665	2.50218	2.76984
1002	1.58725	0.291778	1.29547
1003	3.70934	0.857716	4.56705
1004	0.306579	1.18745	0.88087
1005	0.173389	0.66766	0.494272
1006	1.1255	0.085691	1.21119
1007	0.408878	2.13425	1.72537
1008	1.18338	2.09114	0.907761
1009	1.60554	2.23999	0.634459
1010	1.04612	0.14602	0.900095
1011	3.14909	3.54385	0.394758
1012	2.2082	1.54673	3.75493
1013	2.16018	2.15421	0.00596364
1014	1.70771	0.270405	1.97811
1015	1.69881	1.78049	0.0816792
1016	0.392085	0.49948	0.107396
1017	0.77938	1.60395	0.824571
1018	0.841955	0.487115	1.32907
1019	3.28175	1.65002	4.93177
1020	1.34952	1.67458	0.325062
1021	1.78074	4.34639	2.56565
1022	0.423223	0.4816	0.904824
1023	1.1234	2.0174	0.894004
1024	0.621662	1.04637	1.66804
1025	1.37156	6.14357	4.77201
1026	1.66807	0.785866	0.882208
1027	0.801286	0.18986	0.991146
1028	0.35899	0.946648	1.30564
1029	0.146617	0.0837203	0.062897
1030	0.919296	1.78515	0.865853
1031	1.77034	0.919067	2.68941
1032	0.629204	0.402941	0.226263
1033	0.343613	0.0428414	0.386454
1034	4.67787	1.42346	3.25441
1035	3.13563	1.96491	5.10054
1036	0.365042	0.347034	0.712076
1037	1.26725	0.589015	1.85626
1038	6.47839	0.539828	5.93856
1039	0.345173	2.75471	2.40954
1040	1.53633	0.2742	1.26213
1041	1.58651	1.61391	3.20042
1042	0.150664	1.66357	1.5129
1043	2.6405	0.897833	1.74266
1044	1.7908	0.060848	1.85164
1045	1.49654	2.97278	4.46931
1046	1.34517	2.95012	1.60495
1047	1.16811	0.750907	0.417199
1048	0.686074	1.01878	1.70485
1049	1.06303	1.48018	0.417155
1050	0.314065	3.07532	2.76125
1051	2.3324	0.102993	2.22941
1052	0.151965	1.03995	1.19192
1053	0.14786	3.21147	3.35933
1054	1.26883	2.49468	1.22586
1055	1.19574	1.64356	0.447823
1056	0.302437	1.50699	1.80943
1057	2.84989	0.862631	3.71252
1058	1.45249	1.73999	3.19248
1059	1.6859	2.97699	1.29109
1060	0.593803	2.04084	1.44703
1061	2.04201	1.26051	3.30252
1062	0.408882	0.613413	1.0223
1063	2.06311	1.32849	0.734621
1064	2.66297	0.797659	3.46063
1065	2.17792	0.159514	2.0184
1066	1.18223	0.382713	1.56494
1067	0.299604	1.25903	0.959427
1068	0.840203	2.44049	1.60029
1069	2.49859	1.9015	0.597096
1070	0.164906	2.03506	2.19997
1071	1.0478	4.12895	3.08114
1072	0.736995	2.38194	3.11894
1073	1.04084	0.844457	0.196385
1074	0.481076	3.35045	3.83153
1075	3.50453	2.03816	5.54269
1076	4.09907	0.110067	3.989
1077	0.966643	0.123539	1.09018
1078	3.42938	4.05868	0.629297
1079	3.33855	1.1033	2.23526
1080	1.67901	2.33797	4.01699
1081	1.26975	1.02717	0.242583
1082	2.111	1.46197	3.57297
1083	1.06231	0.270847	0.791465
1084	0.820199	1.45377	0.633575
1085	4.05821	0.836531	3.22168
1086	2.02528	2.44747	0.422181
1087	1.2639	0.309561	0.954335
1088	0.634947	0.637986	1.27293
1089	2.95861	0.76876	2.18985
1090	0.0908791	4.3578	4.26692
1091	0.76177	0.17998	0.941751
1092	2.28677	0.613103	1.67367
1093	2.21471	2.90327	0.688559
1094	0.307766	1.58629	1.27852
1095	0.452921	0.193063	0.645984
1096	0.613155	2.00753	1.39438
1097	0.674237	0.950996	1.62523
1098	0.188178	0.683761	0.495583
1099	1.6288	0.443758	2.07256
1100	1.67595	0.781741	0.894208
1101	1.15994	1.18121	2.34115
1102	1.36541	1.52497	2.89039
1103	0.412498	0.508659	0.921157
1104	0.492824	0.97889	0.486066
1105	2.17982	3.12141	0.941585
1106	1.06926	0.724707	1.79397
1107	1.44331	2.38832	3.83163
1108	0.72195	1.13908	1.86103
1109	3.34854	1.18452	4.53306
1110	0.400109	0.921252	0.521143
1111	0.0152974	2.2464	2.2617
1112	0.322752	1.65219	1.32944
1113	0.417055	0.685239	0.268185
1114	0.0984833	5.03161	4.93312
1115	1.23699	1.21943	2.45642
1116	1.12831	0.580847	1.70916
1117	0.332931	1.07475	1.40768
1118	1.14127	2.34084	1.19958
1119	1.82387	0.657403	1.16647
1120	1.10106	1.88781	0.786752
1121	3.84901	4.49762	0.648611
1122	3.01857	1.80954	4.82811
1123	1.76677	0.290914	1.47586
1124	0.0239254	0.133365	0.15729
1125	2.88768	1.70768	4.59536
1126	2.33016	0.150773	2.48093
1127	2.06226	2.6253	0.56304
1128	0.606443	0.577802	0.0286407
1129	2.838	2.95337	0.115374
1130	2.74869	1.68793	4.43662
1131	0.306319	0.726947	1.03327
1132	3.73127	0.00308211	3.72819
1133	0.753461	3.69725	2.94379
1134	1.71603	2.48675	0.770716
1135	0.0161953	1.98004	1.99624
1136	4.3679	1.65605	2.71185
1137	0.502966	1.45578	1.95874
1138	1.15722	1.3958	0.238575
1139	3.38164	2.25988	1.12177
1140	0.367833	2.8683	3.23613
1141	0.493741	4.1523	3.65856
1142	0.148206	0.0101132	0.158319
1143	0.677422	4.28343	3.60601
1144	2.29542	1.07188	1.22354
1145	0.0721574	0.929986	1.00214
1146	2.01853	2.08442	0.0658961
1147	0.474887	1.28827	1.76316
1148	0.760059	0.709189	1.46925
1149	4.65743	1.44321	6.10064
1150	1.64447	0.521716	1.12276
1151	1.98517	0.39213	2.37729
1152	2.36147	5.32734	2.96587
1153	4.48217	0.0204887	4.46168
1154	3.3575	2.80034	0.557158
1155	0.981895	2.1387	3.1206
1156	1.20045	3.71777	2.51732
1157	0.50522	1.64758	2.1528
1158	1.76821	0.482438	1.28577
1159	2.01706	0.626607	1.39045
1160	2.92787	2.08029	0.847584
1161	1.31442	0.833648	2.14807
1162	1.62908	0.131402	1.76048
1163	1.33568	1.29033	0.0453505
1164	0.853473	2.66569	1.81221
1165	0.692571	0.993525	1.6861
1166	2.17194	2.37145	0.199504
1167	0.109212	2.73564	2.84485
1168	3.24064	4.03495	0.794308
1169	0.179472	0.231606	0.411078
1170	1.12173	0.0126434	1.13438
1171	1.4348	0.284687	1.15011
1172	0.318531	1.09285	1.41138
1173	0.925727	0.927793	1.85352
1174	0.0402205	1.76285	1.80307
1175	2.2212	0.40594	1.81526
1176	0.0630836	0.678965	0.615881
1177	1.03987	2.00878	0.968911
1178	3.95169	3.32143	0.63026
1179	0.840146	0.480672	1.32082
1180	2.36432	1.41959	0.944733
1181	0.416118	1.26758	1.6837
1182	0.674462	0.088079	0.762541
1183	1.69174	2.64165	4.33339
1184	2.76374	2.64201	0.121734
1185	2.33266	3.60403	5.93669
1186	2.3421	0.454016	1.88808
1187	0.737418	1.42246	0.685043
1188	1.34779	6.90512	5.55733
1189	0.303236	1.15082	1.45406
1190	1.10398	0.0377485	1.14173
1191	0.677908	0.266274	0.411634
1192	0.302925	4.55374	4.85666
1193	0.291361	2.29258	2.00122
1194	0.874493	1.43952	2.31402
1195	2.69818	2.55995	5.25814
1196	2.57534	0.741831	1.83351
1197	0.376548	2.32248	2.69903
1198	2.96319	0.886656	2.07653
1199	1.46037	2.37629	3.83667
1200	4.60685	0.0326148	4.57424
1201	2.14028	3.29865	5.43893
1202	1.40709	0.0948269	1.50191
1203	2.45942	0.184109	2.64353
1204	1.26486	3.15533	1.89047
1205	0.593088	2.62367	2.03059
1206	0.472782	2.05052	1.57774
1207	1.85996	2.34682	0.486855
1208	2.57176	2.73091	0.159147
1209	2.64553	2.99004	0.344505
1210	2.08718	3.22387	1.1367
1211	0.768908	4.1542	3.38529
1212	3.03671	4.07227	1.03556
1213	5.69039	3.47003	2.22036
1214	0.445098	0.143758	0.301341
1215	4.33609	3.48105	0.855045
1216	2.81418	0.556079	2.2581
1217	0.363667	0.94877	1.31244
1218	5.26945	2.75004	2.51941
1219	0.716093	1.60782	2.32392
1220	1.26718	2.05817	0.790986
1221	3.97825	3.42422	0.554028
1222	1.74078	5.70605	3.96527
1223	2.62698	2.65198	0.0250055
1224	4.07341	1.33753	2.73589
1225	2.64789	1.19706	1.45082
1226	0.963764	0.478536	0.485227
1227	4.14384	0.408079	4.55192
1228	0.419135	0.461706	0.0425709
1229	1.98796	1.25961	3.24757
1230	0.0994507	1.88792	1.98737
1231	0.593146	2.1054	2.69855
1232	1.17561	1.22223	0.0466204
1233	2.49782	0.984502	1.51332
1234	0.460014	0.526143	0.986157
1235	0.817937	0.772079	0.0458586
1236	0.27375	3.88302	3.60927
1237	0.943906	1.74889	2.6928
1238	2.06072	0.0908848	2.15161
1239	2.57058	4.6093	2.03872
1240	2.0994	2.77985	0.680448
1241	3.23373	3.02966	0.204069
1242	0.39597	1.05741	0.661437
1243	0.0286565	1.38193	1.41058
1244	2.64341	2.17134	4.81475
1245	4.75665	0.753171	4.00348
1246	2.83074	1.6289	1.20184
1247	1.7878	2.81514	4.60294
1248	0.976084	0.664089	1.64017
1249	1.43997	2.84054	1.40056
1250	0.162343	0.480118	0.64246
1251	1.21946	1.01012	0.209343
1252	0.642429	0.325215	0.317214
1253	0.850101	0.840122	0.00997919
1254	0.36174	1.73304	1.3713
1255	0.0508461	0.896441	0.947287
1256	3.0664	2.46477	0.601632
1257	0.794758	1.09167	0.296914
1258	3.49465	0.632567	2.86208
1259	4.18432	4.30293	0.118608
1260	1.69711	2.19625	0.499137
1261	2.14436	2.31611	0.171757
1262	1.37371	2.14701	3.52072
1263	0.864627	2.07307	1.20844
1264	3.05759	1.13264	1.92495
1265	2.30308	2.93942	0.636332
1266	3.08809	3.07531	0.0127789
1267	4.20815	1.39286	2.81528
1268	2.87927	3.06423	0.184957
1269	2.31424	0.898487	1.41575
1270	2.12146	1.69079	0.430671
1271	0.710103	2.15487	1.44477
1272	0.218553	1.82121	2.03976
1273	1.45872	0.265763	1.72448
1274	0.307801	3.95944	4.26725
1275	3.22485	2.49931	0.725533
1276	3.81812	0.230989	3.58713
1277	1.15096	1.48306	2.63403
1278	1.43777	1.44289	2.88066
1279	4.78169	2.3592	2.42249
1280	1.6176	0.299252	1.31834
1281	1.77545	2.32674	4.10219
1282	1.20084	2.24392	1.04308
1283	3.42995	3.11665	0.313298
1284	1.39697	0.499022	1.896
1285	0.838193	2.8384	2.00021
1286	0.181248	0.411412	0.592661
1287	2.62071	0.0305979	2.65131
1288	2.17969	3.48522	5.66491
1289	1.44673	2.66366	1.21694
1290	0.493567	2.10124	2.5948
1291	1.4842	1.76222	3.24642
1292	0.921476	0.965859	1.88733
1293	3.40183	3.02726	0.374573
1294	1.96186	1.60552	0.356331
1295	0.572365	0.867381	1.43975
1296	1.43792	0.496218	0.941703
1297	1.35727	2.31744	0.960171
1298	2.68575	0.693525	3.37927
1299	3.5812	6.50869	2.92749
1300	0.417271	1.5465	1.96377
1301	1.19664	1.12147	0.0751714
1302	3.56365	1.84225	5.40589
1303	0.666904	0.785563	0.11866
1304	0.720556	2.8069	2.08635
1305	1.42777	0.41099	1.83876
1306	3.88144	1.17628	5.05772
1307	0.761353	0.762381	0.00102818
1308	4.29305	0.375466	4.66852
1309	4.70352	1.64843	3.05508
1310	1.41781	0.184671	1.60249
1311	0.682716	0.452183	0.230533
1312	1.98053	0.252687	2.23322
1313	1.08332	3.12242	2.03911
1314	1.53945	2.20013	0.660684
1315	3.2902	0.214938	3.07526
1316	0.324165	2.43777	2.76193
1317	2.94871	0.158676	2.79003
1318	3.42464	1.25727	2.16736
1319	1.01327	2.01021	3.02348
1320	0.38794	1.01803	0.63009
1321	0.662798	0.488256	0.174542
1322	1.15449	0.449179	1.60367
1323	1.21403	1.0261	0.187938
1324	0.251738	0.83083	1.08257
1325	0.388813	0.433167	0.0443541
1326	1.23934	1.84771	0.608366
1327	1.93717	1.23678	0.700393
1328	3.50882	3.74678	0.237955
1329	0.498595	1.82106	1.32246
1330	1.1336	0.966406	0.167197
1331	0.435665	1.90091	1.46524
1332	0.37719	0.751278	1.12847
1333	1.35945	2.2349	0.875447
1334	3.82421	4.40168	0.577466
1335	1.84969	0.169674	2.01936
1336	0.129576	1.84212	1.71254
1337	0.897581	0.727797	1.62538
1338	0.360848	1.38332	1.74416
1339	1.57971	3.94171	2.362
1340	1.76461	3.97308	2.20846
1341	1.30578	1.19212	0.113666
1342	5.19746	3.90984	1.28761
1343	1.14615	2.79156	1.64541
1344	4.35312	1.43328	2.91984
1345	3.84922	0.838658	4.68787
1346	1.97684	1.37235	3.3492
1347	0.511934	1.75216	1.24023
1348	0.74211	0.687122	0.054988
1349	1.69585	4.28287	2.58702
1350	1.62415	0.461864	2.08602
1351	4.28423	3.41909	0.865142
1352	0.809884	1.51537	0.705487
1353	4.38619	0.725966	3.66022
1354	1.7639	0.394761	1.36914
1355	0.354558	1.33253	1.68709
1356	3.16113	3.80422	0.643088
1357	0.585538	1.82521	1.23967
1358	0.784884	0.29907	0.485814
1359	0.1171	0.471264	0.588364
1360	3.16746	1.80757	4.97502
1361	2.16677	1.64466	0.52211
1362	0.960385	4.48932	5.44971
1363	1.14815	2.02433	0.876184
1364	0.372832	0.485438	0.112605
1365	0.0732197	1.09262	1.0194
1366	1.57593	3.84001	2.26408
1367	1.25794	2.06905	0.811114
1368	1.86824	1.19482	0.673419
1369	0.185969	2.12081	1.93484
1370	0.00212587	1.25631	1.25844
1371	0.609627	2.38204	2.99167
1372	1.06885	2.46734	1.39849
1373	0.0588827	0.217192	0.276075
1374	1.8644	0.00120488	1.86561
1375	2.52408	2.38016	0.143926
1376	3.58088	1.64445	1.93643
1377	1.63454	2.84488	1.21034
1378	0.369659	1.90277	1.53311
1379	0.586354	2.60578	3.19214
1380	1.11069	1.03537	0.0753266
1381	0.99682	0.353503	0.643317
1382	1.85997	0.947007	0.912967
1383	0.230986	0.737547	0.968533
1384	1.40335	2.54011	1.13677
1385	2.5788	0.232352	2.34645
1386	3.39325	3.01579	0.377465
1387	0.201396	0.551668	0.350271
1388	0.122587	0.303259	0.425846
1389	3.47991	2.0283	1.45161
1390	1.19347	1.84301	3.03648
1391	3.34681	1.66548	1.68133
1392	1.2556	2.33704	1.08144
1393	3.25534	0.372983	2.88236
1394	0.732734	0.71955	1.45228
1395	1.28209	0.55053	1.83262
1396	0.215527	1.12718	0.911654
1397	1.06959	2.05338	0.983783
1398	1.65384	2.20102	0.547189
1399	2.51121	1.67834	0.832874
1400	1.00396	0.315353	0.68861
1401	0.611138	1.27548	0.664346
1402	4.44145	1.20759	3.23386
1403	2.855	4.38427	1.52928
1404	1.39242	0.773143	2.16557
1405	0.808967	2.35412	1.54515
1406	1.18278	0.542936	0.639845
1407	1.55704	2.62058	1.06354
1408	3.35857	0.613677	3.97225
1409	1.84975	4.96734	3.11759
1410	2.69294	1.99236	0.700575
1411	1.67039	0.555146	2.22553
1412	0.11887	1.24905	1.36792
1413	0.0941409	0.00537728	0.0887636
1414	0.823007	0.16299	0.660017
1415	1.08737	0.808525	0.278841
1416	0.908046	1.18172	2.08977
1417	0.618641	3.04274	2.42409
1418	2.07172	2.881	0.809273
1419	1.9939	0.235496	1.75841
1420	0.265312	3.07606	2.81075
1421	0.140839	2.66257	2.80341
1422	1.78205	1.07721	2.85926
1423	0.946547	1.62276	2.56931
1424	0.214038	1.44207	1.22803
1425	3.20624	1.43384	4.64008
1426	2.56634	4.40209	1.83575
1427	1.78343	1.0986	2.88203
1428	1.84869	1.63651	0.212183
1429	0.518866	3.00028	3.51915
1430	2.25788	1.63507	3.89295
1431	0.764156	6.80947	6.04532
1432	2.41207	2.38393	4.79599
1433	3.38963	1.62656	1.76307
1434	0.179028	1.65724	1.83627
1435	2.5552	0.293561	2.84876
1436	1.36883	2.7094	4.07823
1437	0.43646	0.82754	0.39108
1438	4.40788	1.89044	2.51744
1439	1.33353	0.882109	0.451424
1440	2.57844	1.36786	1.21058
1441	1.61497	1.05833	2.6733
1442	3.64686	5.04879	1.40193
1443	1.74087	1.01718	2.75805
1444	1.26242	0.672784	1.9352
1445	1.06421	3.26622	2.20201
1446	2.78142	4.07121	1.28978
1447	0.852434	1.47656	0.624126
1448	0.337625	2.9534	2.61577
1449	0.203212	1.36696	1.16375
1450	0.0777813	1.33505	1.41283
1451	0.00914983	1.60847	1.59932
1452	3.02163	4.07116	1.04952
1453	1.07973	0.948725	2.02845
1454	0.740617	1.04091	0.300296
1455	0.285413	0.757383	0.47197
1456	0.540848	0.62628	0.0854319
1457	0.669794	1.40732	2.07711
1458	2.81276	3.57678	0.764026
1459	0.628953	0.139449	0.768402
1460	0.287302	3.32301	3.61031
1461	0.764899	1.31906	0.554159
1462	4.33678	3.24866	1.08812
1463	2.76189	0.43176	2.33013
1464	2.57199	1.80867	0.763324
1465	1.96889	0.443824	1.52507
1466	1.20725	1.08396	2.29121
1467	0.0463855	0.535266	0.581651
1468	2.57665	2.37927	0.197384
1469	0.340559	2.41532	2.07476
1470	0.945386	0.0889857	0.856401
1471	3.26126	2.45488	0.806383
1472	2.71682	1.38476	4.10158
1473	1.29782	0.930701	0.367121
1474	1.58313	2.2614	0.678277
1475	1.39844	0.996653	0.401786
1476	2.42755	3.63332	1.20577
1477	3.35089	2.89561	0.455278
1478	0.353848	1.31946	1.67331
1479	0.869855	0.400378	0.469477
1480	2.58343	1.36536	3.94879
1481	5.27836	2.55451	2.72385
1482	0.406441	0.807348	0.400907
1483	2.76167	0.866836	3.62851
1484	3.59246	2.7393	0.853155
1485	0.924251	0.75125	0.173001
1486	2.0944	3.28152	1.18712
1487	1.30113	0.0757293	1.37686
1488	0.201712	4.34652	4.54823
1489	5.95351	5.52684	0.426676
1490	1.78209	3.1138	1.33172
1491	2.76648	5.19627	2.4298
1492	1.18027	2.11156	0.931285
1493	3.86488	0.768028	3.09685
1494	1.41735	0.416124	1.00122
1495	0.0840254	0.263322	0.347348
1496	1.75818	3.73869	1.98051
1497	0.561395	0.907702	1.4691
1498	2.44438	1.84855	4.29294
1499	1.45238	0.611672	2.06405
1500	1.47548	0.219745	1.25574
1501	2.72584	1.70716	1.01868
1502	4.34493	5.09673	0.751805
1503	3.80799	0.218261	3.58973
1504	2.29278	1.8038	0.48898
1505	3.10113	2.38831	5.48944
1506	1.65709	1.19245	0.464647
1507	0.428554	0.71434	0.285786
1508	1.20398	1.39745	2.60142
1509	0.493813	1.24824	1.74206
1510	1.51173	0.622086	2.13381
1511	0.526338	2.03473	1.50839
1512	4.15632	1.96849	6.12481
1513	1.22599	0.0566785	1.16932
1514	1.81528	0.820315	0.994964
1515	0.152751	0.461669	0.61442
1516	1.53294	2.29845	0.765515
1517	1.97015	0.000277164	1.97043
1518	0.36643	3.30744	3.67387
1519	0.992179	0.535756	0.456424
1520	5.35136	1.75069	3.60068
1521	1.17502	2.71705	1.54203
1522	1.50078	2.15395	3.65473
1523	3.5049	2.38131	1.12359
1524	0.5549	2.20449	2.75939
1525	1.13578	2.50795	3.64373
1526	2.12195	1.18457	0.937385
1527	3.19683	5.06831	1.87149
1528	2.9511	1.12407	1.82703
1529	1.52255	0.335477	1.85803
1530	2.59838	0.234367	2.36401
1531	1.05763	4.69153	3.6339
1532	2.19004	4.1993	2.00926
1533	0.512846	2.62226	2.10941
1534	2.43852	1.16675	1.27178
1535	1.75816	1.45194	0.306228
1536	0.167792	2.40513	2.23734
1537	2.56828	1.16967	1.39861
1538	0.339343	0.704127	0.364784
1539	1.68054	1.17277	2.85331
1540	2.952	4.0532	1.1012
1541	0.446066	2.05262	1.60656
1542	2.4345	2.31552	4.75002
1543	0.460298	0.171444	0.631742
1544	0.0766156	0.499343	0.575958
1545	2.04904	2.93622	0.88718
1546	0.571193	1.45615	0.884957
1547	0.718841	0.971621	1.69046
1548	3.45427	0.104513	3.34975
1549	1.037	1.28875	0.251751
1550	1.83786	1.39899	0.438866
1551	0.546892	2.02915	1.48226
1552	2.86661	1.74245	1.12416
1553	1.14254	1.52885	0.386304
1554	1.73621	3.51567	1.77946
1555	3.05076	2.86077	0.189986
1556	0.399348	0.570892	0.171543
1557	1.20294	3.07568	1.87275
1558	1.76697	1.29636	3.06333
1559	1.87284	1.51421	0.358627
1560	1.5902	0.496225	2.08642
1561	1.96694	4.47703	6.44398
1562	0.537047	0.411411	0.948457
1563	1.01739	3.17997	2.16258
1564	5.21265	3.35562	1.85703
1565	2.87222	0.882543	1.98968
1566	0.833044	2.08282	1.24977
1567	0.209498	4.24619	4.0367
1568	3.96385	1.11803	2.84582
1569	0.189414	0.040226	0.22964
1570	0.810377	3.6331	2.82273
1571	2.01772	0.125818	2.14353
1572	2.66155	1.05702	1.60453
1573	2.72483	0.569368	2.15546
1574	0.50161	0.208849	0.292762
1575	3.32046	1.3113	2.00916
1576	2.4865	1.35757	1.12892
1577	1.73426	2.5697	0.835437
1578	2.17571	0.555574	1.62013
1579	0.336291	2.68807	3.02436
1580	0.460456	1.37503	1.83549
1581	3.07981	0.861676	2.21813
1582	1.24512	2.18046	0.935341
1583	2.44615	2.10173	4.54788
1584	0.350338	0.102606	0.452944
1585	4.06913	0.917857	3.15127
1586	4.10904	0.741138	3.3679
1587	4.07797	3.45332	0.624654
1588	1.19492	0.997653	0.19727
1589	1.90125	1.69314	0.20811
1590	0.228829	1.07636	1.30519
1591	2.5443	1.49511	1.04919
1592	1.01521	1.38816	2.40337
1593	0.159963	1.41134	1.25137
1594	1.25433	0.760008	2.01434
1595	0.516037	1.60395	2.11999
1596	4.36169	2.44254	1.91915
1597	0.452711	1.00778	1.4605
1598	1.85093	0.700538	2.55147
1599	1.90878	0.973792	2.88257
1600	0.474326	0.983075	1.4574
1601	2.52787	2.85867	0.330796
1602	2.27871	2.04067	0.238039
1603	1.80971	0.00107495	1.80863
1604	0.187715	2.3268	2.13909
1605	0.837028	1.17376	0.336735
1606	1.9352	2.07148	0.136284
1607	2.24723	0.642059	2.88929
1608	0.511171	2.19354	1.68236
1609	0.100993	1.73917	1.84017
1610	0.900902	0.920915	1.82182
1611	0.437803	1.60909	1.17129
1612	1.34773	0.308345	1.03938
1613	0.516929	3.50738	4.0243
1614	0.56848	5.03007	5.59855
1615	1.3506	2.04248	0.691876
1616	1.08876	1.65822	0.569459
1617	1.47008	4.28584	2.81576
1618	2.27301	3.01122	0.738216
1619	1.89443	1.42077	0.473657
1620	0.350865	4.79149	4.44063
1621	0.362599	1.23562	0.873016
1622	0.0402414	1.93324	1.893
1623	0.692475	1.64824	2.34072
1624	0.55036	1.06121	1.61157
1625	2.69382	3.62503	0.931208
1626	3.15262	2.67249	0.480128
1627	0.982583	0.310907	0.671675
1628	1.17937	1.57128	0.39191
1629	2.10521	1.73163	3.83684
1630	1.2506	2.13633	3.38692
1631	4.4836	0.161121	4.32248
1632	0.44756	0.758789	0.311229
1633	1.61113	1.54603	0.0651052
1634	2.75936	4.59869	1.83933
1635	0.110015	0.808709	0.918725
1636	1.17528	0.531829	0.643454
1637	1.70401	2.10945	3.81346
1638	0.475285	0.691941	0.216656
1639	0.698956	1.33606	0.6371
1640	1.63059	1.07398	2.70457
1641	1.71022	1.12292	2.83314
1642	2.71961	3.21593	0.496319
1643	1.63691	3.32047	1.68356
1644	0.490176	3.08533	2.59515
1645	1.31309	0.375887	1.68898
1646	0.553175	0.583117	0.0299422
1647	1.82505	2.74932	0.924269
1648	2.2465	0.403105	2.6496
1649	1.87034	2.6268	0.756463
1650	1.34838	0.103857	1.24453
1651	1.48529	4.72022	3.23494
1652	0.617537	2.92619	2.30865
1653	0.189724	4.24239	4.05267
1654	2.20494	1.62389	0.581046
1655	1.85975	1.4126	0.447154
1656	1.05467	0.957906	0.0967639
1657	0.514488	2.38407	1.86958
1658	3.09779	5.83872	2.74093
1659	1.00495	1.19947	2.20441
1660	1.04676	2.18026	1.1335
1661	2.92221	1.0398	3.96202
1662	0.0135163	1.44809	1.46161
1663	0.991024	5.63934	4.64832
1664	0.943777	0.914999	1.85878
1665	1.22828	2.88722	4.1155
1666	0.320178	2.11503	2.4352
1667	0.551592	1.1489	0.597313
1668	1.25824	2.23905	0.980813
1669	3.26906	0.430195	2.83887
1670	3.12431	1.89255	1.23176
1671	2.51057	0.950688	1.55989
1672	3.66321	5.04341	1.3802
1673	0.0231963	0.621793	0.644989
1674	1.03029	2.15235	3.18263
1675	1.63875	2.41595	0.7772
1676	1.89479	0.0239901	1.91878
1677	0.810929	2.84524	3.65617
1678	0.192007	2.45647	2.64848
1679	0.238081	0.797388	0.559307
1680	0.0560025	2.16321	2.1072
1681	2.68007	0.418067	2.262
1682	1.81578	2.52415	0.708369
1683	1.64649	0.432842	2.07933
1684	0.69851	0.420039	0.278471
1685	1.58112	4.45689	2.87577
1686	0.538565	0.576311	1.11488
1687	3.73758	5.66564	1.92806
1688	0.405389	1.05529	1.46068
1689	1.18787	2.69304	1.50517
1690	1.15295	1.83407	2.98702
1691	1.26248	0.922479	2.18496
1692	2.27286	2.80808	0.535224
1693	2.59403	0.553937	3.14797
1694	0.566588	0.256737	0.823325
1695	0.359746	0.989543	1.34929
1696	2.36453	1.25235	1.11218
1697	1.57346	0.441055	2.01452
1698	0.943506	3.18036	2.23686
1699	0.296801	1.06449	1.3613
1700	3.99236	0.654222	3.33813
1701	2.98286	0.442772	2.54009
1702	2.6832	2.08285	0.600349
1703	0.142915	3.0019	3.14481
1704	0.619468	0.971989	1.59146
1705	1.30065	4.94475	3.6441
1706	3.53291	1.87297	1.65995
1707	0.79346	1.08329	0.289825
1708	3.2027	2.27314	0.929562
1709	0.314006	1.22673	0.912723
1710	2.0207	0.902772	2.92348
1711	0.688313	0.925554	0.23724
1712	1.14484	4.43022	3.28538
1713	0.063676	1.51214	1.44846
1714	1.16334	0.943988	0.219354
1715	3.14403	1.83518	1.30885
1716	1.47109	0.415516	1.88661
1717	0.696455	1.28351	0.587056
1718	2.58651	4.01396	1.42745
1719	2.99599	2.16177	0.834222
1720	0.940036	0.878201	1.81824
1721	2.7031	0.655465	2.04763
1722	1.56713	1.76964	3.33677
1723	3.43155	1.47011	1.96144
1724	2.57385	1.03119	3.60504
1725	1.13724	2.15648	1.01924
1726	1.14149	0.805616	0.335876
1727	2.01063	0.00660143	2.01723
1728	0.65624	1.45574	0.799504
1729	0.129958	3.85927	3.72931
1730	1.94566	1.82106	0.124598
1731	0.0151751	1.25026	1.23509
1732	1.77573	0.576104	1.19962
1733	2.03026	1.61622	0.414037
1734	4.81537	4.89286	0.077492
1735	0.674357	3.66312	4.33748
1736	2.14674	4.70295	2.55621
1737	0.445825	1.52832	1.08249
1738	2.232	5.22598	2.99397
1739	1.13727	3.00455	1.86728
1740	0.984486	1.44428	0.459794
1741	0.764025	0.974752	0.210727
1742	1.82528	1.68921	3.51449
1743	1.2844	3.50894	4.79334
1744	1.81893	3.41869	1.59976
1745	0.578901	4.3544	3.7755
1746	0.170127	0.184431	0.0143037
1747	0.506315	2.67246	2.16614
1748	0.13834	2.78641	2.64807
1749	2.25827	3.85608	1.59781
1750	2.42771	1.88837	0.539339
1751	0.857129	1.29258	2.14971
1752	1.42844	4.29056	2.86212
1753	3.29243	1.32987	1.96256
1754	0.130996	0.727227	0.596232
1755	1.2815	2.50522	1.22372
1756	0.72902	0.496627	1.22565
1757	2.65615	0.0905	2.74665
1758	0.149122	4.06116	4.21028
1759	1.01757	1.3089	2.32647
1760	1.49066	1.31333	2.804
1761	0.809884	0.893452	1.70334
1762	0.351245	1.14633	1.49757
1763	0.119773	0.765635	0.885408
1764	0.124909	0.233866	0.358774
1765	1.88284	1.82069	0.0621463
1766	2.0824	3.63314	5.71554
1767	0.689172	0.297104	0.986277
1768	3.85284	0.0412577	3.81158
1769	3.63906	1.06269	2.57637
1770	1.70974	0.907796	0.801945
1771	0.443969	4.97318	4.52921
1772	2.59388	4.01555	1.42166
1773	2.61658	0.340238	2.95681
1774	0.717942	3.17127	2.45332
1775	0.488317	0.323073	0.165243
1776	2.0942	0.868384	1.22581
1777	2.15674	0.266652	1.89009
1778	1.6039	1.83085	0.226946
1779	0.0119007	2.03649	2.02459
1780	0.356778	0.58745	0.944228
1781	0.800139	4.52945	3.72931
1782	2.8268	2.50606	0.320734
1783	0.0235817	0.582218	0.558636
1784	2.03498	1.7787	0.256276
1785	2.80629	0.887528	3.69382
1786	3.77471	2.45515	1.31956
1787	1.88548	2.41686	0.531388
1788	4.80458	3.196	1.60859
1789	3.66052	1.95018	1.71034
1790	1.55256	0.0205853	1.53198
1791	0.909294	0.695916	1.60521
1792	3.28814	0.454667	3.74281
1793	3.00574	0.331336	2.6744
1794	0.896095	2.66114	1.76505
1795	2.61082	0.626795	1.98403
1796	1.57264	2.34734	0.774699
1797	0.248517	1.89796	2.14647
1798	0.50105	0.3079	0.193151
1799	4.08873	1.0261	5.11483
1800	0.33355	0.390789	0.0572391
1801	3.40323	2.37341	1.02982
1802	1.7902	1.63798	0.152223
1803	2.21599	0.0739488	2.28994
1804	1.22538	0.0682459	1.15714
1805	1.17296	0.113345	1.05961
1806	0.731603	1.65804	0.92644
1807	1.78656	1.84641	0.0598484
1808	3.52076	1.76436	1.7564
1809	1.61545	0.311414	1.30404
1810	1.00284	0.0231566	0.979688
1811	1.19165	0.601154	0.5905
1812	0.47429	0.146009	0.328281
1813	0.302118	2.05089	1.74877
1814	2.6395	2.3022	0.337303
1815	1.79455	0.372874	2.16743
1816	3.9424	2.90527	1.03713
1817	1.06885	1.42651	0.357656
1818	2.53184	0.0217875	2.55363
1819	2.03216	0.510416	1.52175
1820	1.61277	3.12999	1.51723
1821	2.85571	0.0807981	2.93651
1822	1.88967	1.16452	3.05419
1823	2.26264	0.297489	1.96515
1824	0.987949	1.29653	0.308586
1825	0.359054	0.221563	0.137491
1826	3.70845	5.80159	2.09313
1827	3.15518	2.16267	0.992503
1828	2.10928	2.20075	4.31003
1829	2.51672	1.3922	1.12453
1830	0.445224	3.05347	3.49869
1831	2.31452	3.37315	1.05863
1832	1.91331	4.74638	6.65969
1833	0.666812	0.430412	0.2364
1834	1.24221	1.69909	0.456885
1835	0.736048	0.18653	0.549518
1836	1.28055	0.169321	1.11123
1837	1.70196	4.75889	3.05693
1838	0.110231	2.54714	2.65737
1839	1.12724	3.2613	2.13406
1840	0.112034	2.36135	2.24932
1841	0.219118	1.30019	1.08107
1842	0.234424	0.438552	0.204127
1843	1.92952	3.32512	5.25464
1844	0.02026	3.06582	3.08608
1845	0.917891	1.30576	0.387872
1846	0.738155	0.672819	0.0653365
1847	2.51031	2.33692	0.173386
1848	2.30751	0.908136	1.39937
1849	1.22109	3.20399	4.42508
1850	2.7464	3.09995	0.353545
1851	1.48824	1.91039	0.422153
1852	0.89953	1.17683	2.07636
1853	0.212987	0.0264732	0.239461
1854	1.49891	1.16072	0.338193
1855	1.21223	1.99455	0.782313
1856	1.03844	3.01925	1.98081
1857	1.93009	1.11876	0.811332
1858	1.91513	1.22	3.13513
1859	0.86408	1.01912	0.155035
1860	2.04548	1.33383	3.37931
1861	1.7749	3.00058	1.22568
1862	0.029751	1.01567	1.04542
1863	1.08538	1.56305	0.477672
1864	0.172229	1.40282	1.23059
1865	0.403607	0.871357	1.27496
1866	2.15214	0.112962	2.03917
1867	0.397739	1.37822	1.77596
1868	0.270972	0.104671	0.166301
1869	0.438347	1.03491	0.596564
1870	0.340047	1.12235	1.4624
1871	1.54081	0.459335	2.00015
1872	4.79752	3.3781	1.41942
1873	1.53103	2.84529	1.31426
1874	2.42177	1.59013	4.0119
1875	3.28864	3.60996	0.321325
1876	1.35666	2.15778	0.801119
1877	0.437881	0.0317775	0.469659
1878	1.54205	1.62845	3.17051
1879	1.08306	0.596017	0.487047
1880	0.135149	1.54113	1.67628
1881	0.0385302	0.682762	0.644232
1882	1.7955	3.2924	1.4969
1883	2.19193	3.64589	1.45396
1884	2.80129	0.133184	2.6681
1885	0.53535	1.97541	2.51076
1886	1.3868	1.28064	2.66743
1887	1.10955	0.480416	0.629135
1888	0.457995	3.30496	2.84697
1889	1.19168	0.330757	0.860925
1890	1.05226	0.251656	1.30392
1891	0.129038	1.04775	0.918714
1892	2.7931	2.99598	0.202874
1893	0.940402	0.111088	0.829314
1894	3.79725	3.46067	0.336579
1895	4.40164	2.75535	1.64629
1896	1.07051	1.2906	0.220087
1897	2.65125	4.13039	1.47913
1898	2.81916	3.1431	0.323945
1899	2.28636	0.0546326	2.23173
1900	2.36467	2.32504	0.0396268
1901	2.22211	0.765776	2.98788
1902	1.06792	4.33904	3.27112
1903	3.76986	0.0332511	3.73661
1904	1.15603	0.108938	1.26497
1905	2.2157	3.78733	1.57163
1906	1.38456	0.830767	0.553793
1907	2.80049	0.880254	3.68075
1908	0.334044	1.80811	1.47406
1909	0.228619	1.00544	0.776817
1910	2.57722	0.760411	1.81681
1911	1.2368	4.07317	2.83637
1912	0.624462	2.64766	2.0232
1913	1.33596	1.77485	0.438889
1914	1.52419	0.232025	1.75622
1915	1.79948	0.692086	1.1074
1916	0.970581	2.09587	3.06645
1917	2.2821	0.476708	2.75881
1918	0.602763	0.0114979	0.614261
1919	1.88498	2.11962	0.234642
1920	0.135849	0.507764	0.643613
1921	1.19547	0.466149	0.729325
1922	5.6447	0.134174	5.77887
1923	0.720164	0.59384	1.314
1924	0.897122	2.36392	1.4668
1925	0.651156	0.682016	1.33317
1926	1.51286	0.227008	1.73987
1927	0.191327	0.256519	0.447846
1928	2.36392	3.1974	0.83348
1929	1.8247	1.15209	0.672606
1930	4.14842	2.09056	2.05787
1931	2.04676	1.54781	0.498958
1932	1.28998	0.658565	0.631415
1933	0.931385	0.0918119	0.839574
1934	1.35935	0.351569	1.00778
1935	0.0526119	0.89154	0.944152
1936	1.80934	2.02105	0.21171
1937	0.326161	0.425339	0.0991788
1938	3.02268	1.02456	1.99811
1939	1.53846	0.351842	1.8903
1940	3.14376	1.20657	4.35032
1941	3.04896	1.10279	4.15176
1942	1.0911	1.27861	0.187515
1943	2.47194	1.46435	1.00759
1944	2.85607	2.48531	0.370757
1945	0.546033	0.0714823	0.617515
1946	0.240925	0.727069	0.486143
1947	2.23864	0.0973441	2.1413
1948	2.83674	3.16133	0.324594
1949	2.55171	1.10415	1.44756
1950	0.142285	0.73791	0.880195
1951	0.343917	0.833863	0.489946
1952	1.1778	0.318743	0.859055
1953	3.49543	2.16329	1.33214
1954	1.15115	3.76147	2.61032
1955	3.89137	5.81115	1.91978
1956	1.25141	1.81798	0.566569
1957	1.23589	0.517615	1.75351
1958	4.35088	2.34613	2.00476
1959	3.58033	2.54318	1.03715
1960	1.39915	3.03805	1.63889
1961	3.61662	3.32302	0.293598
1962	3.35488	4.57891	1.22403
1963	3.66211	0.899284	4.5614
1964	0.849523	0.359996	1.20952
1965	2.89763	0.735009	3.63264
1966	0.665611	4.15806	4.82367
1967	0.0909225	1.31454	1.40546
1968	1.94639	1.99307	0.04668
1969	2.07993	0.411931	2.49186
1970	3.34202	1.2642	2.07781
1971	1.31889	3.06939	1.7505
1972	1.18454	3.04779	4.23232
1973	2.26981	3.55041	1.2806
1974	2.12921	3.08294	0.953726
1975	2.02241	1.07432	0.948082
1976	1.25691	1.53661	0.279708
1977	3.46218	0.936038	4.39821
1978	1.87851	3.09503	1.21652
1979	1.75163	0.147497	1.89913
1980	0.116481	2.05956	2.17604
1981	1.48995	3.03078	1.54082
1982	1.03902	0.283357	0.755658
1983	1.63238	0.17525	1.80763
1984	1.46926	0.768333	0.700923
1985	3.84836	1.88491	5.73327
1986	4.05583	1.95309	2.10274
1987	2.14858	2.0243	0.124282
1988	1.99193	1.82155	0.170375
1989	0.670898	1.56437	0.89347
1990	0.356917	0.185087	0.17183
1991	0.305065	0.159527	0.464592
1992	0.0729127	1.34144	1.26852
1993	0.546925	1.8852	1.33828
1994	0.523558	0.924742	0.401184
1995	1.10538	1.57317	2.67855
1996	0.698987	1.46459	0.765607
1997	0.218508	0.524975	0.743483
1998	3.81502	0.277122	3.53789
1999	2.76953	1.47229	4.24181
[truncated: 18,001 more rows]

## Sheet: introgression
	q1q2	q2q3	q1q3
1	1.08903	0.781569	1.8706
2	3.37783	2.58899	0.788845
3	0.531828	0.48523	1.01706
4	2.144	3.38668	1.24268
5	0.162551	0.03006	0.192611
6	0.52694	0.653382	0.126442
7	0.416663	1.73736	2.15402
8	2.94857	1.23109	1.71748
9	1.47647	2.89926	1.42279
10	1.56457	0.54321	1.02136
11	3.22284	1.21365	2.00919
12	0.277764	1.94106	2.21882
13	2.22617	1.21947	1.0067
14	1.26289	1.13516	0.12773
15	0.0295776	1.11773	1.08816
16	1.19803	0.676844	1.87488
17	0.890877	1.0372	0.146321
18	0.61849	1.81978	2.43827
19	0.0596457	1.50892	1.56856
20	1.0973	1.13177	0.0344718
21	1.37114	0.832414	0.538731
22	1.24017	2.39033	1.15016
23	3.67272	4.37845	0.705726
24	1.12961	1.73306	0.603449
25	3.44641	2.1863	1.26011
26	3.18787	0.508889	2.67898
27	1.23112	1.69465	2.92577
28	0.60461	0.510047	1.11466
29	2.48881	0.861011	1.6278
30	0.665882	1.51003	2.17591
31	2.14374	4.13193	1.98819
32	2.68912	3.14395	0.45483
33	1.82932	0.880209	0.94911
34	1.09403	1.43989	0.345852
35	0.145001	2.13418	2.27918
36	5.77825	0.953227	4.82502
37	2.18879	1.69783	0.490954
38	0.117902	0.604065	0.486164
39	1.97539	0.100142	1.87525
40	3.69605	0.717109	2.97894
41	3.55058	0.566304	4.11689
42	1.75423	0.53043	1.2238
43	0.421073	1.78252	1.36144
44	0.259488	1.22813	0.968638
45	0.499906	1.37265	0.87274
46	0.665977	1.53829	0.872315
47	1.18833	1.59108	0.402744
48	5.42246	0.77968	4.64278
49	0.0521671	0.941257	0.88909
50	0.126531	2.17366	2.30019
51	0.6449	0.255685	0.389215
52	3.02578	2.52606	0.49972
53	4.75371	0.408291	5.162
54	3.37571	0.50045	2.87526
55	1.7136	0.539871	2.25347
56	1.0082	2.35326	1.34506
57	0.427836	2.61456	2.18672
58	1.87668	2.23211	0.355434
59	1.76702	0.471644	1.29538
60	2.98592	0.0443596	3.03028
61	5.00867	1.11418	3.89448
62	1.06086	1.07795	0.0170929
63	1.63492	1.18667	2.82159
64	0.16199	1.91276	2.07475
65	2.12956	1.45132	0.678241
66	2.27402	1.38595	0.888069
67	1.23326	1.8019	0.56864
68	0.140581	0.812823	0.953404
69	0.641995	1.40031	2.0423
70	0.0730528	0.860296	0.787243
71	1.37591	0.300317	1.67623
72	2.11129	5.45996	3.34867
73	1.51583	1.01477	2.53061
74	2.09068	1.56096	3.65164
75	2.15843	0.914205	1.24422
76	0.524024	0.652046	0.128022
77	1.1001	1.88285	0.782751
78	1.32985	6.9537	5.62385
79	0.295218	0.111847	0.183372
80	2.42825	0.057697	2.37055
81	2.18756	0.442457	2.63002
82	2.48618	1.36858	3.85475
83	0.568314	0.851438	0.283124
84	2.34646	0.57693	1.76953
85	0.0868294	1.39632	1.30949
86	1.50203	1.65063	0.148596
87	0.226504	1.195	1.42151
88	0.254428	0.266598	0.0121707
89	0.636348	1.08647	0.45012
90	2.18976	1.84447	0.345288
91	0.865167	0.0781535	0.943321
92	0.0924039	2.59588	2.50348
93	0.353878	3.14596	2.79208
94	4.0073	1.65245	5.65975
95	1.486	2.02421	0.538206
96	2.13356	0.803954	2.93752
97	4.64697	0.158862	4.80583
98	0.955712	1.96049	1.00478
99	1.27444	1.12862	0.145819
100	1.6055	0.661313	2.26681
101	1.75233	0.791549	0.960782
102	0.652629	1.23277	0.580146
103	0.28199	0.0852661	0.196724
104	1.19406	3.18595	4.38
105	2.83968	2.92318	0.0835023
106	3.66716	1.52096	2.14621
107	0.350456	0.0689791	0.281476
108	5.16134	1.3022	3.85914
109	1.65829	1.16305	2.82134
110	1.27415	0.507247	0.766903
111	0.240965	2.6228	2.38183
112	2.01137	0.869438	2.88081
113	0.188164	1.27577	1.46394
114	2.74132	0.368807	2.37251
115	0.806854	0.739655	1.54651
116	4.26069	4.00889	0.251796
117	1.99061	0.997863	2.98847
118	2.82958	2.47939	0.350199
119	0.573862	4.65369	4.07983
120	1.87783	0.798554	2.67639
121	0.544437	2.3703	2.91474
122	3.34167	2.80317	0.538499
123	2.01347	0.515133	1.49833
124	3.89795	2.4976	1.40035
125	1.36604	0.486395	1.85243
126	1.20339	0.628124	0.575265
127	1.50766	1.99675	3.5044
128	1.07473	0.956667	2.0314
129	2.58132	1.30941	3.89074
130	2.92747	2.39463	0.532832
131	1.83367	3.01573	1.18206
132	4.48796	1.51216	2.9758
133	0.504018	1.86615	1.36213
134	0.737214	0.0342406	0.771454
135	1.29108	2.89251	1.60143
136	0.856567	0.279241	1.13581
137	1.06441	0.811462	0.252951
138	1.75588	1.13303	0.622845
139	1.40716	1.17809	0.229072
140	1.78451	1.04898	0.735527
141	1.28635	1.74476	3.03111
142	0.4574	2.46669	2.00929
143	0.956639	1.84231	0.885675
144	5.51007	3.16425	2.34582
145	3.70953	0.796829	4.50636
146	1.40807	2.98189	4.38996
147	0.50465	0.346942	0.157708
148	0.347306	3.70653	3.35922
149	2.17671	3.04464	0.867936
150	1.55638	0.164716	1.7211
151	5.07338	2.05479	3.01859
152	2.31857	1.24029	1.07828
153	0.804665	0.499347	0.305319
154	1.41758	2.76285	1.34527
155	1.83561	0.93773	0.897882
156	1.75494	1.79285	0.0379069
157	0.3951	1.30387	0.908773
158	0.249182	0.932205	0.683023
159	1.08556	1.06108	0.0244874
160	0.976267	1.35459	0.378323
161	0.926761	0.553183	1.47994
162	2.09259	1.23222	0.860368
163	0.580972	0.0796245	0.660596
164	0.793499	0.904	1.6975
165	1.28103	0.682747	0.598279
166	0.837291	4.34199	3.5047
167	0.792593	2.61985	1.82726
168	0.492726	0.155951	0.648676
169	2.03319	3.03405	1.00086
170	0.542069	0.907647	1.44972
171	3.73382	6.55476	2.82094
172	0.402625	0.533834	0.936459
173	0.410509	2.53869	2.12818
174	0.21468	0.55231	0.337631
175	2.23326	0.581141	1.65212
176	4.02614	1.27546	2.75068
177	1.36916	1.44891	0.0797472
178	2.59467	2.80803	0.213368
179	1.79353	1.592	0.20153
180	1.11835	0.31213	1.43048
181	0.330253	1.37205	1.7023
182	0.032751	1.45486	1.42211
183	0.999259	2.16602	1.16676
184	1.56878	1.74773	3.3165
185	3.23317	0.494136	2.73904
186	0.890711	1.37589	0.485174
187	0.798729	2.61873	1.82
188	2.38301	1.31906	1.06395
189	1.83803	3.09757	1.25954
190	2.89547	0.63017	2.2653
191	1.91476	2.95547	1.04071
192	1.09499	1.036	0.05899
193	1.76169	0.503258	2.26495
194	0.563877	3.6512	4.21508
195	2.89945	2.36509	0.534368
196	1.5778	3.24052	1.66272
197	1.74523	0.123263	1.86849
198	2.01372	2.21702	0.203304
199	1.05156	1.6737	0.62214
200	0.396093	3.21405	3.61014
201	0.770476	1.67634	0.905865
202	0.471569	1.72191	2.19348
203	2.83793	1.09194	1.74599
204	1.51194	1.25738	0.25456
205	2.95592	3.79908	0.843158
206	0.0256545	0.0433073	0.0689617
207	1.29349	1.98534	0.691846
208	0.979705	1.52834	0.548634
209	1.98754	0.301648	1.68589
210	2.42462	1.08726	1.33736
211	4.40527	5.79303	1.38776
212	1.65395	0.326806	1.98076
213	0.00682837	1.1432	1.15003
214	0.414698	6.01881	5.60411
215	0.269946	1.23306	0.963113
216	0.856756	0.436127	1.29288
217	1.13187	0.404821	1.53669
218	1.77692	0.634968	1.14195
219	0.00835696	0.156096	0.164453
220	0.573244	0.108578	0.464667
221	0.76233	0.41659	0.34574
222	0.977864	3.33621	2.35834
223	2.00544	1.6597	0.345745
224	2.2249	2.71273	0.487834
225	0.821037	2.00088	1.17985
226	0.764893	0.307703	1.0726
227	1.50207	1.29436	2.79643
228	0.483168	1.49011	1.97328
229	0.378893	1.71784	1.33894
230	1.57024	0.765395	2.33563
231	0.0377683	0.610199	0.647967
232	0.312723	3.06825	2.75552
233	1.4316	0.630363	0.80124
234	0.735092	2.96737	3.70246
235	1.17529	0.798095	0.377194
236	1.28143	2.6383	1.35687
237	1.16556	3.96894	5.1345
238	5.17946	5.78221	0.60275
239	0.847938	0.0314471	0.879385
240	1.24894	1.52305	0.274112
241	1.64512	4.44048	6.0856
242	1.8025	0.718465	1.08404
243	2.83462	0.0746548	2.75997
244	0.691048	2.80138	3.49243
245	0.580735	0.530915	0.0498192
246	1.58323	1.59981	3.18304
247	0.220529	0.471498	0.250969
248	1.24866	0.962509	0.286147
249	1.35505	0.960844	2.31589
250	1.26233	1.93287	0.67054
251	1.01401	0.0625433	0.95147
252	1.40907	0.164784	1.57386
253	0.675001	1.15462	0.479617
254	2.47268	1.15142	3.6241
255	3.02866	0.308317	3.33697
256	1.44341	1.03292	0.410495
257	0.0780612	1.78471	1.86277
258	4.10874	0.880889	4.98963
259	0.424884	1.04374	0.618859
260	0.913436	1.34795	2.26138
261	0.506517	2.30882	1.8023
262	2.87405	0.597341	3.47139
263	2.66689	2.35315	0.313741
264	0.793643	0.703753	1.4974
265	0.85522	0.720572	1.57579
266	0.372477	0.505976	0.878453
267	0.780143	0.588803	0.191339
268	0.442812	0.86984	0.427028
269	2.06358	2.95078	5.01436
270	3.36089	1.73655	1.62434
271	2.86532	2.40541	0.459906
272	1.078	2.01165	0.933655
273	1.02787	0.497557	1.52542
274	1.45457	3.16598	1.71141
275	1.72589	3.08504	1.35915
276	1.31377	5.96993	4.65616
277	0.844392	1.12793	0.283535
278	0.402638	1.10002	1.50266
279	0.823079	0.70453	1.52761
280	1.40349	3.62283	2.21934
281	0.257849	1.83886	1.58101
282	1.12474	1.25884	2.38358
283	0.182916	1.26852	1.45143
284	1.02565	1.00936	2.03501
285	1.22313	0.543319	1.76645
286	4.16407	2.22841	1.93566
287	3.58841	3.06236	0.526054
288	1.51634	4.54209	6.05843
289	0.569897	1.37046	0.800565
290	1.80388	0.537951	1.26593
291	4.02251	3.00777	7.03029
292	0.109189	0.0434096	0.0657794
293	1.3818	0.488781	1.87058
294	1.54967	0.436645	1.98632
295	0.760968	1.11015	0.349179
296	2.84786	1.45748	1.39038
297	2.48698	3.65179	1.16481
298	0.731165	2.12257	2.85373
299	0.596443	1.27093	0.674485
300	0.310816	5.76943	5.45861
301	2.04088	0.137135	2.17802
302	0.349123	3.70503	3.35591
303	0.717538	1.52993	2.24747
304	1.89985	2.63443	0.734575
305	0.393847	0.472311	0.0784642
306	2.33799	2.46304	0.125046
307	1.77794	1.2635	0.51444
308	0.930129	0.117151	0.812977
309	2.03094	2.3166	0.285663
310	4.24467	0.514626	4.7593
311	3.86146	1.04591	2.81554
312	3.20896	2.55617	0.652789
313	0.293734	0.0995585	0.194176
314	1.50021	1.2956	0.20461
315	2.91059	1.0169	3.92749
316	1.27456	0.351155	1.62572
317	2.29154	1.83615	0.455393
318	2.60152	2.22165	0.379869
319	0.781379	3.10858	3.88996
320	1.23698	0.0731103	1.31009
321	0.911723	0.223345	0.688378
322	1.50526	1.76844	0.263181
323	4.54189	4.52422	0.0176698
324	2.77283	0.28435	2.48848
325	1.73127	2.39674	0.665471
326	0.827686	1.39587	0.56818
327	1.71806	3.033	1.31494
328	0.348462	1.17097	1.51944
329	0.210237	0.0612446	0.271481
330	3.53198	2.39529	1.13669
331	0.630913	0.441458	0.189455
332	0.894511	1.26079	0.366281
333	1.33145	2.91732	4.24877
334	1.59842	4.24689	5.84531
335	0.439232	1.84714	2.28637
336	0.165255	2.73026	2.89552
337	1.82062	0.138622	1.95924
338	0.129581	0.735298	0.605717
339	1.56021	2.96583	1.40562
340	1.73796	2.08277	3.82073
341	1.56601	1.60148	3.16749
342	1.08822	0.979305	2.06753
343	3.80454	0.378786	4.18332
344	2.49143	0.0341933	2.52562
345	3.98026	0.544086	3.43618
346	0.175576	1.05571	0.880138
347	3.17516	3.51983	0.344675
348	0.955643	1.93936	2.895
349	0.550778	1.74327	1.19249
350	2.18069	1.6759	3.8566
351	0.208877	0.290075	0.498951
352	2.69576	3.22138	0.525624
353	1.81423	0.0215487	1.83578
354	1.29524	4.10993	2.81469
355	1.61616	2.19431	3.81047
356	2.05487	0.768416	1.28645
357	1.5433	0.507678	2.05098
358	0.553829	0.842506	0.288677
359	0.581698	0.358807	0.222891
360	0.0566361	2.18307	2.23971
361	1.27208	0.441493	1.71357
362	1.12796	1.13706	0.00910056
363	4.31216	1.49885	2.81331
364	0.0147398	2.25421	2.26895
365	3.29644	1.5706	1.72584
366	2.07048	1.72271	0.347768
367	0.170184	1.49246	1.32227
368	1.41832	0.556525	0.861792
369	2.32691	0.141107	2.18581
370	4.44772	5.3847	0.936978
371	0.374379	2.94593	3.32031
372	4.69679	2.36212	2.33467
373	1.67207	0.560245	2.23231
374	2.90033	2.54547	0.35486
375	2.77837	2.47307	0.305295
376	1.51801	6.00045	4.48245
377	0.819507	1.88033	1.06082
378	1.49772	0.147157	1.64488
379	0.143262	1.97211	2.11537
380	0.138957	1.08001	0.941053
381	0.645248	0.0249698	0.620278
382	2.47535	0.658108	1.81724
383	2.9225	1.0233	1.8992
384	1.62496	0.863538	0.761424
385	3.62521	2.86586	0.759348
386	1.61563	0.0171522	1.63278
387	1.21609	3.31525	2.09916
388	0.880825	2.07903	1.1982
389	2.75608	0.61524	2.14084
390	0.915371	3.31822	2.40285
391	2.60223	3.82068	6.42291
392	0.312282	0.6957	0.383418
393	1.44779	4.44373	2.99595
394	0.133966	0.50856	0.374594
395	1.27245	0.0761247	1.34857
396	0.36675	3.90039	4.26714
397	0.227865	0.908449	0.680585
398	1.91275	1.87847	3.79123
399	2.45827	1.85006	0.608202
400	1.88129	1.01628	2.89757
401	1.53897	1.13539	0.403573
402	1.72969	0.925855	0.80384
403	2.60461	1.24413	1.36047
404	4.8956	1.33194	3.56366
405	1.97973	0.542927	1.4368
406	0.733556	0.49176	1.22532
407	4.40722	2.45933	1.94789
408	0.473622	4.89643	4.42281
409	1.37261	1.65291	0.280294
410	1.31302	0.0489952	1.26403
411	0.079744	0.487584	0.40784
412	1.42644	0.290117	1.13632
413	1.65543	0.518266	2.1737
414	0.422274	1.2249	1.64717
415	1.57077	0.208642	1.36213
416	0.565741	1.74458	1.17884
417	2.707	1.95348	0.753519
418	1.40208	0.897721	0.504363
419	3.37461	1.15944	4.53405
420	1.2427	0.837807	0.40489
421	1.14039	1.27018	2.41057
422	1.10104	4.55948	3.45844
423	0.797349	2.26666	1.46931
424	1.61736	0.213226	1.83059
425	2.28336	2.17581	0.107544
426	1.24645	0.468469	0.777984
427	1.68996	0.199212	1.88917
428	0.821345	1.89035	2.71169
429	1.23862	3.39844	2.15981
430	3.41943	4.25118	0.831753
431	1.95785	1.63873	0.319115
432	0.82985	3.80936	2.97951
433	1.4529	1.48826	2.94116
434	4.53032	3.50429	1.02603
435	0.349159	1.81609	1.46693
436	1.15786	0.423071	0.734784
437	1.74624	2.13104	0.384804
438	4.4805	1.94527	2.53523
439	1.63095	1.26977	0.361182
440	2.68938	6.20284	3.51346
441	0.807913	0.478083	0.32983
442	2.57805	2.81128	5.38933
443	1.13231	2.56834	1.43603
444	2.12682	1.70127	0.425552
445	0.751953	2.97389	2.22193
446	1.38861	1.54085	0.15224
447	2.21553	1.59464	3.81017
448	1.69688	0.719252	0.977629
449	0.615168	0.785837	0.170669
450	3.38002	2.85477	6.2348
451	3.9174	2.02652	1.89088
452	1.9021	1.33487	0.567225
453	0.237847	0.367055	0.604903
454	3.64809	4.23553	0.587447
455	0.192142	1.03013	1.22227
456	1.58105	1.46414	3.04519
457	1.0621	3.77386	2.71176
458	1.27401	1.56921	0.295201
459	2.13163	1.2794	3.41103
460	1.28658	1.09907	0.18751
461	4.81928	3.03563	1.78364
462	0.667331	1.42503	0.757697
463	0.545352	1.77667	2.32202
464	1.17866	0.0670738	1.24573
465	1.83201	0.305008	1.527
466	3.09118	0.314173	3.40535
467	1.13023	0.974959	2.10519
468	0.184177	1.68868	1.5045
469	1.34715	3.1	1.75285
470	0.520355	1.59528	1.07493
471	2.13036	1.31157	3.44193
472	0.00569253	0.302738	0.30843
473	2.31312	1.53717	3.85028
474	2.79794	5.35006	2.55212
475	0.741851	1.73792	0.996066
476	0.989624	2.50333	3.49295
477	1.83937	0.633168	1.2062
478	1.51423	2.03579	0.521569
479	1.54655	1.19595	0.350605
480	1.42767	1.28525	0.142417
481	4.22261	0.456303	3.7663
482	0.261506	0.490507	0.752013
483	0.72175	3.72652	3.00477
484	3.40488	0.815749	2.58913
485	1.54179	0.751389	0.7904
486	0.449617	0.149513	0.599129
487	1.08719	0.148907	1.2361
488	1.50035	1.97378	0.473422
489	2.22985	1.72753	0.502321
490	0.633573	1.13358	1.76715
491	0.582588	2.33785	1.75526
492	2.97208	0.502872	3.47495
493	1.01362	1.29864	2.31225
494	2.29394	0.675245	1.6187
495	0.0760188	1.37338	1.29736
496	3.76722	1.95909	1.80812
497	3.26527	0.810895	2.45438
498	3.4814	0.750093	2.7313
499	0.902482	0.469031	1.37151
500	1.25221	2.71024	3.96245
501	0.0694869	0.259222	0.328708
502	1.88723	2.62436	4.51159
503	3.87428	1.91007	1.96422
504	0.639697	0.691957	1.33165
505	1.8479	0.344732	2.19263
506	2.1175	1.89122	4.00872
507	2.56912	3.74156	1.17245
508	2.26568	1.29861	0.96707
509	0.637413	1.67651	2.31393
510	0.128566	2.88713	2.75856
511	0.253407	1.76892	2.02233
512	1.02607	1.18019	2.20626
513	0.247347	2.56892	2.81627
514	0.733339	4.20264	3.4693
515	0.245561	1.40441	1.15885
516	2.81253	1.94315	0.869372
517	0.530806	3.85054	3.31973
518	1.48033	1.95457	0.474242
519	2.23347	0.736904	2.97037
520	2.32086	1.92107	0.399793
521	0.799333	2.43561	3.23494
522	0.225355	0.809992	1.03535
523	0.730985	0.290926	0.440059
524	1.18208	0.63229	0.549792
525	0.0113938	1.01037	0.998971
526	1.36964	0.859242	2.22889
527	1.75895	0.150403	1.90935
528	0.121988	1.55212	1.67411
529	0.595076	2.53302	1.93794
530	1.40277	0.922563	0.480206
531	1.21176	2.61146	1.39969
532	1.07727	1.89651	2.97378
533	2.40572	0.828632	1.57709
534	0.256198	0.203848	0.0523501
535	0.183048	2.33977	2.52282
536	4.48157	0.438006	4.04356
537	0.553738	1.24634	1.80008
538	0.309301	1.1329	0.823597
539	3.02158	2.46598	0.555605
540	2.34129	4.04675	1.70546
541	4.3096	4.33435	0.0247485
542	2.84542	0.597604	2.24782
543	2.90969	1.1167	1.79298
544	0.55138	1.2497	0.698316
545	0.480598	0.463589	0.0170086
546	0.0943588	2.00458	2.09894
547	2.33018	1.05286	1.27732
548	1.82482	1.49065	0.334167
549	1.2685	0.185466	1.08303
550	0.39992	1.21049	0.810572
551	1.09195	0.081778	1.17373
552	2.39125	0.0956114	2.29564
553	4.88372	0.124851	5.00857
554	1.56264	0.273841	1.2888
555	1.53672	1.25489	0.281832
556	2.06706	0.271852	1.79521
557	1.85378	0.0914989	1.76228
558	1.89878	0.0361338	1.86264
559	0.4489	1.77897	1.33007
560	3.76482	0.796961	2.96785
561	3.33303	1.3327	4.66573
562	2.8639	0.271222	2.59268
563	0.266367	0.749347	0.482979
564	0.263105	1.06664	0.803533
565	0.216135	0.0175669	0.198568
566	1.51051	1.22592	0.284588
567	3.19053	2.26913	0.921401
568	2.1798	0.411276	1.76852
569	1.23771	0.591228	0.646483
570	0.420792	1.77562	2.19642
571	1.55851	2.74369	1.18519
572	0.937749	2.42242	3.36017
573	0.880544	1.26344	0.382899
574	0.880853	1.73995	0.859095
575	3.37295	0.325674	3.69863
576	2.22113	1.12963	3.35077
577	5.77165	0.579178	5.19248
578	0.623649	0.307307	0.930956
579	3.23774	2.85606	0.381681
580	1.20711	1.08501	0.122094
581	2.24613	1.73654	0.509586
582	2.14872	3.6509	1.50218
583	4.636	0.561612	4.07439
584	1.96919	1.11526	3.08444
585	0.488538	0.603843	0.115305
586	1.97553	2.07049	0.0949608
587	2.33824	0.182781	2.15546
588	0.882268	0.0387161	0.843552
589	1.30759	0.901357	0.406233
590	4.15961	1.01903	5.17864
591	1.62303	4.16229	2.53926
592	2.92245	5.4572	2.53476
593	1.03168	0.64449	0.387193
594	0.381447	1.26006	1.64151
595	0.0850869	4.16847	4.08338
596	2.33755	0.460754	2.7983
597	1.27662	1.18223	2.45885
598	0.0713223	0.297518	0.368841
599	0.648636	0.158976	0.807612
600	3.82057	0.44113	3.37944
601	3.99314	2.69629	1.29686
602	2.94372	1.65639	1.28733
603	1.33156	0.921616	2.25317
604	3.07669	5.04072	1.96403
605	0.92224	0.442844	1.36508
606	2.3646	0.189424	2.17518
607	2.20776	2.01813	0.189629
608	3.06525	4.22437	1.15912
609	0.885481	0.446626	0.438855
610	0.606545	0.556836	0.0497082
611	1.47372	2.94843	1.47471
612	2.75128	1.76011	4.51139
613	1.47881	0.721918	0.756894
614	3.3117	0.418032	2.89367
615	0.24705	0.861253	1.1083
616	3.37403	3.70067	0.326643
617	2.56239	0.095099	2.65748
618	4.37326	2.95898	1.41428
619	3.69879	0.312509	4.0113
620	0.243923	2.5397	2.78363
621	1.12722	0.226403	1.35363
622	2.16477	5.01204	2.84727
623	0.281936	0.359947	0.641882
624	0.532673	0.673462	0.140789
625	1.73694	0.882337	0.854601
626	3.62587	2.96612	0.659751
627	0.238008	0.96633	1.20434
628	3.8796	1.03146	2.84814
629	1.66759	1.4228	0.244797
630	2.16302	0.830784	1.33223
631	1.4959	1.47288	2.96877
632	0.371186	1.3872	1.01601
633	0.180836	1.26367	1.44451
634	0.754141	3.66131	2.90717
635	1.14047	1.53308	2.67355
636	4.09942	1.75541	2.34402
637	0.835083	1.37389	0.538808
638	0.93213	1.546	0.613865
639	0.376166	0.473847	0.0976807
640	3.98353	2.32364	1.65989
641	0.0116841	1.86657	1.85489
642	3.13232	0.184973	2.94734
643	0.684172	1.42704	0.742869
644	1.23835	2.9909	4.22925
645	1.81227	0.595697	1.21657
646	0.41417	0.13573	0.5499
647	3.00873	3.11347	0.10474
648	0.769704	0.876125	1.64583
649	4.49086	4.14285	0.348014
650	0.126861	4.18344	4.3103
651	0.096933	1.10984	1.20678
652	0.488208	4.86801	4.37981
653	0.254186	2.53217	2.27799
654	0.898349	1.65112	2.54947
655	0.893857	1.17595	2.06981
656	1.71381	0.980967	2.69478
657	0.621809	0.302881	0.318928
658	0.66624	1.4087	0.742457
659	0.649416	0.953604	1.60302
660	0.0661002	0.695105	0.629004
661	3.20235	0.00941607	3.21176
662	1.01449	1.10252	0.0880253
663	0.198704	2.30583	2.10713
664	1.73307	2.1258	0.392737
665	0.125124	1.05166	1.17678
666	2.24545	3.14888	0.903438
667	1.46632	0.0763016	1.54262
668	0.0652766	0.748244	0.813521
669	1.63763	2.24368	0.606049
670	0.659524	2.89244	2.23291
671	1.3482	1.56729	2.9155
672	2.46124	2.04379	0.417455
673	0.758792	0.996214	0.237422
674	1.01461	1.29289	2.3075
675	2.96878	5.02828	2.05951
676	3.55481	2.19778	1.35703
677	0.167686	0.444515	0.612201
678	2.23675	0.267912	2.50467
679	0.778464	0.231879	1.01034
680	2.77174	0.41307	2.35867
681	0.699889	4.32721	3.62732
682	1.01967	1.55224	0.532576
683	0.964915	2.21884	1.25392
684	1.86805	0.383124	2.25118
685	1.94607	1.71481	0.231261
686	0.402498	2.52538	2.92787
687	0.976502	0.821862	0.15464
688	3.40418	2.35164	1.05254
689	0.569148	0.031545	0.537603
690	1.01379	1.06802	0.0542295
691	0.879422	1.14003	0.260611
692	1.81453	3.72058	5.53511
693	0.150411	2.82524	2.67482
694	0.35006	0.490698	0.140637
695	2.58042	0.197258	2.38317
696	0.895983	1.33985	0.443867
697	2.1654	3.56854	1.40315
698	2.64827	1.12127	1.52701
699	1.24433	0.678706	1.92304
700	2.39359	0.154174	2.23942
701	0.355978	1.74904	2.10502
702	1.44617	1.61569	3.06186
703	1.55529	1.56359	0.00830325
704	2.47619	2.80337	5.27956
705	1.11961	0.505143	1.62475
706	0.657684	1.31843	1.97611
707	0.479278	1.45343	1.93271
708	2.78192	1.69197	1.08996
709	1.84663	3.37294	5.21956
710	1.82146	3.30513	1.48367
711	1.97193	2.73827	0.766347
712	1.79035	1.73237	0.0579767
713	0.695754	1.26654	0.570782
714	0.640551	0.426443	0.214109
715	2.40115	3.97732	1.57617
716	0.911886	2.88901	1.97712
717	0.789454	4.31215	5.1016
718	0.78477	0.787786	1.57256
719	0.919786	0.496811	0.422975
720	1.48059	1.4711	0.00948508
721	1.88911	0.785864	1.10324
722	3.88132	4.24193	0.360611
723	0.579267	0.728333	0.149066
724	1.73505	2.67229	0.937239
725	1.78855	0.702031	2.49058
726	4.78769	2.19011	2.59758
727	0.012712	0.548687	0.561399
728	1.1172	1.92427	3.04147
729	1.11755	1.66669	0.549145
730	0.684706	1.36135	0.676648
731	2.28929	3.27817	5.56746
732	1.95821	0.651452	1.30676
733	0.368179	1.63926	1.27108
734	1.53775	1.06422	0.473527
735	0.411454	1.09659	0.685133
736	1.44893	1.90171	0.452783
737	0.121465	1.38742	1.26595
738	4.05044	1.30572	5.35616
739	1.95897	1.58975	0.369212
740	0.503078	0.582379	1.08546
741	1.81389	1.97263	0.158739
742	1.04084	1.58712	0.546277
743	0.836286	5.96526	5.12898
744	1.56607	2.61753	1.05146
745	2.89919	0.281908	2.61728
746	1.3331	0.469774	1.80288
747	1.91594	2.10742	4.02336
748	0.626356	4.04316	3.4168
749	2.88019	3.7037	0.823508
750	1.64164	3.29774	1.6561
751	0.306046	0.0490555	0.355102
752	2.03086	2.88376	0.852905
753	2.03915	0.960045	2.99919
754	0.815926	0.939101	1.75503
755	0.531887	0.906257	1.43814
756	3.5513	2.88029	0.67101
757	0.186024	2.94461	2.75859
758	4.70578	0.129556	4.83534
759	1.71656	1.89677	0.180209
760	0.876494	0.456222	0.420271
761	0.558168	1.87031	1.31214
762	2.84056	0.717245	2.12331
763	3.52013	0.169851	3.68998
764	1.15553	2.71964	1.5641
765	0.473956	0.883703	1.35766
766	1.29459	0.618398	1.91299
767	3.09314	0.403556	2.68958
768	0.806384	1.45592	0.649535
769	0.206411	1.3941	1.18769
770	2.11901	2.00922	0.109797
771	1.11749	1.89715	0.779667
772	0.502211	2.2071	1.70489
773	0.133621	0.887637	0.754016
774	2.8464	0.545076	2.30133
775	1.01022	0.894688	0.115529
776	0.831468	1.50627	0.674807
777	2.82606	1.80656	1.01951
778	1.65226	2.53293	0.880672
779	1.05528	0.0918724	1.14715
780	0.689008	0.000442885	0.689451
781	0.537919	2.0707	1.53278
782	1.05276	0.694004	1.74676
783	2.63377	1.34692	1.28685
784	0.898269	4.71863	3.82036
785	1.2626	1.50409	2.76669
786	3.80573	0.495597	4.30133
787	2.48872	0.977277	1.51144
788	2.69535	2.59131	0.104038
789	2.67028	0.97223	1.69805
790	0.968269	0.469746	1.43802
791	1.34321	1.28798	2.63118
792	1.67009	1.19656	2.86664
793	0.316592	2.09509	2.41168
794	1.04326	0.631646	1.6749
795	2.63837	2.1664	0.471975
796	2.9364	2.06457	5.00097
797	0.875946	2.62609	1.75015
798	0.67482	2.47469	3.14951
799	1.58453	0.0943968	1.67893
800	3.73492	1.46667	5.20159
801	2.49707	1.85855	0.638525
802	3.07738	3.78309	0.705714
803	3.08791	7.26553	4.17762
804	2.31331	2.17164	0.141668
805	0.462805	3.71229	4.1751
806	1.31129	1.51365	0.202357
807	1.45357	0.106511	1.56008
808	0.95499	4.68869	3.7337
809	0.600231	2.40643	1.8062
810	0.819964	1.46497	0.645002
811	0.729532	1.05369	1.78322
812	2.98606	0.323663	3.30973
813	5.42538	3.0323	2.39308
814	0.995666	4.32311	5.31878
815	3.01983	7.80873	4.7889
816	1.86432	0.111775	1.75255
817	0.891181	1.46842	0.577237
818	1.07134	2.67943	3.75077
819	1.05512	0.372168	1.42729
820	0.861901	1.51281	2.37471
821	0.56668	0.672911	0.106231
822	3.40367	2.0877	1.31597
823	2.55173	3.57881	1.02708
824	0.499247	0.756527	1.25577
825	0.525765	0.686697	0.160932
826	0.527556	0.876494	0.348937
827	0.472547	1.42467	0.95212
828	1.9329	4.9493	3.01641
829	0.81304	1.06314	1.87618
830	0.536849	0.96486	1.50171
831	0.656256	2.84302	3.49928
832	0.951068	3.21294	2.26187
833	0.189279	3.50444	3.69372
834	1.70524	1.59914	3.30438
835	4.0953	3.92709	0.16821
836	1.28428	1.74665	0.462365
837	1.07886	0.843889	0.234969
838	0.602481	1.0536	1.65608
839	0.18405	0.408791	0.59284
840	2.19809	2.65566	0.457571
841	2.56485	0.157313	2.40754
842	2.82629	0.901879	1.92441
843	1.09177	2.60593	1.51416
844	0.235015	2.75553	2.99054
845	1.50249	0.183201	1.68569
846	1.57916	0.616539	2.1957
847	3.08381	1.24521	4.32902
848	0.95342	3.10324	2.14982
849	0.224598	2.26543	2.04083
850	2.82064	0.796206	3.61684
851	1.61514	2.9208	1.30566
852	3.4366	0.994664	2.44194
853	5.92397	1.85944	4.06453
854	0.620761	0.965427	1.58619
855	0.208916	0.305418	0.514334
856	0.0219624	3.38069	3.35872
857	2.20568	1.22248	0.983207
858	3.25065	5.30851	2.05785
859	1.78763	1.5246	0.263028
860	0.505898	2.77538	3.28128
861	3.79694	2.57296	1.22399
862	3.58151	0.72638	4.30789
863	2.78179	3.72128	0.939484
864	1.56713	0.048441	1.51869
865	0.815632	0.0757561	0.739876
866	3.76706	0.116695	3.65036
867	2.04213	1.36162	0.680508
868	0.915393	2.26099	3.17638
869	1.19988	0.600015	1.7999
870	1.46608	2.36052	3.82659
871	0.544991	1.05127	0.506281
872	2.43294	4.54463	2.11168
873	0.931659	1.8999	0.968237
874	0.660999	3.82537	4.48637
875	3.71264	3.45144	0.261199
876	0.332613	0.699861	1.03247
877	0.446151	2.41359	1.96744
878	0.785242	0.399114	1.18436
879	3.62634	2.58217	1.04416
880	1.12514	2.67622	1.55108
881	3.34975	0.614015	2.73574
882	1.46775	0.349012	1.11874
883	0.823592	0.345659	0.477933
884	1.76725	1.23563	0.531613
885	1.64577	1.58411	0.0616625
886	3.44648	3.1183	0.328187
887	1.16057	1.74573	0.585156
888	1.03769	0.207907	1.2456
889	0.290413	0.404158	0.694571
890	3.5333	4.4182	0.884896
891	1.88207	1.51104	3.39311
892	0.710853	1.39939	2.11024
893	3.54225	0.868472	2.67378
894	1.16983	3.54312	2.37329
895	2.49354	2.59405	0.10051
896	1.71247	1.36358	0.348891
897	1.40129	0.544569	0.856718
898	1.02825	0.916835	0.111418
899	0.0326383	0.869434	0.836796
900	2.06271	1.28098	0.781731
901	0.45232	3.03613	2.58381
902	3.23235	1.587	1.64535
903	0.46556	0.0569757	0.522535
904	0.366589	0.266783	0.633372
905	3.32842	3.49643	0.168017
906	1.17433	1.16819	0.00613898
907	0.593996	1.60741	1.01341
908	0.428372	0.763598	1.19197
909	0.288456	1.00121	0.712755
910	0.206551	2.02468	2.23124
911	2.26226	1.84242	0.419838
912	0.746317	0.570319	1.31664
913	1.17522	1.37435	2.54956
914	2.39685	0.67861	3.07546
915	0.0530895	0.0317164	0.0213731
916	1.89903	3.03755	1.13852
917	1.00562	0.218618	0.787001
918	2.13923	2.95888	0.819655
919	0.58099	0.378876	0.202115
920	1.39025	1.43861	0.0483653
921	0.532544	3.68541	3.15286
922	0.961473	1.50689	2.46836
923	1.56987	1.04592	0.523954
924	2.41518	2.9689	0.55372
925	4.05893	1.46241	2.59652
926	1.05035	1.61865	2.66901
927	1.97106	1.50901	0.462049
928	2.57989	0.111684	2.69158
929	1.28753	0.384212	0.903323
930	4.23245	2.91416	1.31829
931	3.00595	0.483517	2.52244
932	2.19872	3.8955	1.69678
933	1.44279	0.829211	0.61358
934	2.34744	3.11244	5.45988
935	0.806795	3.72051	2.91372
936	1.66885	0.195467	1.47338
937	0.511811	0.274829	0.236982
938	2.1666	2.72938	0.562779
939	0.702464	0.832989	0.130526
940	0.286131	2.12218	1.83605
941	3.39672	0.971291	2.42543
942	2.75303	6.22654	3.47351
943	1.82627	0.0941807	1.73209
944	3.84406	3.76925	0.0748008
945	1.88269	0.0642556	1.94694
946	5.70032	3.56471	2.13561
947	3.01906	3.78742	0.768355
948	1.4936	0.994811	2.48841
949	1.84012	0.330326	1.50979
950	1.85418	0.114009	1.96819
951	1.09634	0.867623	0.228714
952	1.46624	0.593732	2.05997
953	4.17116	0.613187	3.55797
954	2.48304	0.477727	2.00531
955	2.05229	1.8455	0.206796
956	2.11124	0.789244	1.32199
957	3.68776	1.25326	2.4345
958	1.66965	1.93979	0.270144
959	0.900218	0.362958	1.26318
960	2.85409	1.10404	3.95813
961	1.36864	2.53465	1.16601
962	0.18725	2.43013	2.24288
963	2.73487	2.58768	0.147188
964	2.09355	0.649413	2.74296
965	4.80571	5.99693	1.19122
966	3.77216	4.10518	0.333026
967	2.30311	4.16727	1.86416
968	1.21999	1.23021	2.4502
969	1.47591	0.62697	2.10288
970	0.161129	0.331496	0.492625
971	1.82807	0.381781	1.44629
972	2.08711	3.32887	1.24176
973	0.0500993	0.708762	0.658663
974	0.0488492	0.179431	0.22828
975	2.14325	2.7153	0.572048
976	0.529772	0.292559	0.822331
977	1.63848	0.104932	1.53355
978	1.63815	1.67899	0.0408402
979	0.431461	2.24665	1.81519
980	0.927737	0.972206	0.0444684
981	0.309354	0.909622	1.21898
982	0.897575	1.3766	0.479024
983	0.220739	0.111007	0.331746
984	0.243095	0.738405	0.49531
985	0.6482	0.182631	0.465568
986	1.89374	2.64986	0.756115
987	1.55359	0.0212232	1.53237
988	0.689059	0.288601	0.400458
989	0.862727	2.26758	1.40485
990	0.207158	2.62358	2.41643
991	0.0628634	2.01258	1.94971
992	0.963341	0.473298	1.43664
993	0.063792	3.34217	3.40597
994	3.02568	2.74947	5.77515
995	1.45073	1.04668	0.404051
996	3.18639	1.19822	1.98817
997	3.8048	4.84472	1.03993
998	2.94904	3.01239	0.0633489
999	0.49277	3.00897	3.50174
1000	0.484951	1.32502	1.80997
1001	0.670349	0.971179	1.64153
1002	2.48564	1.73521	0.750434
1003	1.15907	0.754127	1.9132
1004	2.1937	0.940097	1.2536
1005	1.48529	0.03735	1.52264
1006	0.148034	1.20395	1.05592
1007	2.60859	2.72177	0.113186
1008	1.86335	0.0132993	1.87665
1009	0.0397524	4.13895	4.1787
1010	6.12314	2.44845	3.6747
1011	2.5711	3.37678	0.805684
1012	1.98896	0.0331976	2.02216
1013	3.13832	1.55299	1.58533
1014	1.29022	1.32108	0.0308536
1015	0.735219	0.239884	0.495336
1016	0.456266	2.04397	1.5877
1017	2.89113	1.75659	1.13454
1018	1.75867	0.767581	2.52625
1019	1.78023	1.1822	2.96243
1020	2.81704	1.53257	4.3496
1021	2.81234	0.485168	3.2975
1022	2.60987	3.76203	1.15216
1023	0.365569	0.974242	0.608673
1024	1.69477	1.61446	3.30924
1025	0.709451	1.15522	0.445769
1026	2.90873	0.484569	3.3933
1027	0.0950151	0.00676117	0.101776
1028	2.54604	5.05508	2.50903
1029	0.0265461	0.31592	0.289374
1030	0.724867	0.235682	0.960549
1031	2.10983	1.5877	3.69753
1032	1.13402	0.134717	0.999306
1033	0.201071	0.436519	0.235448
1034	4.10469	1.6669	2.43779
1035	2.56756	1.98416	4.55171
1036	0.523287	0.404943	0.118344
1037	2.1398	1.60148	0.538318
1038	1.39358	0.821539	2.21512
1039	1.1062	0.340416	1.44662
1040	0.768386	0.794246	0.0258599
1041	1.98048	3.49621	5.4767
1042	1.27313	2.37487	3.64799
1043	2.26613	4.08943	1.8233
1044	1.61344	0.720312	0.893127
1045	0.0867396	0.525861	0.6126
1046	0.535588	1.57256	1.03698
1047	1.79571	4.90782	3.11211
1048	2.06364	2.74108	0.677441
1049	0.423832	0.478345	0.902177
1050	0.901402	1.6468	2.5482
1051	1.25228	1.94217	0.68989
1052	5.3158	1.5828	3.73301
1053	2.8616	1.25747	1.60413
1054	2.13084	2.18095	0.050109
1055	2.8096	2.0138	0.795801
1056	0.938746	2.07139	1.13265
1057	0.116004	1.97533	2.09133
1058	0.120464	0.198298	0.0778334
1059	0.320866	0.147357	0.468223
1060	2.33898	2.17313	0.165846
1061	1.15865	0.554878	1.71353
1062	1.7654	3.50247	1.73706
1063	1.31823	1.33124	0.0130028
1064	2.55102	4.12984	1.57882
1065	1.4453	0.0117859	1.45708
1066	1.36286	3.24624	1.88338
1067	0.370699	0.550562	0.921261
1068	0.174033	1.4688	1.29476
1069	1.06615	4.68354	3.61739
1070	1.6567	1.88604	0.229336
1071	4.55958	0.666472	3.89311
1072	1.85732	1.41545	3.27277
1073	0.233125	2.71068	2.47756
1074	4.59412	1.66376	2.93036
1075	1.78181	2.9709	1.18909
1076	0.266231	2.5223	2.78853
1077	0.484434	0.487727	0.0032924
1078	2.92636	1.23472	1.69165
1079	1.64189	0.949916	0.691972
1080	0.664197	0.0909471	0.755144
1081	1.28285	0.190211	1.47306
1082	2.56814	3.9972	1.42906
1083	1.90668	0.767622	1.13905
1084	1.63487	2.32272	0.687859
1085	0.533971	1.22193	0.687955
1086	0.132795	1.90389	2.03669
1087	0.895636	1.25989	2.15553
1088	0.913412	0.592347	1.50576
1089	0.8939	0.804332	0.0895682
1090	0.379061	1.39199	1.01293
1091	1.26573	2.73126	1.46553
1092	1.94106	0.279165	2.22023
1093	1.26653	0.448806	1.71534
1094	2.0448	0.959133	1.08567
1095	2.45819	0.915157	1.54303
1096	0.646299	0.883297	0.236998
1097	2.12773	0.740542	2.86827
1098	2.86739	0.406752	2.46064
1099	2.83706	0.83552	2.00154
1100	0.349456	0.722916	0.373459
1101	1.73731	0.770042	2.50735
1102	2.7534	1.66204	1.09135
1103	3.47793	1.94638	1.53155
1104	1.20179	1.48146	2.68325
1105	0.443266	0.805438	0.362172
1106	4.92362	1.67816	3.24546
1107	2.34676	0.562576	1.78418
1108	0.334702	3.39825	3.73295
1109	3.50803	3.84446	0.33643
1110	0.649505	0.0405709	0.690076
1111	1.55045	2.8403	1.28986
1112	2.20691	1.67432	3.88123
1113	0.525681	1.87811	2.40379
1114	0.360985	1.87295	2.23394
1115	1.56075	2.71713	1.15638
1116	2.12404	2.1267	0.00265752
1117	0.899236	3.62159	4.52082
1118	0.904558	0.474469	1.37903
1119	1.17273	3.26916	4.44189
1120	0.347952	1.97574	2.32369
1121	0.821528	1.30226	0.480734
1122	0.184471	0.0634676	0.121004
1123	2.20664	1.75678	3.96342
1124	2.74739	3.42936	0.681976
1125	4.29942	2.79756	1.50186
1126	0.0289784	1.86522	1.83625
1127	2.16251	0.81063	2.97314
1128	0.929755	0.370561	1.30032
1129	1.89734	0.196168	1.70117
1130	0.0394911	1.53495	1.49546
1131	3.92568	5.94481	2.01913
1132	0.907756	1.33646	0.428701
1133	0.135951	1.51023	1.64618
1134	2.76057	2.6657	0.0948694
1135	0.126793	0.0703565	0.0564369
1136	3.32326	0.675144	3.99841
1137	0.906484	2.60278	3.50926
1138	1.6389	3.16826	1.52935
1139	1.44501	2.18103	0.736022
1140	0.967536	1.21439	0.246855
1141	4.4522	0.732537	3.71966
1142	0.358634	0.959208	0.600575
1143	3.31647	1.05796	2.25851
1144	0.158384	3.30735	3.14897
1145	1.33858	0.451801	1.79038
1146	0.658742	2.3008	2.95954
1147	2.19648	1.56376	0.632713
1148	2.09691	1.68131	0.415597
1149	2.38092	1.2788	1.10212
1150	1.67842	2.05173	3.73015
1151	0.690142	1.36546	0.675323
1152	0.581151	1.32668	1.90783
1153	0.951456	0.284031	0.667425
1154	1.37602	0.780548	0.595469
1155	0.412237	0.272272	0.68451
1156	2.40522	0.198466	2.20676
1157	0.819517	2.41197	1.59245
1158	1.84966	0.385585	2.23524
1159	1.88726	0.356263	2.24352
1160	2.42863	2.28124	4.70987
1161	2.15293	2.2764	4.42934
1162	0.600306	0.222723	0.823028
1163	1.98112	1.87001	0.111106
1164	1.88143	1.43212	0.449305
1165	0.531208	2.77002	2.23881
1166	1.45989	0.27036	1.73025
1167	1.02647	1.55995	0.533473
1168	0.674052	2.77583	2.10178
1169	0.178496	0.617307	0.795803
1170	1.25463	0.0382879	1.29292
1171	1.82943	1.23168	0.597751
1172	1.92895	2.31765	0.388701
1173	1.52835	2.50313	0.974782
1174	1.23877	0.143985	1.38276
1175	1.83383	1.79974	3.63357
1176	0.814354	4.06677	3.25242
1177	1.01397	0.32593	1.3399
1178	1.36205	1.94886	0.586811
1179	0.103638	2.8739	2.77026
1180	1.25615	1.49176	2.7479
1181	1.36195	1.77508	3.13704
1182	1.38723	1.20766	2.59489
1183	0.204862	2.1639	2.36876
1184	0.785351	0.561182	1.34653
1185	2.58438	0.207396	2.37698
1186	2.68063	4.61055	1.92991
1187	0.379305	0.363435	0.742739
1188	2.68928	0.455453	2.23382
1189	4.17459	3.76056	0.414031
1190	2.58997	2.84665	0.256686
1191	1.17818	0.0742727	1.25245
1192	1.0807	2.12995	1.04925
1193	2.52695	2.21035	0.316602
1194	0.574166	0.277272	0.296893
1195	3.06627	3.20468	0.138413
1196	2.35096	4.25101	1.90006
1197	2.88325	0.140107	2.74314
1198	1.6696	1.50307	3.17267
1199	3.5257	2.19324	5.71894
1200	4.87077	0.859267	4.0115
1201	0.0614907	2.33705	2.39854
1202	1.48053	1.96726	0.486726
1203	0.533368	0.0717379	0.605106
1204	1.58334	2.54702	0.963684
1205	1.32335	2.17085	0.8475
1206	1.39567	6.01618	4.62051
1207	2.71706	1.98331	0.733754
1208	2.01224	1.53852	0.473723
1209	2.54031	0.178802	2.71911
1210	1.54892	1.41874	2.96766
1211	1.08841	2.47641	1.388
1212	0.132222	0.276245	0.408467
1213	0.450479	4.99073	4.54025
1214	0.158731	1.68748	1.52875
1215	3.88912	2.29844	1.59068
1216	0.257413	2.62202	2.87943
1217	0.0600582	1.386	1.32594
1218	2.106	2.54388	0.437881
1219	1.4807	2.46136	3.94206
1220	2.55977	2.51183	0.0479333
1221	0.0806019	3.09539	3.01478
1222	0.830566	5.17124	4.34067
1223	2.52335	2.33049	0.192858
1224	3.24012	0.91641	4.15653
1225	0.868514	2.14306	3.01158
1226	2.12945	0.0162797	2.14573
1227	0.077161	1.02112	1.09828
1228	3.33059	2.18438	1.14621
1229	1.76981	3.01117	4.78098
1230	2.91421	0.897376	2.01684
1231	2.0669	0.88638	2.95328
1232	1.6851	2.49328	4.17838
1233	1.03664	1.35492	0.318275
1234	0.325671	1.97894	1.65327
1235	0.423426	1.66849	2.09191
1236	1.03174	3.07682	4.10856
1237	0.282218	0.101612	0.38383
1238	3.40981	3.1137	0.296112
1239	0.0641913	0.554233	0.618424
1240	0.701267	4.14007	3.4388
1241	2.65138	2.14849	0.502894
1242	0.846071	1.01165	0.16558
1243	2.02018	0.0216585	1.99852
1244	0.0751201	2.5793	2.65442
1245	0.343805	0.584744	0.240939
1246	2.02602	2.05128	0.0252583
1247	1.484	2.05043	0.566422
1248	0.988459	2.83945	1.85099
1249	1.98309	3.73726	1.75417
1250	0.987058	0.610977	0.376081
1251	0.356761	0.46663	0.823391
1252	1.31294	0.286757	1.5997
1253	0.863774	0.745995	0.117779
1254	0.151153	1.09213	1.24328
1255	1.75035	0.0890039	1.83935
1256	1.69227	0.736075	2.42834
1257	0.014566	1.41754	1.4321
1258	0.664813	2.17313	2.83794
1259	3.56725	1.78786	1.77939
1260	1.825	0.464179	1.36082
1261	1.51686	0.476365	1.99322
1262	1.74016	0.90395	2.64411
1263	4.63076	3.43122	1.19954
1264	0.352527	0.551806	0.199279
1265	3.22692	0.591542	2.63537
1266	2.01481	1.8626	3.8774
1267	0.221373	1.79395	2.01532
1268	1.17564	3.61101	2.43537
1269	0.0302838	0.904202	0.934486
1270	0.368794	1.55145	1.92024
1271	0.180799	0.972162	1.15296
1272	0.846435	1.52088	2.36731
1273	1.6675	1.01047	0.657027
1274	0.3268	2.40828	2.08148
1275	0.0830601	3.79707	3.71401
1276	0.913151	0.32295	0.590201
1277	0.0672163	0.0648504	0.132067
1278	0.479787	3.42118	2.94139
1279	1.84205	0.971089	2.81314
1280	1.75906	1.48996	0.269099
1281	1.85749	2.6007	0.743213
1282	0.936204	1.73293	2.66914
1283	0.267739	0.672957	0.940696
1284	4.93779	6.13785	1.20005
1285	3.16467	2.60113	0.563537
1286	2.39597	0.995333	3.3913
1287	7.99417e-06	0.590267	0.590275
1288	2.39379	0.747297	1.64649
1289	1.63101	0.847981	2.47899
1290	2.17174	2.87012	0.698388
1291	2.69183	0.236478	2.45535
1292	1.38571	1.36884	0.0168705
1293	2.69592	1.28766	1.40826
1294	0.297838	0.580267	0.282429
1295	0.189714	1.73052	1.54081
1296	1.34609	2.45661	1.11052
1297	1.50339	1.57257	0.069178
1298	2.41624	0.629458	3.0457
1299	3.17503	4.71438	1.53935
1300	0.911757	1.20442	0.292658
1301	0.541822	1.65948	2.2013
1302	2.19516	1.1708	1.02436
1303	1.7877	1.06406	2.85176
1304	1.60249	0.473351	2.07585
1305	2.15011	0.0951925	2.2453
1306	3.47334	3.95786	0.484528
1307	2.71451	0.850732	3.56524
1308	1.40715	2.37146	0.964307
1309	8.55284	4.55057	4.00227
1310	1.26506	0.454929	1.71999
1311	1.94506	0.589869	2.53492
1312	4.94937	0.542454	4.40692
1313	1.51223	1.57161	0.0593799
1314	1.69261	1.59628	0.096336
1315	2.77009	3.2231	0.453011
1316	0.602171	1.92108	1.31891
1317	1.42347	0.814788	2.23826
1318	2.33885	2.36549	0.0266457
1319	0.512693	2.79635	3.30904
1320	3.41953	1.95473	1.46479
1321	1.87446	0.0596394	1.9341
1322	3.86389	0.907828	2.95606
1323	0.80597	0.712307	1.51828
1324	1.99185	1.04425	0.9476
1325	1.02689	1.4642	0.437313
1326	1.92297	1.33091	0.592058
1327	2.63852	4.27255	1.63403
1328	0.389792	2.10151	1.71172
1329	2.80479	4.06901	1.26422
1330	1.48199	1.55379	0.0717959
1331	0.843134	2.30084	3.14397
1332	3.73607	3.46166	0.274403
1333	2.22129	0.766939	1.45436
1334	1.1278	0.593471	0.534334
1335	1.78385	1.38977	0.394084
1336	1.76279	0.970066	0.79272
1337	0.490043	1.63524	2.12528
1338	0.218955	2.44278	2.66173
1339	1.46492	0.256954	1.20796
1340	0.779453	2.93685	3.7163
1341	2.38179	1.59369	0.788103
1342	1.13935	4.31588	3.17653
1343	2.8758	3.0149	0.139099
1344	3.42603	5.04648	1.62045
1345	0.303358	0.0480826	0.351441
1346	0.839018	2.37936	3.21838
1347	3.3242	2.42971	0.894485
1348	3.10009	1.62482	1.47527
1349	1.78753	0.728727	1.0588
1350	1.41782	2.6039	1.18608
1351	0.00122285	4.54163	4.54041
1352	4.91729	1.31872	3.59856
1353	1.15778	0.0292171	1.18699
1354	0.406177	0.114825	0.521002
1355	1.35541	1.67582	0.320419
1356	1.6648	3.41182	1.74702
1357	2.97073	0.217713	2.75301
1358	3.42638	1.6802	1.74617
1359	0.212952	3.51295	3.7259
1360	3.49983	3.58619	0.0863656
1361	1.88073	4.63683	2.7561
1362	2.0191	0.989793	3.00889
1363	0.351106	4.95896	4.60786
1364	0.308854	2.43192	2.12307
1365	2.48651	1.68206	0.804449
1366	0.192067	2.32864	2.13657
1367	2.08545	3.56029	1.47485
1368	1.15961	1.30423	0.144622
1369	0.040758	0.263481	0.304239
1370	3.48229	0.264087	3.74638
1371	2.46142	1.3586	1.10282
1372	1.28694	3.96648	2.67954
1373	0.3645	0.169897	0.194603
1374	2.39123	1.809	4.20023
1375	1.79951	0.858821	2.65833
1376	1.0506	2.63171	1.58111
1377	3.2706	2.94469	0.325913
1378	0.268657	1.16594	0.897284
1379	3.43868	2.15668	1.282
1380	0.491966	3.22597	2.734
1381	1.3042	0.69617	0.608031
1382	0.398768	0.359965	0.0388032
1383	1.96412	2.82319	4.78731
1384	1.28744	1.47971	0.192263
1385	1.15601	0.965833	2.12184
1386	1.84599	3.28354	1.43755
1387	4.59278	5.34505	0.752267
1388	1.90272	0.299186	2.2019
1389	1.89021	0.453561	1.43665
1390	1.94677	0.822705	2.76947
1391	0.943574	0.455324	1.3989
1392	2.16161	0.172735	1.98888
1393	0.0660003	0.662362	0.596362
1394	2.33248	0.806139	1.52634
1395	2.78515	3.30066	6.08581
1396	0.0275443	5.65591	5.68345
1397	0.378453	1.81499	1.43654
1398	1.3735	1.48084	2.85434
1399	2.36764	0.765622	3.13326
1400	1.62879	0.973617	2.60241
1401	0.12188	0.454002	0.332121
1402	0.240598	1.55974	1.31914
1403	1.35486	2.53864	1.18379
1404	0.765667	0.19279	0.958458
1405	2.40682	0.974119	1.4327
1406	1.61598	1.50042	3.1164
1407	2.26243	0.146064	2.11637
1408	1.31907	0.727868	2.04693
1409	0.229742	2.91908	2.68934
1410	0.66202	1.43192	0.769901
1411	2.59928	1.51838	4.11766
1412	1.14823	0.885762	2.03399
1413	2.2422	2.73383	0.491632
1414	1.32174	2.9267	1.60496
1415	3.85981	3.16151	0.698306
1416	2.64979	1.30692	1.34287
1417	0.992852	2.80443	3.79728
1418	1.19228	4.34774	3.15546
1419	3.36655	1.42464	1.94191
1420	3.56595	6.52546	2.95951
1421	0.995749	0.620295	1.61604
1422	2.28241	0.713063	1.56935
1423	1.99894	0.327369	1.67157
1424	1.08607	2.08481	0.998739
1425	0.144476	1.20932	1.06484
1426	3.55301	2.46881	1.0842
1427	0.287288	0.958673	1.24596
1428	0.402196	0.237168	0.165028
1429	0.777077	3.62739	4.40447
1430	1.54861	0.627432	2.17604
1431	1.39584	0.144618	1.25122
1432	2.21205	0.779966	2.99202
1433	0.455673	1.11952	0.663849
1434	1.36653	1.1053	2.47184
1435	0.212938	2.57349	2.78643
1436	3.4158	3.23202	0.183776
1437	1.36913	0.0771626	1.4463
1438	1.24789	1.40078	0.15289
1439	1.77855	0.0268248	1.75173
1440	0.947685	1.07048	0.122795
1441	3.43977	0.566022	4.00579
1442	3.59552	1.29421	2.30131
1443	0.833755	0.969493	0.135738
1444	2.58582	3.01513	0.429305
1445	2.18198	1.22874	0.95324
1446	1.03179	1.603	0.571212
1447	0.533852	3.05134	3.58519
1448	3.36014	2.6839	0.676243
1449	1.13123	1.77481	0.643575
1450	0.775066	1.5705	0.795432
1451	0.908206	6.68464	7.59285
1452	3.04678	1.9891	1.05768
1453	1.61131	1.43989	0.171421
1454	2.5542	2.18589	0.368311
1455	0.723241	0.389538	0.333703
1456	2.33961	2.25058	0.089031
1457	4.50415	1.49598	3.00818
1458	2.63009	0.189431	2.44066
1459	0.60956	1.18187	1.79143
1460	2.03411	0.760961	1.27315
1461	0.62625	2.24577	1.61952
1462	3.32674	3.2585	0.0682394
1463	1.26113	3.34183	2.08071
1464	4.29151	3.34837	0.943149
1465	3.30342	0.140626	3.16279
1466	0.865789	0.346878	0.518912
1467	0.955312	0.216295	0.739018
1468	2.04387	2.1596	0.115738
1469	2.48394	1.03494	3.51888
1470	1.79433	0.978342	2.77267
1471	0.278128	0.75426	0.476132
1472	0.424483	0.11717	0.541652
1473	3.56925	2.3664	1.20285
1474	2.36009	1.55926	3.91935
1475	0.172432	1.99174	2.16417
1476	1.38898	3.68169	2.29271
1477	0.764744	1.8713	1.10656
1478	1.90092	1.17914	0.721772
1479	2.2348	0.36195	2.59675
1480	4.24377	5.16389	0.920114
1481	3.64703	3.93377	0.28674
1482	3.36107	1.04495	2.31611
1483	0.299903	1.9977	1.6978
1484	1.07972	0.38653	0.693193
1485	0.259304	1.62128	1.88059
1486	3.63392	0.781893	2.85203
1487	0.775135	0.418558	0.356577
1488	0.542106	0.356242	0.185865
1489	0.840033	0.806089	0.0339433
1490	3.85822	0.635246	4.49347
1491	0.105627	0.100934	0.00469237
1492	0.327707	0.294671	0.0330357
1493	1.14641	0.97801	0.168404
1494	2.19588	1.6947	0.501172
1495	1.11016	0.0633209	1.17348
1496	2.72303	4.03425	1.31122
1497	2.28343	4.96443	2.681
1498	1.53394	2.99293	1.45898
1499	1.30553	0.885738	0.419795
1500	0.700557	3.54306	4.24362
1501	0.539347	0.773751	0.234404
1502	1.7325	0.581169	2.31367
1503	2.76438	4.2411	1.47672
1504	2.38485	3.71252	1.32767
1505	3.37862	0.801937	2.57669
1506	2.3282	4.36689	2.03869
1507	0.405549	2.43039	2.83594
1508	4.59021	2.89399	1.69622
1509	0.623479	0.788976	0.165498
1510	3.37643	1.08627	4.4627
1511	0.365203	0.639725	0.274522
1512	4.80256	1.89116	2.9114
1513	1.40244	2.87883	1.47639
1514	0.385166	2.86398	2.47881
1515	2.16252	3.14728	0.984761
1516	1.10501	0.645244	0.459766
1517	1.65065	1.14503	0.505621
1518	1.29973	0.906825	0.392901
1519	3.19628	2.95486	0.241414
1520	0.316529	0.0841998	0.232329
1521	1.29833	1.89317	3.19151
1522	0.558539	1.77426	1.21572
1523	0.321008	0.575473	0.896482
1524	2.28073	0.674111	1.60662
1525	3.4897	4.6221	1.13241
1526	0.53932	0.485713	0.0536073
1527	1.69773	1.58784	0.10989
1528	3.25843	1.02447	4.28289
1529	2.76086	0.0384259	2.79929
1530	0.623597	2.08916	1.46556
1531	1.52137	1.88595	0.364589
1532	3.59811	4.30635	0.708243
1533	0.161266	2.57815	2.73942
1534	3.2336	1.55394	1.67966
1535	2.19712	0.602552	1.59457
1536	2.24804	0.590645	1.65739
1537	3.40095	1.40128	1.99967
1538	2.60355	3.20277	0.59922
1539	0.587728	0.70961	0.121882
1540	2.0581	1.17008	0.888011
1541	2.46236	3.2839	0.821541
1542	0.36613	3.32153	3.68766
1543	2.46998	0.50135	1.96863
1544	3.5604	1.19813	4.75852
1545	3.69296	4.6215	0.928538
1546	2.13047	1.09693	1.03355
1547	2.17781	0.598618	2.77643
1548	0.535258	0.0917728	0.443485
1549	2.5099	2.86714	0.357238
1550	2.73689	3.39592	0.659028
1551	1.86052	1.06057	0.799951
1552	1.83298	1.81876	0.0142137
1553	1.62896	2.96032	1.33136
1554	3.56241	1.35737	2.20503
1555	1.64611	2.08123	0.435121
1556	1.26545	0.999282	0.266165
1557	1.24809	0.470398	1.71849
1558	0.70868	3.13347	2.42479
1559	3.90676	0.980771	2.92599
1560	1.00735	1.24818	0.240831
1561	3.25175	3.30404	0.0522864
1562	0.702864	1.68588	2.38874
1563	2.17913	1.08021	3.25935
1564	1.10815	1.56606	2.6742
1565	1.15642	1.33234	0.175913
1566	4.28214	4.82257	0.540427
1567	0.840517	1.47986	0.639339
1568	2.12746	1.79321	3.92067
1569	2.04328	1.32748	0.715797
1570	0.316811	3.10107	2.78426
1571	3.03774	2.79727	0.24047
1572	3.8019	3.70227	0.0996255
1573	1.28411	2.87383	1.58973
1574	0.18733	4.70083	4.88816
1575	2.84793	1.53583	1.3121
1576	1.56624	2.8347	1.26846
1577	1.59127	0.626273	2.21754
1578	3.22898	1.70612	1.52286
1579	0.348793	1.93269	2.28149
1580	1.88696	1.51054	0.376413
1581	0.395811	2.2876	2.68341
1582	0.503043	3.95568	4.45872
1583	0.586057	1.26223	1.84829
1584	3.17579	2.38172	0.794072
1585	1.21343	0.0927023	1.30614
1586	1.03188	1.51135	0.47947
1587	0.801724	1.30332	2.10504
1588	3.55902	1.99606	5.55508
1589	1.92661	1.05966	2.98626
1590	2.33318	0.958182	1.37499
1591	6.56922	2.66973	3.8995
1592	2.39131	2.44211	0.0508047
1593	0.553877	1.97565	1.42177
1594	0.749949	0.556682	0.193267
1595	1.9953	2.30731	4.30262
1596	0.221811	1.86229	1.64048
1597	1.23506	2.95065	1.7156
1598	0.47492	0.67419	1.14911
1599	0.155693	1.55496	1.71065
1600	1.14469	1.19014	0.0454465
1601	0.996319	0.17262	1.16894
1602	1.93083	2.03079	0.0999604
1603	1.34948	0.0941738	1.44365
1604	0.269496	1.24674	0.977245
1605	0.553738	0.0690661	0.622804
1606	0.452604	1.06901	0.616409
1607	2.24642	1.47675	0.769678
1608	1.29658	2.59041	1.29383
1609	1.29193	0.38212	1.67405
1610	0.612579	1.23277	0.620194
1611	0.751956	1.35294	0.600985
1612	2.77688	1.31204	1.46484
1613	0.791674	0.982546	1.77422
1614	0.744849	0.4652	0.27965
1615	0.505577	0.0112109	0.494366
1616	4.48642	1.90313	2.58329
1617	0.114689	2.52203	2.63672
1618	1.89458	3.35571	1.46113
1619	2.77122	2.34059	0.430624
1620	0.463856	0.586615	0.12276
1621	1.68001	3.70338	2.02337
1622	0.451019	0.371405	0.0796136
1623	2.57595	1.55591	1.02004
1624	0.534162	0.333498	0.200664
1625	1.23686	0.167206	1.06965
1626	2.05488	4.69947	2.64459
1627	1.47281	0.576614	2.04942
1628	1.27742	1.84129	0.563864
1629	1.96694	0.909702	2.87664
1630	1.05791	3.61118	2.55327
1631	0.207954	1.02313	0.81518
1632	1.56305	2.0897	0.526655
1633	1.94189	0.237391	1.7045
1634	4.07761	0.388614	3.68899
1635	2.82103	1.81367	1.00736
1636	2.08685	0.405987	2.49283
1637	2.15074	4.85958	2.70884
1638	1.20488	1.62672	2.8316
1639	2.06938	0.0856143	1.98377
1640	1.42948	2.09579	3.52526
1641	3.60974	4.98138	1.37164
1642	3.55984	0.0640898	3.62393
1643	2.73189	4.44611	1.71422
1644	1.80289	3.30979	5.11268
1645	2.40994	1.20051	1.20943
1646	0.315221	0.555048	0.870269
1647	2.30329	0.0539924	2.2493
1648	3.49922	0.843394	2.65582
1649	0.955984	1.26828	0.312297
1650	1.09517	3.07359	1.97842
1651	0.366075	0.162827	0.203248
1652	1.02251	0.286205	0.736304
1653	1.22694	2.50715	1.28021
1654	2.0933	0.15981	1.93349
1655	1.08965	0.604802	0.484848
1656	1.66327	0.152117	1.51115
1657	0.665502	2.48036	3.14586
1658	4.10727	3.45127	0.656001
1659	1.75367	1.90203	3.6557
1660	1.63478	2.37277	0.737984
1661	1.22127	0.399862	1.62113
1662	0.461034	1.68561	2.14664
1663	2.56407	2.46153	0.102532
1664	1.07352	0.156781	0.916741
1665	1.87107	0.591248	2.46231
1666	0.489038	2.08568	2.57472
1667	0.804828	2.59447	1.78964
1668	0.904961	2.97015	2.06519
1669	0.38925	3.37166	2.98241
1670	1.38247	0.591682	0.790786
1671	1.84177	0.843619	0.998147
1672	0.26637	1.64187	1.3755
1673	0.0791238	2.45675	2.37763
1674	2.23423	4.46056	2.22633
1675	0.169806	0.239833	0.0700268
1676	2.57021	2.51903	0.0511785
1677	0.861177	0.738819	0.122358
1678	0.39698	0.546281	0.149301
1679	0.644902	0.802864	1.44777
1680	2.3742	1.4507	0.923501
1681	0.929765	0.92263	1.8524
1682	0.76427	4.22948	3.46521
1683	2.69329	0.402777	2.29052
1684	1.03802	1.55165	2.58967
1685	0.87531	2.19725	1.32195
1686	0.543324	2.69983	2.1565
1687	1.66512	0.606262	1.05886
1688	2.13593	1.42369	3.55961
1689	0.904395	2.56332	1.65892
1690	1.32974	1.57774	2.90748
1691	2.03884	2.36118	0.322336
1692	0.704073	0.741096	1.44517
1693	2.25178	1.87068	0.381091
1694	0.901665	0.46719	0.434475
1695	0.594109	2.09959	2.6937
1696	2.11618	3.21286	1.09668
1697	0.447482	0.634326	1.08181
1698	0.80236	1.60297	0.800614
1699	0.690855	0.461926	0.228929
1700	1.49872	4.49846	2.99974
1701	0.254252	1.20957	0.955321
1702	2.42079	0.609639	3.03043
1703	0.431409	2.19158	2.62298
1704	4.41012	4.65676	0.246641
1705	0.866337	3.58535	2.71901
1706	0.369737	2.19893	2.56867
1707	0.17785	0.259715	0.0818649
1708	0.899679	0.842269	1.74195
1709	1.08262	2.28251	1.19988
1710	1.55544	0.600967	0.954473
1711	2.96109	1.74856	4.70966
1712	1.75358	0.715794	2.46937
1713	1.4536	0.292753	1.16085
1714	2.15624	0.97659	1.17965
1715	1.40134	1.38111	0.0202369
1716	0.173449	1.10931	0.935866
1717	5.4658	2.80019	2.66561
1718	0.395851	3.15484	2.75899
1719	3.28056	1.32151	1.95905
1720	2.78371	0.26555	2.51816
1721	0.124043	4.96331	4.83927
1722	4.46557	2.76249	7.22806
1723	4.83233	0.375921	4.45641
1724	0.660359	1.75471	1.09435
1725	1.74398	1.73695	0.00702857
1726	2.36636	0.733487	1.63288
1727	0.382835	2.46092	2.84376
1728	3.06442	0.173913	2.89051
1729	1.04537	0.603796	1.64917
1730	0.300462	3.45982	3.76028
1731	0.422505	0.501659	0.0791535
1732	1.46744	0.767026	0.700418
1733	0.408024	0.100036	0.307988
1734	3.22903	1.24868	4.4777
1735	1.78627	0.281411	1.50486
1736	1.97326	2.13824	0.164977
1737	1.49667	4.13873	2.64207
1738	0.581748	0.0361788	0.617927
1739	0.14536	0.720136	0.865496
1740	2.48386	0.769274	3.25313
1741	0.932701	2.2494	3.1821
1742	1.86804	0.537072	2.40511
1743	2.16198	2.96334	0.801355
1744	1.00774	0.955535	0.0522071
1745	0.184325	2.25087	2.06654
1746	0.825417	0.0112413	0.836658
1747	0.123422	3.39573	3.2723
1748	1.8976	0.530954	1.36665
1749	3.91173	3.27101	0.640725
1750	1.57101	0.234007	1.337
1751	0.440068	1.28299	0.842924
1752	2.04443	1.8809	0.163532
1753	0.922098	0.928005	1.8501
1754	0.760901	2.35227	3.11318
1755	0.520441	1.06697	1.58741
1756	1.94885	0.656197	2.60505
1757	4.01366	3.27231	0.741347
1758	1.53168	0.69597	2.22765
1759	0.290458	0.209672	0.0807868
1760	2.57636	4.79462	2.21825
1761	1.28992	0.696615	0.593305
1762	0.499707	1.76748	2.26719
1763	0.329656	0.0821412	0.247515
1764	1.53316	3.35606	1.82289
1765	2.08316	1.00737	1.07579
1766	3.28006	0.895141	2.38492
1767	2.91829	2.3139	0.604386
1768	2.74984	0.437838	2.312
1769	0.832551	0.623689	1.45624
1770	0.23459	0.17596	0.0586294
1771	2.72302	1.80206	4.52508
1772	1.41491	0.110016	1.52493
1773	0.923861	0.314752	1.23861
1774	2.10061	2.79901	0.698408
1775	1.64416	1.36823	0.275937
1776	0.297458	0.752623	0.455165
1777	3.06339	5.67311	2.60972
1778	2.31714	3.31069	0.993545
1779	0.530473	0.20961	0.740084
1780	0.316052	1.72152	2.03757
1781	0.438607	1.32543	1.76403
1782	0.618076	0.383651	0.234426
1783	2.018	1.12765	0.89035
1784	2.27755	1.93033	0.347223
1785	1.08457	0.776414	0.308158
1786	2.21367	1.62935	0.584316
1787	0.218774	2.3472	2.56598
1788	2.46176	1.14985	1.31191
1789	0.241025	1.20122	0.960193
1790	0.985125	1.82788	2.81301
1791	3.02159	1.54114	1.48045
1792	0.751311	2.03489	2.7862
1793	0.489964	3.42944	3.9194
1794	1.37636	1.8167	0.440335
1795	3.6929	5.40416	1.71126
1796	2.29295	4.42945	2.1365
1797	0.698059	2.56233	1.86427
1798	2.33188	0.900684	3.23257
1799	1.07656	2.78449	1.70793
1800	0.431015	2.53033	2.96135
1801	2.11069	2.37381	0.263121
1802	0.452761	2.43074	1.97798
1803	0.270324	0.522914	0.252589
1804	0.551324	2.26492	1.7136
1805	1.80368	2.96339	1.15971
1806	3.18437	1.18524	4.36961
1807	1.80922	0.00104399	1.80817
1808	0.442237	1.55238	1.11014
1809	0.329213	0.533267	0.204054
1810	1.83459	1.10315	2.93774
1811	1.55989	0.105106	1.66499
1812	4.59451	2.04145	2.55306
1813	2.62718	0.238556	2.38862
1814	1.36418	0.956341	0.407837
1815	1.37643	0.184655	1.19177
1816	2.171	0.196497	1.9745
1817	0.393386	1.04337	0.649984
1818	1.3471	2.38954	1.04244
1819	3.56212	3.18394	0.378179
1820	1.66552	0.354837	2.02036
1821	1.44691	3.73738	2.29047
1822	1.57072	0.608557	0.962162
1823	2.33873	0.554648	2.89338
1824	2.29632	2.40219	0.105865
1825	0.427543	2.46164	2.88919
1826	2.62749	5.24091	2.61342
1827	0.751926	2.93523	3.68716
1828	2.8162	2.87092	0.05472
1829	1.33888	0.899848	0.439032
1830	2.291	3.44064	1.14963
1831	1.65449	2.52349	0.868999
1832	2.87186	1.57293	1.29893
1833	1.23208	0.633841	0.598239
1834	1.64259	3.12587	4.76846
1835	1.0055	0.824356	1.82986
1836	1.55309	0.100778	1.65387
1837	3.64422	0.137134	3.50708
1838	2.44841	1.59351	0.854901
1839	0.51043	3.08217	2.57174
1840	0.333426	1.56629	1.23286
1841	1.95209	1.86637	0.0857228
1842	0.336314	0.13547	0.471784
1843	0.373534	0.0100871	0.383621
1844	3.75758	1.20135	2.55623
1845	0.248524	1.62077	1.8693
1846	1.0626	2.86306	1.80046
1847	0.12416	2.86585	2.74169
1848	2.76542	2.65903	0.106392
1849	0.67858	1.59062	2.2692
1850	0.202321	0.911835	0.709514
1851	1.16131	1.26447	2.42578
1852	2.78277	3.66566	0.882884
1853	0.397164	0.965417	0.568253
1854	1.36192	0.412207	0.949718
1855	0.604892	0.257927	0.862819
1856	1.48468	0.0282047	1.51289
1857	0.562534	2.33781	2.90034
1858	0.658891	1.06297	0.404075
1859	2.13155	0.73599	1.39556
1860	0.945567	3.79524	2.84967
1861	0.0908553	2.05581	2.14667
1862	2.09385	0.726581	2.82043
1863	0.731433	0.894426	0.162993
1864	3.45771	1.8927	5.35041
1865	1.49742	3.14793	1.65051
1866	1.88562	3.20896	1.32334
1867	2.04094	0.303859	1.73708
1868	0.329005	4.32701	3.99801
1869	0.0762634	0.176117	0.25238
1870	3.91321	2.71365	1.19955
1871	1.5745	5.40841	3.83391
1872	3.72278	0.173719	3.54906
1873	0.278393	1.54607	1.82447
1874	1.85016	3.57491	1.72475
1875	8.19772	6.31571	1.88201
1876	3.96964	4.46447	0.494833
1877	1.01584	1.4836	0.467766
1878	0.54317	2.37258	2.91575
1879	0.535482	2.62608	3.16156
1880	2.10439	1.2846	0.819781
1881	2.70453	4.3117	1.60717
1882	1.64964	1.26628	2.91593
1883	3.28943	0.762774	2.52665
1884	0.0113041	5.09558	5.10688
1885	0.162427	0.192378	0.0299507
1886	1.61687	0.0534009	1.67027
1887	2.33497	3.51311	1.17815
1888	0.956227	0.470599	1.42683
1889	1.58973	2.61551	4.20524
1890	0.301446	1.29209	1.59353
1891	0.794559	1.84191	2.63647
1892	2.38487	1.85127	0.533603
1893	1.52029	2.4029	0.882606
1894	1.08876	1.10426	0.0155064
1895	0.685123	0.260582	0.424541
1896	0.435265	2.25682	2.69209
1897	3.7329	3.02234	0.71056
1898	3.2426	3.01663	0.225962
1899	2.0935	3.25339	1.15988
1900	0.737631	0.674124	1.41176
1901	0.666267	2.89561	2.22934
1902	0.222571	2.63931	2.86189
1903	0.484705	2.94573	3.43043
1904	2.62942	6.11956	3.49014
1905	0.879816	2.26006	1.38024
1906	1.01949	0.447707	1.4672
1907	2.42605	0.703763	1.72229
1908	0.884529	0.323412	0.561117
1909	1.44372	0.395827	1.83955
1910	0.027797	3.27234	3.30014
1911	0.0763535	2.13256	2.20891
1912	0.278699	2.70246	2.98116
1913	2.24163	1.09477	3.33639
1914	3.43429	1.89056	1.54373
1915	1.25166	2.50346	3.75512
1916	2.01485	0.63476	1.38009
1917	2.01104	3.35538	1.34435
1918	1.59194	2.25791	3.84985
1919	1.78574	1.09654	0.689207
1920	1.92751	1.20379	0.723713
1921	0.596909	0.490969	1.08788
1922	1.07545	1.81196	2.8874
1923	1.56665	0.182708	1.74935
1924	0.917179	0.93459	0.0174115
1925	0.0585797	1.05547	1.11405
1926	2.48402	0.670378	1.81364
1927	2.71174	0.433661	3.1454
1928	0.733816	0.349546	1.08336
1929	0.928839	1.41425	0.485408
1930	2.75163	3.86332	1.11168
1931	1.34947	2.53603	3.8855
1932	2.59259	0.402497	2.1901
1933	1.16535	2.34067	3.50602
1934	1.83776	3.17181	1.33405
1935	0.334126	1.48	1.81412
1936	2.74428	1.13694	1.60734
1937	3.06564	0.567035	2.49861
1938	2.92461	2.59992	0.324685
1939	1.25878	2.74933	1.49055
1940	0.111276	0.841869	0.953145
1941	1.11105	2.05111	0.940062
1942	0.394854	1.8908	1.49594
1943	3.10285	3.94941	0.846553
1944	2.75696	1.41465	1.34231
1945	2.7716	4.37612	1.60452
1946	0.782536	1.64636	2.4289
1947	0.155424	1.10115	0.945729
1948	2.08712	0.427712	2.51483
1949	1.41154	0.644814	0.766729
1950	0.0899671	2.09116	2.0012
1951	1.03889	2.74861	1.70972
1952	2.15974	0.593267	2.75301
1953	2.70044	0.679186	2.02125
1954	0.830627	1.89183	1.0612
1955	0.926069	1.07373	1.9998
1956	1.15319	1.33164	2.48482
1957	1.54843	2.80221	1.25377
1958	1.30166	1.60813	2.90978
1959	1.59502	0.741859	0.853163
1960	2.23019	0.246009	1.98418
1961	2.13049	1.18909	3.31958
1962	1.04307	1.43239	2.47546
1963	0.21939	2.78657	2.56718
1964	2.16392	1.96625	0.197669
1965	0.141474	2.9041	3.04558
1966	2.72781	3.4966	0.768794
1967	0.388213	0.582555	0.194342
1968	0.683721	2.63479	1.95107
1969	2.94922	2.05111	0.898103
1970	1.08268	1.36654	2.44923
1971	1.9268	2.4136	4.3404
1972	1.74287	0.416012	2.15888
1973	1.92785	1.43137	3.35922
1974	2.75101	0.715371	2.03564
1975	0.434773	0.628682	0.193909
1976	2.6897	0.284883	2.97458
1977	0.45996	1.06327	0.60331
1978	1.34216	3.43671	4.77887
1979	3.97835	3.14079	0.837565
1980	0.145624	2.31105	2.45667
1981	4.05264	3.5031	0.549543
1982	1.47674	2.52744	4.00418
1983	2.29604	0.392763	2.6888
1984	1.72794	0.390179	1.33776
1985	1.19399	0.430368	0.76362
1986	0.96617	0.345814	0.620356
1987	2.28599	2.14659	0.139398
1988	1.09417	1.56437	2.65854
1989	0.807743	2.48176	3.2895
1990	2.35397	2.27392	0.0800415
1991	0.490631	2.19544	2.68607
1992	0.745089	2.31575	1.57066
1993	0.250344	0.615963	0.365619
1994	0.624507	0.55747	1.18198
1995	2.16369	1.81869	0.344997
1996	0.177092	1.04351	0.86642
1997	3.09953	0.833027	2.2665
1998	0.640364	4.03077	3.39041
1999	1.39485	4.65842	3.26357
[truncated: 18,001 more rows]
