# Supplementary material for: The effects of introgression across thousands of quantitative traits revealed by gene expression in wild tomatoes
Source: PLoS Genet. 2021 Nov 8;17(11):e1009892. doi: 10.1371/journal.pgen.1009892 (PMC8601620; doi:10.1371/journal.pgen.1009892)
Supplement: S2 Data — (TXT) [file pgen.1009892.s007.txt]

 [1] 0.800229248133216    No                   0.295756718499127   
 [4] No                   0.841643731092038    No                  
 [7] 0.773565697385047    Yes                  0.840775058007079   
[10] Yes                  0.876982207846852    Yes                 
[13] 0.905388523866387    No                   0.0128206839373294  
[16] No                   0.669924126249492    Yes                 
[19] 0.00226584085414202  Yes                  0.116136696634541   
[22] Yes                  0.308191288590976    Yes                 
[25] 0.831742923029151    Yes                  0.0917385167728477  
[28] Yes                  0.211830257600632    Yes                 
[31] 0.878048573471181    Yes                  0.709384894816119   
[34] Yes                  0.11701104382301     Yes                 
[37] 4.56231984947916e-06 Yes                  0.00905739528183805 
[40] Yes                  0.606182793070615    Yes                 
[43] 0.000185880510457897 Yes                  0.015741293976226   
[46] Yes                  0.245297066313082    Yes                 
[49] 0.000278863065501773 Yes                  0.42078608139705    
[52] Yes                  0.671413926125481    Yes                 
 [1] 0.343411974647077    Yes                  0.943064270554977   
 [4] No                   0.0687277004498915   Yes                 
 [7] 0.399809356967122    No                   0.609030405674425   
[10] Yes                  0.247036071069695    Yes                 
[13] 0.294448734768749    Yes                  0.767350869939293   
[16] Yes                  0.0505979366625292   Yes                 
[19] 0.0523448903330246   Yes                  0.0673823460136508  
[22] Yes                  0.459712210423131    Yes                 
[25] 0.50195595374666     No                   0.170354759373215   
[28] Yes                  0.572210579825053    Yes                 
[31] 0.00597643153713622  Yes                  0.000184038582300136
[34] Yes                  0.546180214891866    Yes                 
[37] 0.000113854848958196 Yes                  0.00203565147661595 
[40] Yes                  0.369560914424951    Yes                 
[43] 0.00295073063217251  Yes                  0.301163754423095   
[46] Yes                  0.319649677488367    Yes                 
[49] 1.39440831852381e-05 Yes                  0.461587892065201   
[52] Yes                  0.729542924172931    Yes                 
 [1] 0.476839281179276    Yes                  0.810893288782075   
 [4] Yes                  0.471683824293126    Yes                 
 [7] 0.644418958661277    Yes                  0.39535907115644    
[10] Yes                  0.181541854539033    Yes                 
[13] 0.510162632246949    Yes                  0.5577892501948     
[16] Yes                  0.788482846207617    Yes                 
[19] 0.182484818776155    Yes                  0.223018676321463   
[22] Yes                  0.0867761902134295   Yes                 
[25] 0.0231689894398503   Yes                  0.0844521673115601  
[28] Yes                  0.823749561156865    Yes                 
[31] 0.00467393287686953  Yes                  0.00394095680221007 
[34] Yes                  0.815982587534664    No                  
[37] 4.64813441036928e-05 Yes                  0.0172206226130191  
[40] Yes                  0.111213565494532    Yes                 
[43] 0.000316833680828363 Yes                  0.107380845264843   
[46] Yes                  0.749811321110068    No                  
[49] 0.00037915920166161  Yes                  0.00250159131650313 
[52] Yes                  0.464198731345285    Yes                 
 [1] 0.00452054833677211  Yes                  0.545244061653742   
 [4] No                   0.402397284227618    No                  
 [7] 0.243047504441736    Yes                  0.241351917389723   
[10] No                   0.100198802807402    No                  
[13] 0.31269908650037     Yes                  0.357456468300704   
[16] No                   0.376742686180735    No                  
[19] 0.0170316304690254   Yes                  0.228557584720086   
[22] Yes                  0.801404408721822    Yes                 
[25] 0.253719393077514    Yes                  0.304207624309383   
[28] Yes                  0.0466287267123305   Yes                 
[31] 0.000742113790750596 Yes                  0.0661498662222159  
[34] Yes                  0.533183233906185    Yes                 
[37] 9.46298308355072e-08 Yes                  0.000562794833136152
[40] Yes                  0.249007342016218    Yes                 
[43] 4.32686904421363e-05 Yes                  0.811429170443146   
[46] Yes                  0.975031657293094    Yes                 
[49] 0.000721100030410078 Yes                  0.0105917028485976  
[52] Yes                  0.313938403130221    Yes                 
 [1] 0.320529166273694    Yes                  0.385948924413093   
 [4] Yes                  0.736601424097507    No                  
 [7] 0.406712616944081    Yes                  0.591657607872263   
[10] No                   0.96486550111731     Yes                 
[13] 0.0375332820704197   No                   0.0902813377953005  
[16] Yes                  0.0921252619881213   Yes                 
[19] 0.0363061601023604   Yes                  0.0283169163671637  
[22] Yes                  0.395267515306939    Yes                 
[25] 0.00543435553774353  Yes                  0.017150222605613   
[28] Yes                  0.967307886606428    No                  
[31] 0.355823986472589    Yes                  0.0935231056157558  
[34] Yes                  0.277431776337751    Yes                 
[37] 8.96515120201404e-05 Yes                  0.00394796240776522 
[40] Yes                  0.115534041351176    Yes                 
[43] 0.00861316421520198  Yes                  0.000138851560954975
[46] Yes                  0.0185327881499256   Yes                 
[49] 0.000224713366012593 Yes                  0.482154318465538   
[52] Yes                  0.176291420973651    Yes                 
 [1] 0.413333458631165    Yes                  0.000983374440226515
 [4] Yes                  0.131615284924965    Yes                 
 [7] 0.420566202203506    Yes                  0.768460255500935   
[10] Yes                  0.836072241644196    Yes                 
[13] 0.0674067359098353   Yes                  0.0541811103928305  
[16] No                   0.106772558643982    Yes                 
[19] 0.00200284268283299  Yes                  0.254471815001894   
[22] Yes                  0.191271524396532    Yes                 
[25] 0.450683893144965    Yes                  0.385069722070111   
[28] Yes                  0.68767865258257     Yes                 
[31] 0.517940618121734    No                   0.358562176998855   
[34] Yes                  0.742936454569449    Yes                 
[37] 4.40802338479522e-05 Yes                  0.0935951820927796  
[40] Yes                  0.813882798655371    Yes                 
[43] 0.00218802336035349  Yes                  0.255616312875691   
[46] Yes                  0.34787506052393     Yes                 
[49] 0.0248222950456387   Yes                  0.987433671721464   
[52] Yes                  0.701126386964025    Yes                 
 [1] 0.499452331595532    No                   0.398972539402617   
 [4] No                   0.243411628896297    Yes                 
 [7] 0.990726885664089    Yes                  0.944495383051698   
[10] No                   0.0214528371701043   Yes                 
[13] 0.154040945579755    Yes                  0.68009328543596    
[16] No                   0.69690195159025     No                  
[19] 0.00149991578321091  Yes                  0.00126744163937075 
[22] Yes                  0.431368961332939    No                  
[25] 0.873787725205204    Yes                  0.0153585010555741  
[28] Yes                  0.223518312336611    Yes                 
[31] 0.0199771217482051   Yes                  0.46905943390711    
[34] No                   0.702237463310505    Yes                 
[37] 5.57315991515828e-05 Yes                  0.000718023428494139
[40] Yes                  0.0267303999040737   Yes                 
[43] 0.000532348842669974 Yes                  0.00693143491627035 
[46] Yes                  0.211899046229948    Yes                 
[49] 4.03892129211422e-05 Yes                  0.339909614989502   
[52] Yes                  0.584411487421225    Yes                 
 [1] 0.411920162539103    No                   0.84034890599347    
 [4] No                   0.412571656023074    Yes                 
 [7] 0.130614990785632    Yes                  0.666715298163703   
[10] No                   0.245549737717334    Yes                 
[13] 0.962599249342156    No                   0.527281669680618   
[16] Yes                  0.587901277840547    Yes                 
[19] 0.599658973499686    Yes                  0.00347522253735368 
[22] Yes                  0.0188017391483689   Yes                 
[25] 0.443658487687058    Yes                  0.219500480173502   
[28] Yes                  0.320274295417972    Yes                 
[31] 0.0128839325271338   Yes                  0.373490538877206   
[34] Yes                  0.218699054203787    No                  
[37] 2.16296735141557e-05 Yes                  4.14177872889324e-05
[40] Yes                  0.0637178435626349   Yes                 
[43] 0.00098818197734616  Yes                  0.00310046265789402 
[46] Yes                  0.757333526735782    No                  
[49] 0.0103193143655439   Yes                  0.257873274753854   
[52] Yes                  0.777569251322685    Yes                 
 [1] 0.0491538588118626   No                   0.210153856967371   
 [4] Yes                  0.9996585769823      No                  
 [7] 0.00362758673902748  Yes                  0.902216490248277   
[10] No                   0.144807611343164    Yes                 
[13] 0.930912629088316    No                   0.450885228091549   
[16] No                   0.689721281897387    Yes                 
[19] 0.0214752056137261   Yes                  0.767127176971367   
[22] Yes                  0.829383838254231    No                  
[25] 0.143498931094754    Yes                  0.875293235757148   
[28] No                   0.169898325123654    Yes                 
[31] 0.00377299647172517  Yes                  0.610440240860269   
[34] No                   0.885266671344404    No                  
[37] 7.39487478778194e-08 Yes                  0.0208038982328797  
[40] Yes                  0.40626075017087     Yes                 
[43] 6.24664179971132e-06 Yes                  3.01982482660898e-05
[46] Yes                  0.643282418291368    No                  
[49] 0.0341413997805684   Yes                  0.0533447271520752  
[52] Yes                  0.473616454259517    No                  
 [1] 0.523390849532896    Yes                  0.0366766584814877  
 [4] Yes                  0.670033194340179    No                  
 [7] 0.577646649753981    Yes                  0.246201986434571   
[10] Yes                  0.472865180117008    Yes                 
[13] 0.227195672086428    Yes                  0.76462928968417    
[16] No                   0.951881507098952    No                  
[19] 0.0806087980339198   Yes                  0.109532912270986   
[22] Yes                  0.394970205790252    No                  
[25] 0.00103344447154903  Yes                  0.0980173996944697  
[28] Yes                  0.891737909344899    Yes                 
[31] 0.00479465769528028  Yes                  0.0730271605956767  
[34] Yes                  0.725568209694057    Yes                 
[37] 6.81571199854843e-10 Yes                  2.18526531958714e-05
[40] Yes                  0.00273878148232617  Yes                 
[43] 0.00115224646633878  Yes                  0.00393954060584329 
[46] Yes                  0.487777186890289    Yes                 
[49] 0.00188856263595281  Yes                  0.0332937243234584  
[52] Yes                  0.43364844034301     Yes                 
 [1] 0.517581790548638    Yes                  0.886380374496102   
 [4] Yes                  0.383287707186574    No                  
 [7] 0.128294074291457    Yes                  0.658515868496991   
[10] Yes                  0.867800827509347    No                  
[13] 0.718837175728588    Yes                  0.986657780061897   
[16] Yes                  0.273027455106224    No                  
[19] 0.000305487319224896 Yes                  0.085826289699281   
[22] Yes                  0.566930304585952    Yes                 
[25] 0.00192438295614525  Yes                  0.194695082339681   
[28] No                   0.186928729272626    Yes                 
[31] 0.0663557796542393   Yes                  0.20439809277727    
[34] Yes                  0.531058168361859    Yes                 
[37] 4.50342586223899e-06 Yes                  0.00354120593766543 
[40] Yes                  0.993511414034903    Yes                 
[43] 0.000524436956395513 Yes                  0.0497675278426009  
[46] Yes                  0.871040384650536    No                  
[49] 0.000758806264073301 Yes                  0.523363567348114   
[52] Yes                  0.923383990568125    No                  
 [1] 0.0579399240511654   Yes                  0.00742599283856799 
 [4] Yes                  0.964165490357057    No                  
 [7] 0.356491510731312    No                   0.545077100739538   
[10] Yes                  0.923682937372516    Yes                 
[13] 0.630034533732293    No                   0.253475075449998   
[16] Yes                  0.437033934227081    Yes                 
[19] 0.0617736535096739   Yes                  0.205000562042331   
[22] Yes                  0.0110852335070555   Yes                 
[25] 0.214087104911527    Yes                  0.176898171965902   
[28] Yes                  0.418561582433836    Yes                 
[31] 0.0495155519027687   Yes                  0.521540683073059   
[34] Yes                  0.481170066005348    No                  
[37] 0.00128280528646176  Yes                  0.000163414589286592
[40] Yes                  0.0808220074398259   Yes                 
[43] 4.90155841932391e-07 Yes                  0.0811519718066492  
[46] Yes                  0.621866054614428    Yes                 
[49] 8.16767560598372e-11 Yes                  0.112895529055042   
[52] Yes                  0.96332084009842     No                  
 [1] 0.828259278590854    Yes                  0.399361642476048   
 [4] Yes                  0.0900194121167294   Yes                 
 [7] 0.358905749665189    No                   0.87426777899207    
[10] No                   0.109114124256512    Yes                 
[13] 0.891174269233912    Yes                  0.805725088657491   
[16] Yes                  0.063160790119804    Yes                 
[19] 0.585482600347554    Yes                  0.359637833767867   
[22] Yes                  0.0379832737578914   Yes                 
[25] 0.249657090077309    Yes                  0.942052251848403   
[28] Yes                  0.599714498913297    Yes                 
[31] 0.0204434753486051   Yes                  0.197820890810065   
[34] Yes                  0.173138072692835    Yes                 
[37] 3.44689230206702e-05 Yes                  0.0317102846523172  
[40] Yes                  0.00471219005148953  Yes                 
[43] 0.0337129757111287   Yes                  0.00251854445859801 
[46] Yes                  0.478916558777267    Yes                 
[49] 0.000140872814019371 Yes                  0.0602036188109595  
[52] Yes                  0.797056543726371    Yes                 
 [1] 0.422620620613764    No                   0.465616342254093   
 [4] Yes                  0.887881239483179    No                  
 [7] 0.374374302934506    No                   0.115050839386261   
[10] No                   0.966054338955459    Yes                 
[13] 0.393428907721095    Yes                  0.969188809609378   
[16] No                   0.463017283184004    No                  
[19] 0.0333819598794067   Yes                  0.503151288553275   
[22] Yes                  0.634379807456557    No                  
[25] 0.678829959283925    Yes                  0.0566048351199323  
[28] Yes                  0.0847343061564508   Yes                 
[31] 0.242363957597087    Yes                  0.259620907453117   
[34] No                   0.498923094139069    Yes                 
[37] 4.91087258632161e-05 Yes                  0.102600194373958   
[40] Yes                  0.114995451147345    Yes                 
[43] 1.55190344165542e-06 Yes                  0.000149692866604079
[46] Yes                  0.415817708440434    No                  
[49] 0.0126439902223964   Yes                  0.26518548140921    
[52] Yes                  0.68217613830866     Yes                 
 [1] 0.106368573606227    Yes                  0.0683005282268971  
 [4] No                   0.82333609027584     Yes                 
 [7] 0.357062005512012    Yes                  0.111372133647707   
[10] Yes                  0.423760523438408    No                  
[13] 0.514540390514287    No                   0.01778605713164    
[16] Yes                  0.718777613659564    No                  
[19] 0.00784581093630888  Yes                  0.923814470358693   
[22] Yes                  0.986122144248592    No                  
[25] 0.0075555270304517   Yes                  0.0189885959272228  
[28] Yes                  0.500142411602176    Yes                 
[31] 0.0840727163445628   Yes                  0.08688607372557    
[34] Yes                  0.538960818308808    No                  
[37] 6.72246105359111e-06 Yes                  0.46506068441563    
[40] Yes                  0.00262043747648612  Yes                 
[43] 0.000243356326375052 Yes                  0.111099785676543   
[46] Yes                  0.00431968371162286  Yes                 
[49] 2.35056704057393e-05 Yes                  0.00142190098132732 
[52] Yes                  0.712374494203082    Yes                 
 [1] 0.512563532150837    Yes                  0.69988627737099    
 [4] No                   0.35056297269618     No                  
 [7] 0.614325408799784    Yes                  0.890326612925225   
[10] Yes                  0.624787427274859    No                  
[13] 0.68457942410741     Yes                  0.572965256991763   
[16] No                   0.532392277816108    No                  
[19] 0.0772605213307695   Yes                  0.435850719091917   
[22] Yes                  0.154257894196314    No                  
[25] 0.327917596805874    Yes                  0.71649122866908    
[28] Yes                  0.156162841722768    Yes                 
[31] 0.690448215354942    Yes                  0.718068294328628   
[34] No                   0.720212242313858    No                  
[37] 0.00554658265578014  Yes                  0.0140932822958821  
[40] Yes                  0.85829684891635     Yes                 
[43] 0.000381487299144469 Yes                  0.643795838407818   
[46] Yes                  0.0872357938564273   Yes                 
[49] 0.000435625283979411 Yes                  0.00619410491499287 
[52] Yes                  0.24570667869982     Yes                 
 [1] 0.423089872896829    Yes                  0.343555343417353   
 [4] Yes                  0.22901365108469     No                  
 [7] 0.115043864565487    Yes                  0.668827777707042   
[10] No                   0.86530066737796     Yes                 
[13] 0.589593770236609    Yes                  0.529099717535471   
[16] Yes                  0.306880321637541    Yes                 
[19] 0.00433833225649006  Yes                  0.112159373316612   
[22] Yes                  0.265770770726309    No                  
[25] 0.985774114286247    No                   0.843241152187112   
[28] Yes                  0.269138939325943    Yes                 
[31] 0.897452745898035    Yes                  0.140635036130047   
[34] Yes                  0.580045011550968    Yes                 
[37] 0.000199196705081633 Yes                  0.0136529864045227  
[40] Yes                  0.0264407188154221   Yes                 
[43] 0.00019469447577041  Yes                  0.127404567986141   
[46] Yes                  0.33739061421677     Yes                 
[49] 0.00221251614381716  Yes                  0.0259045813527092  
[52] Yes                  0.922678008630868    Yes                 
 [1] 0.00197566941034474  Yes                  0.848872137266033   
 [4] Yes                  0.241307325500666    Yes                 
 [7] 0.620653978533403    Yes                  0.269749823820528   
[10] No                   0.8599394087081      Yes                 
[13] 0.32315567304838     Yes                  0.693301048781111   
[16] Yes                  0.473565947824574    Yes                 
[19] 0.0428354790719362   Yes                  0.089345524418632   
[22] Yes                  0.914553581901374    Yes                 
[25] 0.332806242746686    Yes                  0.523412772722682   
[28] Yes                  0.886887550237636    Yes                 
[31] 0.200072364775685    Yes                  0.110794334059989   
[34] Yes                  0.662574852976684    No                  
[37] 3.33007641121481e-05 Yes                  0.00192014400347603 
[40] Yes                  0.0908632756031061   Yes                 
[43] 3.078531217456e-05   Yes                  0.0039303805064019  
[46] Yes                  0.971463689733416    Yes                 
[49] 0.00138430661884947  Yes                  0.054919231781054   
[52] Yes                  0.0600935049962736   Yes                 
 [1] 0.153564853800801    Yes                  0.11864890034999    
 [4] No                   0.159214239247017    No                  
 [7] 0.947161134229636    No                   0.640425355284242   
[10] Yes                  0.0866135093419251   Yes                 
[13] 0.865074164865563    Yes                  0.0585193417092921  
[16] No                   0.148152867154131    No                  
[19] 0.232816347964141    Yes                  0.753687000589057   
[22] Yes                  0.673515138018656    Yes                 
[25] 0.311181749494972    Yes                  0.086345148472491   
[28] Yes                  0.600960229748371    No                  
[31] 0.0076537658796035   Yes                  0.661100132359381   
[34] Yes                  0.22379733906229     No                  
[37] 0.000239764744112816 Yes                  0.675188071263862   
[40] Yes                  0.00167629942858921  Yes                 
[43] 0.706330316897965    Yes                  0.346039316455063   
[46] Yes                  0.650903739033331    No                  
[49] 0.000301237829203213 Yes                  0.0167174583992983  
[52] Yes                  0.186396837101905    Yes                 
 [1] 0.969143460051132    Yes                  0.328755050722018   
 [4] Yes                  0.0526681307081106   Yes                 
 [7] 0.514606317486247    No                   0.000536642209188005
[10] No                   0.93044687096707     Yes                 
[13] 0.0484973397572277   Yes                  0.723169502891132   
[16] Yes                  0.634365045618132    Yes                 
[19] 0.175197212044526    Yes                  0.0058323137323525  
[22] Yes                  0.36463784165338     Yes                 
[25] 0.120665290178668    Yes                  0.0694448445042863  
[28] Yes                  0.551309249197434    No                  
[31] 0.223134529240697    Yes                  0.131940955179588   
[34] Yes                  0.530312372790879    No                  
[37] 0.000168115405157215 Yes                  0.390000615465981   
[40] Yes                  0.0964694881012811   Yes                 
[43] 0.000745149025296025 Yes                  0.011743054758061   
[46] Yes                  0.0149227722895315   Yes                 
[49] 0.0137792266241845   Yes                  0.000499483042341215
[52] Yes                  0.880119102644194    Yes                 
 [1] 0.868843943703659    Yes                  0.304135829664264   
 [4] Yes                  0.622151855254007    No                  
 [7] 0.352855058144223    Yes                  0.718481692231403   
[10] No                   0.737775214118127    Yes                 
[13] 0.237127800676157    Yes                  0.526436624906366   
[16] Yes                  0.585627645373487    Yes                 
[19] 0.987861583020903    Yes                  0.00604876996426508 
[22] Yes                  0.0942968231484092   Yes                 
[25] 0.0242849598787174   Yes                  0.43613780444092    
[28] Yes                  0.0946919790730901   No                  
[31] 0.0200212230050428   Yes                  0.208205483220347   
[34] Yes                  0.376731398316443    No                  
[37] 0.00257154572102706  Yes                  0.00149594693542271 
[40] Yes                  0.00730888612742867  Yes                 
[43] 0.000172851681843272 Yes                  0.804964110872897   
[46] No                   0.550542487518069    Yes                 
[49] 0.00152784264690859  Yes                  0.243181222943313   
[52] Yes                  0.546974082002595    Yes                 
 [1] 0.181543567904242    Yes                  0.783474674410927   
 [4] Yes                  0.717970306565577    Yes                 
 [7] 0.315283520207335    Yes                  0.498186789384313   
[10] No                   0.301651488535952    No                  
[13] 0.412007141693074    Yes                  0.166517330780911   
[16] Yes                  0.573662120562179    No                  
[19] 0.00145779364805507  Yes                  0.119782160898699   
[22] Yes                  0.0388229812538474   Yes                 
[25] 0.604003132680254    Yes                  0.368657444940577   
[28] Yes                  0.828242829366762    Yes                 
[31] 0.991079395956889    Yes                  0.830415912538351   
[34] No                   0.760919421713632    Yes                 
[37] 0.0437635058201041   Yes                  0.00245911798000421 
[40] Yes                  5.89281063738723e-05 Yes                 
[43] 1.07185262379621e-06 Yes                  0.0190948084557814  
[46] Yes                  0.0821304883583244   Yes                 
[49] 8.6831016550934e-05  Yes                  0.775115379928915   
[52] No                   0.310050218016685    Yes                 
 [1] 0.744231164291352    Yes                  0.773573336241087   
 [4] Yes                  0.121775812761706    Yes                 
 [7] 0.951044930334251    No                   0.788854692446823   
[10] Yes                  0.202889068909769    No                  
[13] 0.469751615461161    Yes                  0.132416860466444   
[16] No                   0.618610150410516    Yes                 
[19] 0.120393709989919    Yes                  0.910593901971801   
[22] Yes                  0.707833206047268    Yes                 
[25] 0.359385211534614    Yes                  0.274632326626579   
[28] Yes                  0.612791937526106    No                  
[31] 0.537704115417288    Yes                  0.60390236465667    
[34] Yes                  0.957593148911352    Yes                 
[37] 1.2610656233077e-07  Yes                  5.85675991927095e-07
[40] Yes                  0.567232639328182    Yes                 
[43] 2.69877007118297e-05 Yes                  0.00424803672397653 
[46] Yes                  0.679793381159691    Yes                 
[49] 8.57319120006462e-05 Yes                  0.00992107606492065 
[52] Yes                  0.119903885811805    No                  
 [1] 0.814191447638131    Yes                  0.755593328462022   
 [4] No                   0.804199504550276    No                  
 [7] 0.348061111951994    No                   0.0474202202478934  
[10] No                   0.158357614773189    Yes                 
[13] 0.390814874886996    No                   0.678265891617359   
[16] No                   0.16945813242718     Yes                 
[19] 0.00675380664011371  Yes                  0.368029815268523   
[22] No                   0.214191715091045    Yes                 
[25] 0.272139560635606    Yes                  0.177245946244273   
[28] Yes                  0.109309981675072    Yes                 
[31] 0.437230087685847    Yes                  0.527899556445213   
[34] Yes                  0.443613770058282    No                  
[37] 0.046933726139176    Yes                  0.0117026408696033  
[40] Yes                  0.0492285533660675   Yes                 
[43] 0.000277703796921198 Yes                  0.018070330411361   
[46] Yes                  0.0303814513897409   Yes                 
[49] 3.0920046914007e-06  Yes                  0.364074781054151   
[52] Yes                  0.454370317562716    No                  
 [1] 0.571774554302626    Yes                  0.942956142798294   
 [4] No                   0.142032318664022    Yes                 
 [7] 0.892996146991517    Yes                  0.0247626695424359  
[10] Yes                  0.856863081694358    No                  
[13] 0.67700058284921     No                   0.0503261955376949  
[16] Yes                  0.346630745142549    No                  
[19] 0.0834299473898193   Yes                  0.0392972709577893  
[22] Yes                  0.0271526066254138   Yes                 
[25] 0.212964195210261    Yes                  0.294378848653059   
[28] Yes                  0.707247465752023    No                  
[31] 0.00489849707880796  Yes                  0.489045892867607   
[34] Yes                  0.50032135646743     No                  
[37] 2.97104861810264e-06 Yes                  0.000431526106619004
[40] Yes                  0.0086862566193906   Yes                 
[43] 7.760753791519e-06   Yes                  0.00274090778940463 
[46] Yes                  0.546887719936684    Yes                 
[49] 0.00305797088487168  Yes                  0.00258314825042658 
[52] Yes                  0.219763301530168    Yes                 
 [1] 0.103150496906866    Yes                  0.935072173607583   
 [4] Yes                  0.658476106075269    Yes                 
 [7] 0.511762327100206    No                   0.0860166852812049  
[10] No                   0.372898843831754    Yes                 
[13] 0.135921840143187    No                   0.258869421033469   
[16] No                   0.0182128797379687   No                  
[19] 0.353717796798982    Yes                  0.290132612680768   
[22] Yes                  0.594463161072412    No                  
[25] 0.000140266014224929 Yes                  0.745207191751967   
[28] No                   0.0864602033227557   Yes                 
[31] 0.427271312626384    Yes                  0.58173593532686    
[34] Yes                  0.209112374179438    Yes                 
[37] 4.9809274720274e-07  Yes                  0.0860511899862508  
[40] Yes                  0.170840860950946    Yes                 
[43] 1.26709315676199e-05 Yes                  0.563599314351489   
[46] Yes                  0.0356370252014786   Yes                 
[49] 0.0245892585651227   Yes                  0.140195308297039   
[52] Yes                  0.268585931656841    Yes                 
 [1] 0.478535979911956    No                   0.455336703584504   
 [4] No                   0.805208160855461    Yes                 
 [7] 0.061276226105358    Yes                  0.755295420589016   
[10] Yes                  0.387091141584425    No                  
[13] 0.0411108500372025   Yes                  0.669284008936805   
[16] Yes                  0.996539629548259    Yes                 
[19] 0.00024022628694401  Yes                  0.662626901518805   
[22] Yes                  0.888262592911175    No                  
[25] 0.616797904524394    Yes                  0.00502141780623995 
[28] Yes                  0.0898289818443354   Yes                 
[31] 0.0201150276500116   Yes                  0.0564526887231271  
[34] Yes                  0.678244847197843    No                  
[37] 1.23136177152749e-05 Yes                  0.0119491781314016  
[40] Yes                  0.292108328021797    Yes                 
[43] 0.000135381364562491 Yes                  0.0106636750683357  
[46] Yes                  0.0141855589691151   Yes                 
[49] 7.15627050412076e-05 Yes                  0.140793959463437   
[52] Yes                  0.138761281492155    Yes                 
 [1] 0.565397316153059    Yes                  0.217778593617306   
 [4] Yes                  0.869987469352034    Yes                 
 [7] 0.457076272616828    No                   0.891537677471003   
[10] No                   0.736882063912384    No                  
[13] 0.789277207736395    No                   0.758792174456902   
[16] Yes                  0.646120544451177    No                  
[19] 0.000490039064930439 Yes                  0.865072376381061   
[22] Yes                  0.929211644088972    Yes                 
[25] 0.00248774213241176  Yes                  0.32037980070244    
[28] Yes                  0.639401037296273    Yes                 
[31] 0.0716526612396965   Yes                  0.201141820331924   
[34] Yes                  0.151497275852592    No                  
[37] 0.000196349969213918 Yes                  3.30277755655157e-05
[40] Yes                  0.0192942050446242   Yes                 
[43] 6.39313852041324e-05 Yes                  0.0289893160013948  
[46] Yes                  0.337799381726994    Yes                 
[49] 0.0562329144219699   Yes                  0.145831686995489   
[52] Yes                  0.363155641149787    Yes                 
 [1] 0.191040148948788    Yes                  0.477194763855152   
 [4] No                   0.527497483927922    Yes                 
 [7] 0.579356926493101    Yes                  0.872803501876956   
[10] No                   0.530186660679116    No                  
[13] 0.619282215383541    No                   0.886550162912289   
[16] Yes                  0.0454570772370516   No                  
[19] 0.0048045029632774   Yes                  0.16119381631669    
[22] Yes                  0.0378980613180492   Yes                 
[25] 0.000136986178678923 Yes                  0.952781464711407   
[28] Yes                  0.0254563068369259   Yes                 
[31] 0.143303469447447    Yes                  0.420296595846039   
[34] No                   0.444743626639497    No                  
[37] 1.10255451031177e-05 Yes                  0.000236314608674081
[40] Yes                  0.00808949931646502  Yes                 
[43] 0.000854596818216972 Yes                  0.0553037151419502  
[46] Yes                  0.708956880706313    Yes                 
[49] 0.00289973650538053  Yes                  0.445829867862717   
[52] Yes                  0.163183328105536    Yes                 
 [1] 0.57204306851264     Yes                  0.904857230396423   
 [4] No                   0.0661326468702229   Yes                 
 [7] 0.512159355733136    Yes                  0.500786504209968   
[10] No                   0.755719419037636    No                  
[13] 0.549971109854919    Yes                  0.116418408534244   
[16] Yes                  0.590636889999068    Yes                 
[19] 0.00399737379961409  Yes                  0.465271496910341   
[22] Yes                  0.761358465054288    No                  
[25] 0.0122505614450751   Yes                  0.827426443168259   
[28] No                   0.912606748772775    Yes                 
[31] 0.954324975400067    No                   0.660173668935733   
[34] No                   0.263832234103039    Yes                 
[37] 6.89644768008003e-06 Yes                  0.00150949329904494 
[40] Yes                  0.277292312152125    Yes                 
[43] 0.000856315464340474 Yes                  0.0597489732230531  
[46] Yes                  0.688275459703221    Yes                 
[49] 0.00658549071133816  Yes                  0.266125751064662   
[52] Yes                  0.0521855231769422   Yes                 
 [1] 0.317872354668231    Yes                  0.546637153489993   
 [4] Yes                  0.73161531066151     Yes                 
 [7] 0.420859910514593    Yes                  0.0215023427381229  
[10] Yes                  0.497016292328834    Yes                 
[13] 0.398264002260773    Yes                  0.593955111144589   
[16] Yes                  0.605703096361123    Yes                 
[19] 0.0502087168520394   Yes                  0.32893658131912    
[22] Yes                  0.162024730919644    Yes                 
[25] 0.0834021562825952   Yes                  0.801594487059398   
[28] Yes                  0.0948485774621276   Yes                 
[31] 0.412740822449231    Yes                  0.573719088189558   
[34] Yes                  0.296851643107701    Yes                 
[37] 2.65694263822418e-06 Yes                  0.0751950962133475  
[40] Yes                  0.0520689842138369   Yes                 
[43] 0.030341725352829    Yes                  0.0647908572490976  
[46] Yes                  0.991679428046815    Yes                 
[49] 0.00433191144977246  Yes                  0.252106708555741   
[52] Yes                  0.392654479950703    Yes                 
 [1] 0.766902031234045    No                   0.342149117796932   
 [4] Yes                  0.178278260032455    Yes                 
 [7] 0.614197487765108    Yes                  0.841081554523394   
[10] No                   0.908856153669308    No                  
[13] 0.972552269094773    No                   0.556247086795883   
[16] Yes                  0.293450123456873    No                  
[19] 0.0849722714341162   Yes                  0.0181934192092243  
[22] Yes                  0.295492285445396    Yes                 
[25] 0.0365868417373949   Yes                  0.128249296821094   
[28] Yes                  0.299790550013371    Yes                 
[31] 0.0984893927441482   Yes                  0.0907043258499857  
[34] Yes                  0.740788569677981    Yes                 
[37] 1.88252379392611e-07 Yes                  0.119596642279308   
[40] Yes                  0.0358888487254175   No                  
[43] 0.0103925022594248   Yes                  0.0133233855400274  
[46] Yes                  0.0143314598846765   Yes                 
[49] 0.00566833433588595  Yes                  0.0624106440451308  
[52] Yes                  0.990930376147792    Yes                 
 [1] 0.098231222882637    No                   0.335496217453171   
 [4] No                   0.685028810937744    No                  
 [7] 0.714034391003191    Yes                  0.840557510137161   
[10] No                   0.720861447990158    Yes                 
[13] 0.706135689288535    No                   0.828739094014097   
[16] Yes                  0.709453770687725    Yes                 
[19] 0.0387308216738955   Yes                  0.679919302874619   
[22] Yes                  0.911544709921618    Yes                 
[25] 0.0237951162272425   Yes                  0.668050606863975   
[28] No                   0.852344420680296    No                  
[31] 0.282144028292919    Yes                  0.896737222014741   
[34] Yes                  0.248156624665541    No                  
[37] 0.00129298620254523  Yes                  4.24477494940102e-07
[40] Yes                  0.0456846174831463   Yes                 
[43] 0.0139997639869023   Yes                  0.00849107587983628 
[46] Yes                  0.399749810070571    Yes                 
[49] 0.029399120100196    Yes                  0.197092929949689   
[52] Yes                  0.517821730934862    No                  
 [1] 0.767152541735232    Yes                  0.920184039704813   
 [4] Yes                  0.654352313072198    Yes                 
 [7] 0.564438642053475    No                   0.7294845444059     
[10] Yes                  0.885216486330021    No                  
[13] 0.231018215381678    Yes                  0.817126242358673   
[16] No                   0.0941265683424692   No                  
[19] 0.00712907931006728  Yes                  0.0568681438358774  
[22] Yes                  0.288510505374286    Yes                 
[25] 0.951211501298968    Yes                  0.321537717421155   
[28] Yes                  0.7378664953672      No                  
[31] 0.0459353812335709   Yes                  0.0747650940178202  
[34] Yes                  0.774937210729237    No                  
[37] 3.24724464870591e-05 Yes                  0.00563522351905417 
[40] Yes                  0.301284155301144    Yes                 
[43] 1.47951101435758e-08 Yes                  0.221637025058454   
[46] Yes                  0.63051115865521     Yes                 
[49] 0.00179438242513165  Yes                  0.218080873170544   
[52] Yes                  0.364557481625816    Yes                 
 [1] 0.036879241020933    Yes                  0.37698223292145    
 [4] Yes                  0.743246939318026    No                  
 [7] 0.924481079935133    No                   0.950050964067274   
[10] Yes                  0.188320929728109    Yes                 
[13] 0.671024256087458    Yes                  0.213387148209927   
[16] Yes                  0.42662013399635     Yes                 
[19] 0.000265688426299653 Yes                  0.000929687603125666
[22] Yes                  0.0883435010335677   Yes                 
[25] 0.158937501379971    Yes                  0.0791017095957199  
[28] Yes                  0.771230436063636    Yes                 
[31] 0.478804226253071    Yes                  0.372318886992601   
[34] Yes                  0.980119068003893    Yes                 
[37] 3.25984561314081e-07 Yes                  1.08292258425597e-05
[40] Yes                  0.47301349395701     Yes                 
[43] 1.82906007699963e-08 Yes                  0.0187667218472584  
[46] Yes                  0.753780860277988    Yes                 
[49] 0.0248192979692782   Yes                  0.12892594740583    
[52] Yes                  0.974411903835836    Yes                 
 [1] 0.12398566642828     Yes                  0.62743768569049    
 [4] No                   0.623749376396167    No                  
 [7] 0.722816244936739    Yes                  0.376289586159643   
[10] Yes                  0.316422789595011    Yes                 
[13] 0.23139559160828     No                   0.138163280658048   
[16] No                   0.0527017925240746   Yes                 
[19] 0.000554784223013729 Yes                  0.0559530499420774  
[22] Yes                  0.022796971695727    Yes                 
[25] 0.220659456010982    Yes                  0.252606505101973   
[28] Yes                  0.923743132752019    No                  
[31] 0.543462147343395    Yes                  0.234337508679943   
[34] Yes                  0.605223566367134    Yes                 
[37] 6.17570688138374e-05 Yes                  0.00456168681842106 
[40] Yes                  0.0010343992981418   Yes                 
[43] 1.63709374917239e-07 Yes                  0.33877494245947    
[46] Yes                  0.000138174861077183 Yes                 
[49] 0.00082933626371963  Yes                  0.22574267475366    
[52] Yes                  0.271806482562358    Yes                 
 [1] 0.805498018842613    Yes                  0.0647107807312169  
 [4] No                   0.988544085665128    No                  
 [7] 0.272465664538599    Yes                  0.520605908385486   
[10] Yes                  0.223698063841641    Yes                 
[13] 0.60848963890661     Yes                  0.630276985813465   
[16] Yes                  0.890031151697412    No                  
[19] 0.00667711845763533  Yes                  0.249659483488202   
[22] Yes                  0.994252614441462    Yes                 
[25] 0.00235615119068863  Yes                  0.368697717340296   
[28] Yes                  0.621548462258617    Yes                 
[31] 0.0980074857857811   Yes                  0.099395133020676   
[34] Yes                  0.579543394415456    No                  
[37] 8.57225950915512e-05 Yes                  0.00965650282218084 
[40] Yes                  0.115594688355476    Yes                 
[43] 0.0903291532209638   Yes                  0.0183897254850146  
[46] Yes                  0.0568985653879838   Yes                 
[49] 0.000467186633328562 Yes                  0.072794468765458   
[52] Yes                  0.884611361330409    Yes                 
 [1] 0.760295484104308    No                   0.520333507152428   
 [4] Yes                  0.206741213722491    No                  
 [7] 0.815312810602988    Yes                  0.123556194573355   
[10] Yes                  0.592412878630325    Yes                 
[13] 0.304999569231098    No                   0.853760631142824   
[16] Yes                  0.904068120534801    No                  
[19] 0.0279110601748404   Yes                  0.117952530938051   
[22] Yes                  0.120601880029477    Yes                 
[25] 0.0118938799602885   Yes                  0.443662049928596   
[28] Yes                  0.365618804492265    No                  
[31] 0.000128020302204966 Yes                  0.62531485997659    
[34] Yes                  0.469682212275373    Yes                 
[37] 3.77740471099852e-11 Yes                  0.000331222284267074
[40] Yes                  0.98548782362596     Yes                 
[43] 2.3444259256921e-06  Yes                  0.00369543500683234 
[46] Yes                  0.980681133513383    Yes                 
[49] 0.00173421493718954  Yes                  0.391937014791425   
[52] Yes                  0.899932953183725    No                  
 [1] 0.321879189834841    No                   0.865972023680338   
 [4] Yes                  0.290452239585229    No                  
 [7] 0.337989639757685    No                   0.00555628504167699 
[10] Yes                  0.472137615110799    Yes                 
[13] 0.275218567524965    Yes                  0.946914516115926   
[16] No                   0.753882969254341    Yes                 
[19] 0.0678208583511312   Yes                  0.00345678998597331 
[22] Yes                  0.771999354048382    Yes                 
[25] 0.013322240209596    Yes                  0.00374337108659994 
[28] Yes                  0.194685788332058    Yes                 
[31] 0.465881313732814    Yes                  0.421710024432827   
[34] Yes                  0.797600059340446    Yes                 
[37] 1.69709382310526e-10 Yes                  0.000555433054692494
[40] Yes                  0.254118710775509    Yes                 
[43] 1.17999699075669e-05 Yes                  0.0157820489956159  
[46] Yes                  0.000425434205286111 Yes                 
[49] 0.000111465361591436 Yes                  0.0818509525451938  
[52] Yes                  0.285779606207951    Yes                 
 [1] 0.101464303317957    Yes                  0.521311711219387   
 [4] Yes                  0.833061098877095    No                  
 [7] 0.0743449724747705   Yes                  0.563521220390342   
[10] Yes                  0.269211708154397    No                  
[13] 0.207884476780319    No                   0.165214423439686   
[16] No                   0.218588507130196    Yes                 
[19] 0.0139053639113537   Yes                  0.0388179570607769  
[22] Yes                  0.364932800977254    Yes                 
[25] 0.0361702533601685   Yes                  0.820016209162144   
[28] No                   0.821125557710593    Yes                 
[31] 0.000371535618454152 Yes                  0.908528151428531   
[34] No                   0.880683190089019    Yes                 
[37] 7.32735540619919e-05 Yes                  0.000426894980537652
[40] Yes                  0.00376312010894771  Yes                 
[43] 0.000281596624743102 Yes                  0.200566477306533   
[46] Yes                  0.780441835019141    No                  
[49] 0.00312476458669073  Yes                  0.00716397722899729 
[52] Yes                  0.103665329457759    Yes                 
 [1] 0.16205473945917     Yes                  0.716037828831614   
 [4] No                   0.162614753604586    Yes                 
 [7] 0.47133481198868     Yes                  0.0918714586984995  
[10] No                   0.171111811173605    Yes                 
[13] 0.926074200182208    Yes                  0.984134196665006   
[16] No                   0.86588920250483     Yes                 
[19] 0.00825961517449535  Yes                  0.0108698566937298  
[22] Yes                  0.0414869355291438   Yes                 
[25] 0.216294741029864    Yes                  0.139026977259612   
[28] Yes                  0.118950155892723    Yes                 
[31] 0.454084350552131    Yes                  0.544984319437374   
[34] No                   0.666186365292417    Yes                 
[37] 3.94272574382623e-07 Yes                  3.23727783405528e-05
[40] Yes                  0.448463914832141    Yes                 
[43] 0.0215833583176085   Yes                  0.0153783037740299  
[46] Yes                  0.890126189634827    Yes                 
[49] 1.53431101259206e-05 Yes                  0.0151238013948444  
[52] Yes                  0.372385192638672    Yes                 
 [1] 0.978525597516475    Yes                  0.840041114883233   
 [4] No                   0.228452132546242    Yes                 
 [7] 0.128208102597771    Yes                  0.621013951316399   
[10] No                   0.474593288505703    Yes                 
[13] 0.490174434502999    No                   0.0721977069868176  
[16] Yes                  0.708910168098637    No                  
[19] 0.211283726968052    Yes                  0.279360106593332   
[22] Yes                  0.0116084566842292   Yes                 
[25] 0.670026141242517    Yes                  0.330975442253529   
[28] No                   0.856411771013316    No                  
[31] 0.00300602456190382  Yes                  0.00918246415050674 
[34] Yes                  0.836776225459427    No                  
[37] 0.00139479101304916  Yes                  0.00690911149205907 
[40] Yes                  0.000616631906694021 Yes                 
[43] 7.87356863010502e-07 Yes                  0.473176622794113   
[46] No                   0.873438499252813    Yes                 
[49] 0.00439286454676356  Yes                  0.271395924818836   
[52] Yes                  0.162841002927818    Yes                 
 [1] 0.691445721139359    Yes                  0.124034839771176   
 [4] Yes                  0.774549090152265    Yes                 
 [7] 0.501940029103461    Yes                  0.011967964740391   
[10] No                   0.911288827911356    Yes                 
[13] 0.136371420094936    Yes                  0.584689726855333   
[16] No                   0.127173971265419    No                  
[19] 1.72226449586832e-05 Yes                  0.70716783937822    
[22] Yes                  0.711227978444565    No                  
[25] 0.209508925207392    Yes                  0.522175976042116   
[28] Yes                  0.110455678038343    Yes                 
[31] 0.108580267728809    Yes                  0.699309710339836   
[34] No                   0.966712738036145    Yes                 
[37] 6.33123096161404e-09 Yes                  0.00364324573715303 
[40] Yes                  0.37063207832439     Yes                 
[43] 0.00942263508554662  Yes                  0.0153049295993841  
[46] Yes                  0.121819611716722    Yes                 
[49] 0.0452481584245246   Yes                  0.0175863509490927  
[52] Yes                  0.975276982519146    No                  
 [1] 0.0551128539091795   Yes                  0.542837680307283   
 [4] No                   0.681370112587735    Yes                 
 [7] 0.620434964781666    No                   0.463880261188517   
[10] Yes                  0.602816139340558    Yes                 
[13] 0.86346601810676     No                   0.00759698215251402 
[16] No                   0.285815976101358    No                  
[19] 0.264501680437858    Yes                  0.696055701883498   
[22] Yes                  0.227400391482668    Yes                 
[25] 0.168903996553014    Yes                  0.0966889469840249  
[28] Yes                  0.101924431180576    Yes                 
[31] 0.0453422767422529   Yes                  0.0872250582359329  
[34] Yes                  0.128001089335741    No                  
[37] 0.00106933574733167  Yes                  0.000254746159057792
[40] Yes                  0.00550863774427646  Yes                 
[43] 2.38417003567978e-05 Yes                  0.056724591783389   
[46] Yes                  0.17558029856436     Yes                 
[49] 0.00962608763237055  Yes                  0.396024169632407   
[52] Yes                  0.156615356036826    Yes                 
 [1] 0.172367220268425    No                   0.924050403015496   
 [4] Yes                  0.132268132385747    Yes                 
 [7] 0.526644789094644    Yes                  0.983756875211311   
[10] No                   0.820186515502717    Yes                 
[13] 0.786991275131163    Yes                  0.729041689258039   
[16] No                   0.974752262311681    No                  
[19] 0.0744218752462001   Yes                  0.012222521715789   
[22] Yes                  0.285551785692132    Yes                 
[25] 0.134957232145807    Yes                  0.597966972925413   
[28] Yes                  0.167836733838031    No                  
[31] 0.126935656690434    Yes                  0.226900682908049   
[34] Yes                  0.868110558310688    Yes                 
[37] 1.90833885463982e-06 Yes                  5.12477370689636e-05
[40] Yes                  0.00810347745289108  Yes                 
[43] 0.011440641722247    Yes                  0.0348872544036284  
[46] Yes                  0.906501570290161    Yes                 
[49] 0.00243007632528644  Yes                  0.0949306202434421  
[52] Yes                  0.887518212805739    Yes                 
 [1] 0.360705098487953    Yes                  0.272738772433214   
 [4] Yes                  0.0534605940203498   No                  
 [7] 0.40069254959444     Yes                  0.822499191356085   
[10] Yes                  0.798071747921325    Yes                 
[13] 0.493322649454638    Yes                  0.321494159528191   
[16] No                   0.486061021938155    Yes                 
[19] 0.00211080867920298  Yes                  0.773418833008267   
[22] Yes                  0.24462709535218     Yes                 
[25] 0.5636564719736      Yes                  0.0791810359204269  
[28] Yes                  0.838708724487049    Yes                 
[31] 0.273372188216042    Yes                  0.125873985268134   
[34] No                   0.0576406369406075   No                  
[37] 1.18549802181612e-05 Yes                  0.00157464502484596 
[40] Yes                  0.00154308587736254  Yes                 
[43] 2.57151875534706e-05 Yes                  0.00046386915556688 
[46] Yes                  0.976345457101667    Yes                 
[49] 0.00439649410373228  Yes                  0.348269332364286   
[52] Yes                  0.216228193949178    Yes                 
 [1] 0.471199007322126    Yes                  0.0797041635370682  
 [4] Yes                  0.425467373495197    Yes                 
 [7] 0.183022221283829    Yes                  0.582349876209118   
[10] Yes                  0.601178694831841    Yes                 
[13] 0.740010819019855    No                   0.880841221970397   
[16] No                   0.312501654416102    No                  
[19] 0.187865455244362    Yes                  0.181735295787499   
[22] Yes                  0.603560881564428    Yes                 
[25] 0.23636913361385     Yes                  0.5184993020216     
[28] No                   0.859168275576612    Yes                 
[31] 0.105360281759694    Yes                  0.585872551824016   
[34] Yes                  0.648720548577685    Yes                 
[37] 0.199203369713249    Yes                  5.82386661259456e-06
[40] Yes                  0.165904290597957    Yes                 
[43] 0.177351568556648    Yes                  0.111898751454889   
[46] Yes                  0.913421507187067    Yes                 
[49] 5.62490258916509e-06 Yes                  0.0380223210593026  
[52] Yes                  0.836272413406684    No                  
 [1] 0.279754967962176    Yes                  0.179633134909689   
 [4] Yes                  0.955915862316847    No                  
 [7] 0.685449357920556    Yes                  0.961626286048046   
[10] No                   0.1825093689166      Yes                 
[13] 0.635819116119998    Yes                  0.815610963169459   
[16] Yes                  0.230857582370819    No                  
[19] 0.524068278499855    No                   2.95015348222766e-05
[22] Yes                  0.60033290505073     Yes                 
[25] 0.0405142885093088   Yes                  0.445245229947873   
[28] Yes                  0.351990634550984    No                  
[31] 0.12987380386252     Yes                  0.145747062821073   
[34] Yes                  0.533951156735266    Yes                 
[37] 1.63571749066205e-06 Yes                  0.0477751226504782  
[40] Yes                  0.555608620997823    Yes                 
[43] 5.13245549563199e-06 Yes                  0.115413483604693   
[46] Yes                  0.105354544197763    Yes                 
[49] 0.000288808945712829 Yes                  0.436915039326141   
[52] Yes                  0.185329882508149    Yes                 
 [1] 0.0661709658656199   Yes                  0.443130557155833   
 [4] Yes                  0.172357355023775    No                  
 [7] 0.328133947740701    No                   0.81761891490666    
[10] Yes                  0.247892322097538    No                  
[13] 0.700218421091839    Yes                  0.977055800873005   
[16] Yes                  0.534706206255363    No                  
[19] 0.0112761092261849   Yes                  0.0720522137126886  
[22] Yes                  0.652193360114227    Yes                 
[25] 0.23094925623396     Yes                  0.0532957239976828  
[28] Yes                  0.973140706999364    No                  
[31] 0.228345121368853    Yes                  0.0915949032527743  
[34] Yes                  0.305377714268564    Yes                 
[37] 7.3525951049211e-06  Yes                  0.264416069292162   
[40] Yes                  0.190843719678873    Yes                 
[43] 7.35880351813023e-06 Yes                  0.01995818327602    
[46] Yes                  0.684358953149421    Yes                 
[49] 0.00552645203056986  Yes                  0.0176131156214073  
[52] Yes                  0.31030549232826     Yes                 
 [1] 0.727972528811576    Yes                  0.989674356886399   
 [4] No                   0.620002316091338    No                  
 [7] 0.523315684171076    Yes                  0.812611539560552   
[10] Yes                  0.0451040761655102   No                  
[13] 0.197865388559545    Yes                  0.603137101688475   
[16] No                   0.699427281012681    No                  
[19] 0.00465085918806655  Yes                  0.929777392932521   
[22] Yes                  0.224550074737263    Yes                 
[25] 0.0382635404707109   Yes                  0.119889975981126   
[28] Yes                  0.615329341228704    No                  
[31] 0.225317514936618    Yes                  0.052141018261281   
[34] Yes                  0.343877857769692    Yes                 
[37] 8.01601528695181e-08 Yes                  0.000285561705575815
[40] Yes                  0.118014674853057    Yes                 
[43] 0.00349730190422503  Yes                  0.0397851387689214  
[46] Yes                  0.344995847977772    Yes                 
[49] 0.000144768908622289 Yes                  0.00238446282424439 
[52] Yes                  0.427358632111461    No                  
 [1] 0.12409373361142     No                   0.569357660734609   
 [4] No                   0.701201404464488    Yes                 
 [7] 0.355948966860711    Yes                  0.696490317369097   
[10] No                   0.630105564453301    No                  
[13] 0.0449200571170047   Yes                  0.161654469628056   
[16] Yes                  0.459642116566781    No                  
[19] 0.122134151249426    Yes                  0.835761512186556   
[22] Yes                  0.21203343713028     Yes                 
[25] 0.225195842823675    Yes                  0.0164058181678333  
[28] Yes                  0.930992853284508    Yes                 
[31] 0.119717208521168    Yes                  0.827448405282227   
[34] No                   0.974843406022533    Yes                 
[37] 1.06827168093976e-07 Yes                  7.01123072496868e-06
[40] Yes                  0.00553674882293533  Yes                 
[43] 0.00106960843025894  Yes                  0.000288949528134804
[46] Yes                  0.182499944779321    Yes                 
[49] 0.128927440399698    Yes                  0.00766365137241507 
[52] Yes                  0.949488077236759    No                  
 [1] 0.049730435957854    No                   0.569932849141856   
 [4] Yes                  0.731346659791892    Yes                 
 [7] 0.62130429219962     No                   0.241277455873814   
[10] No                   0.285636457706653    No                  
[13] 0.0495893409442197   No                   0.445201764350611   
[16] Yes                  0.76100324027304     No                  
[19] 0.21228817287427     Yes                  0.24345221729797    
[22] Yes                  0.0836850099643907   Yes                 
[25] 0.702535935219716    Yes                  0.313061946663835   
[28] No                   0.487195385842151    Yes                 
[31] 0.515843408297087    Yes                  0.0806906075786721  
[34] Yes                  0.311123804972391    Yes                 
[37] 2.22693258401223e-05 Yes                  0.00550181024372775 
[40] Yes                  0.349405935678338    Yes                 
[43] 1.77523277258344e-05 Yes                  0.000122846529540364
[46] Yes                  0.635389183424045    No                  
[49] 0.00107778490208913  Yes                  0.0157421094772647  
[52] Yes                  0.122252253954245    Yes                 
 [1] 0.0563539305171402   Yes                  0.661737492243989   
 [4] Yes                  0.702721465451219    Yes                 
 [7] 0.00869437314468681  Yes                  0.0437258001996005  
[10] Yes                  0.244673464673411    Yes                 
[13] 0.607003271567464    Yes                  0.591835772556021   
[16] Yes                  0.76670629594445     No                  
[19] 0.358259975727752    Yes                  0.0778964467431074  
[22] Yes                  0.278135356618751    Yes                 
[25] 0.000403719304611122 Yes                  0.176448181262439   
[28] Yes                  0.613874203943918    Yes                 
[31] 0.210972850828525    Yes                  0.609644261484363   
[34] Yes                  0.0381908071435319   No                  
[37] 0.000146964503363607 Yes                  0.0300682323945053  
[40] Yes                  0.554335325720452    Yes                 
[43] 0.0138460795991167   Yes                  0.00810255094911572 
[46] Yes                  0.0637166390920108   Yes                 
[49] 6.48212571573409e-05 Yes                  0.00019628387093649 
[52] Yes                  0.00944855659187024  Yes                 
 [1] 0.290306743190191    Yes                  0.563228138001374   
 [4] Yes                  0.00215856248052282  Yes                 
 [7] 0.718842247452463    Yes                  0.981988701499152   
[10] No                   0.0345750179627195   Yes                 
[13] 0.862955173549671    Yes                  0.971705739042154   
[16] No                   0.553409281021267    No                  
[19] 0.227157507091304    Yes                  0.275283268038588   
[22] Yes                  0.00534811074986648  Yes                 
[25] 0.0201561210819659   Yes                  0.543490824487991   
[28] Yes                  0.72117146786467     No                  
[31] 0.561601304831621    Yes                  0.0312465809727734  
[34] Yes                  0.753761882974935    Yes                 
[37] 1.3622985409692e-08  Yes                  0.000448430299591278
[40] Yes                  0.30022060316585     Yes                 
[43] 0.000218905301800106 Yes                  0.13647460055198    
[46] Yes                  0.554918991288586    Yes                 
[49] 0.00201507279359731  Yes                  0.637481838394838   
[52] Yes                  0.224776118262349    Yes                 
 [1] 0.130304041192684    Yes                  0.351861691122867   
 [4] Yes                  0.77385547916968     No                  
 [7] 0.590971586997422    Yes                  0.721053628328478   
[10] No                   0.645735892104605    No                  
[13] 0.411069384457953    Yes                  0.107223209071913   
[16] Yes                  0.862694575928988    No                  
[19] 0.0853035906548899   Yes                  0.21363871065743    
[22] Yes                  0.947420774860438    Yes                 
[25] 0.270667134724368    Yes                  0.0156065046165417  
[28] Yes                  0.124168453723706    No                  
[31] 0.0406108504022652   Yes                  0.0317522933634577  
[34] Yes                  0.901587254196626    Yes                 
[37] 1.5108655593549e-05  Yes                  1.26222402508965e-05
[40] Yes                  0.0316354481978288   Yes                 
[43] 6.08921731412429e-05 Yes                  0.22811017144635    
[46] Yes                  0.0130319824080174   Yes                 
[49] 0.00412012169318491  Yes                  0.0443102479107193  
[52] Yes                  0.183902641846054    Yes                 
 [1] 0.228927388460472    Yes                  0.931924858794504   
 [4] No                   0.299134177090702    No                  
 [7] 0.661612529782719    Yes                  0.185886877122576   
[10] Yes                  0.0367475578321591   Yes                 
[13] 0.980191338894217    Yes                  0.911403856135958   
[16] Yes                  0.511510102301805    No                  
[19] 7.94389877283168e-05 Yes                  0.609324477342777   
[22] Yes                  0.00290499163585726  Yes                 
[25] 0.00380810317079483  Yes                  0.135554191854242   
[28] Yes                  0.400920638593106    Yes                 
[31] 0.0703991599456869   Yes                  0.298576223743929   
[34] Yes                  0.974058839916128    No                  
[37] 2.68470621396394e-07 Yes                  0.000299701841889095
[40] Yes                  0.0571460396839294   Yes                 
[43] 7.30022612431932e-07 Yes                  0.00716299170893719 
[46] Yes                  0.667815712427193    No                  
[49] 0.00362399294526848  Yes                  0.0133047796961361  
[52] Yes                  0.989710802760142    Yes                 
 [1] 0.217075071751327   Yes                 0.597468335407747  
 [4] No                  0.0924321988268054  No                 
 [7] 0.967937992898767   No                  0.0151268825201159 
[10] Yes                 0.212521711217999   Yes                
[13] 0.93137142040433    Yes                 0.186966715753681  
[16] Yes                 0.125715905135809   Yes                
[19] 0.437279620536719   Yes                 0.376811315087441  
[22] Yes                 0.243829352116829   Yes                
[25] 0.193670102994506   Yes                 0.567790347245973  
[28] Yes                 0.0612519614073459  Yes                
[31] 0.761714267906567   No                  0.0281841716554106 
[34] No                  0.954783980683658   No                 
[37] 0.00173589329647128 Yes                 0.0336173932312194 
[40] Yes                 0.00924185573484633 Yes                
[43] 0.00113635672679594 Yes                 0.0298870542841476 
[46] Yes                 0.667544419851753   No                 
[49] 0.013944351494967   Yes                 0.902877450202585  
[52] Yes                 0.169808408488059   Yes                
 [1] 0.681544610680072    Yes                  0.692656478440461   
 [4] No                   0.43065178244642     Yes                 
 [7] 0.348681497996877    Yes                  0.274295636032798   
[10] No                   0.947793341769161    Yes                 
[13] 0.424271869333613    Yes                  0.398583214721964   
[16] Yes                  0.433751969175816    Yes                 
[19] 0.385538235351641    Yes                  0.89448669154353    
[22] Yes                  0.149042690678011    Yes                 
[25] 0.505462188266578    Yes                  0.608290138271735   
[28] Yes                  0.801811147251888    Yes                 
[31] 0.288515405772557    Yes                  0.338152558344902   
[34] Yes                  0.193310256742096    No                  
[37] 1.71305195700657e-07 Yes                  0.139192795378329   
[40] Yes                  0.180970955798511    Yes                 
[43] 0.00173200159635085  Yes                  0.625923814038386   
[46] Yes                  0.0463400720708144   Yes                 
[49] 2.56220594160026e-05 Yes                  0.547219811824933   
[52] Yes                  0.444339893434693    Yes                 
 [1] 0.277377391225059    Yes                  0.318523350545492   
 [4] Yes                  0.513412566928493    No                  
 [7] 0.866017802545713    Yes                  0.1168649823221     
[10] Yes                  0.874773858053733    Yes                 
[13] 0.646642997565936    Yes                  0.440061646640643   
[16] No                   0.044509861840898    Yes                 
[19] 0.0120118085497489   Yes                  0.721731586251316   
[22] Yes                  0.0471316025094027   Yes                 
[25] 0.124650056623946    Yes                  0.022450526685872   
[28] Yes                  0.681321758731479    No                  
[31] 0.202790076898684    Yes                  0.633739219692379   
[34] Yes                  0.422290213607238    No                  
[37] 0.000455909359205768 Yes                  0.000214610096777179
[40] Yes                  0.940777425695026    Yes                 
[43] 0.0350989978405478   Yes                  0.00636754398025157 
[46] Yes                  0.306122776406821    Yes                 
[49] 0.000104650673602665 Yes                  0.569034562494098   
[52] Yes                  0.78394891811976     No                  
 [1] 0.913729107537523    Yes                  0.822999086456732   
 [4] Yes                  0.481408905734642    Yes                 
 [7] 0.0938615762151004   Yes                  0.777581760396968   
[10] No                   0.861703828611098    Yes                 
[13] 0.237671621272903    Yes                  0.996286460771831   
[16] Yes                  0.509821684467598    No                  
[19] 0.00535700011195438  Yes                  0.116799489899521   
[22] Yes                  0.148858522847476    Yes                 
[25] 0.00681354057413978  Yes                  0.772912472642      
[28] Yes                  0.821192723583715    Yes                 
[31] 0.570036823819719    Yes                  0.845050219966777   
[34] No                   0.389950246000057    No                  
[37] 2.45444397447786e-06 Yes                  5.72279245993589e-05
[40] Yes                  0.00109397157441936  Yes                 
[43] 0.000306523817065541 Yes                  0.00204573938676567 
[46] Yes                  0.517868816282292    No                  
[49] 0.0017106460078341   Yes                  0.13308237007033    
[52] Yes                  0.770982315458171    Yes                 
 [1] 0.223274976415571    Yes                  0.852699815625457   
 [4] Yes                  0.260096934735587    No                  
 [7] 0.115369948108205    Yes                  0.500756862982301   
[10] No                   0.702096801378168    No                  
[13] 0.84404128992894     No                   0.302349893013842   
[16] No                   0.133274850968509    No                  
[19] 0.7093888674256      Yes                  0.00341110672744494 
[22] Yes                  0.513143640819345    No                  
[25] 0.000251169408998114 Yes                  0.551168395057315   
[28] Yes                  0.882964374349772    Yes                 
[31] 0.0143102570684879   Yes                  0.0105351826833966  
[34] Yes                  0.324645497178321    Yes                 
[37] 7.59073342372811e-06 Yes                  0.104703025222603   
[40] Yes                  0.226603863345568    Yes                 
[43] 0.0481821702359036   Yes                  0.271535501098307   
[46] Yes                  0.433945197002359    Yes                 
[49] 0.0188472736324833   Yes                  0.176637339921452   
[52] Yes                  0.349344874539404    Yes                 
 [1] 0.27550378860034     Yes                  0.605838045198226   
 [4] No                   0.446836812392354    Yes                 
 [7] 0.5704294764244      Yes                  0.189865874212286   
[10] Yes                  0.00369719075869785  Yes                 
[13] 0.421986998939071    Yes                  0.155615282567636   
[16] No                   0.362036698219317    Yes                 
[19] 0.516467211645294    Yes                  0.303487706708018   
[22] Yes                  0.481297654208042    Yes                 
[25] 0.00867559556776983  Yes                  0.0963579482443023  
[28] Yes                  0.0179350148200423   Yes                 
[31] 0.359088409665168    Yes                  0.251153961066718   
[34] Yes                  0.820699049968135    No                  
[37] 8.50960259712195e-06 Yes                  0.000348226825695442
[40] Yes                  0.116256636613903    Yes                 
[43] 0.000868381354739097 Yes                  0.310023242970178   
[46] Yes                  0.0548268246475849   Yes                 
[49] 0.00522803448885576  Yes                  0.029650603487741   
[52] Yes                  0.0750519941235647   Yes                 
 [1] 0.281298856081812    Yes                  0.102698983408243   
 [4] No                   0.150209404678822    Yes                 
 [7] 0.911822955186215    No                   0.448875958016366   
[10] Yes                  0.00170180628483715  No                  
[13] 0.993028190599184    Yes                  0.173313824735346   
[16] Yes                  0.69928600607041     No                  
[19] 0.000939607242127617 Yes                  0.429384974271985   
[22] Yes                  0.961702835439921    Yes                 
[25] 0.102502119833122    Yes                  0.587714720685868   
[28] Yes                  0.811187684256871    No                  
[31] 0.0176006717715162   Yes                  0.0323010861496504  
[34] Yes                  0.935671982916996    Yes                 
[37] 8.35460211340765e-06 Yes                  0.000999642918379401
[40] Yes                  0.0540683802015457   Yes                 
[43] 0.000700262081881607 Yes                  0.109844040263446   
[46] Yes                  0.0764531808636687   Yes                 
[49] 0.00998880376857642  Yes                  0.291717870036694   
[52] Yes                  0.895751071524006    No                  
 [1] 0.73618806140631     No                   0.714011462890998   
 [4] No                   0.883164412793638    Yes                 
 [7] 0.341121007562535    Yes                  0.0909451689382697  
[10] No                   0.0118687722908961   Yes                 
[13] 0.0312955158556971   Yes                  0.20293588386248    
[16] Yes                  0.154653033064191    Yes                 
[19] 0.000931293327466718 Yes                  0.434736644018242   
[22] Yes                  0.274398044360231    Yes                 
[25] 0.355345986252385    Yes                  0.284806267544358   
[28] Yes                  0.0486483212180047   Yes                 
[31] 0.0072629975022885   Yes                  0.690458045435907   
[34] No                   0.64100311761225     Yes                 
[37] 1.76806587973017e-06 Yes                  0.190678639654091   
[40] Yes                  0.000656346476928929 Yes                 
[43] 1.12144370521341e-06 Yes                  0.0467088627000538  
[46] Yes                  0.154733900090033    Yes                 
[49] 0.0963584116282673   Yes                  0.00873630668272306 
[52] Yes                  0.383983575737942    No                  
 [1] 0.772876716980893    Yes                  0.295553896026771   
 [4] Yes                  0.611026864100522    Yes                 
 [7] 0.810133217637499    No                   0.522116089908441   
[10] Yes                  0.909875613072135    No                  
[13] 0.555191738139617    Yes                  0.924918881126689   
[16] Yes                  0.186633907205315    Yes                 
[19] 0.152679471507577    Yes                  0.479359286576843   
[22] Yes                  0.0319385870843729   Yes                 
[25] 0.00061158182563935  Yes                  0.334875849282984   
[28] Yes                  0.550348486179493    No                  
[31] 0.099214872753368    Yes                  1.7984298261182e-05 
[34] Yes                  0.932227068629315    Yes                 
[37] 7.00047000249356e-07 Yes                  0.381536688448838   
[40] Yes                  0.104183966978231    Yes                 
[43] 0.00259115276998738  Yes                  0.198162024022988   
[46] Yes                  0.033445847966189    Yes                 
[49] 1.81199484704025e-05 Yes                  0.0325150428787047  
[52] Yes                  0.479149296239858    Yes                 
 [1] 0.454637175314696    Yes                  0.522890671266085   
 [4] No                   0.696879926954197    No                  
 [7] 0.00278110251410207  Yes                  0.140849746777463   
[10] Yes                  0.0869365898537014   No                  
[13] 0.168856820791413    No                   0.455521377007659   
[16] Yes                  0.51175829086117     No                  
[19] 0.051116658543571    Yes                  0.0341151199681335  
[22] Yes                  0.105326786586372    Yes                 
[25] 0.260178923626545    Yes                  0.908629452092885   
[28] Yes                  0.620503383272317    Yes                 
[31] 0.272690433830563    Yes                  0.152796252881868   
[34] Yes                  0.109318211735927    Yes                 
[37] 1.61280722497544e-07 Yes                  0.0113514843167642  
[40] Yes                  0.26446166242244     Yes                 
[43] 0.0518713321863995   Yes                  0.639381619530811   
[46] Yes                  0.207880203727414    Yes                 
[49] 0.00037429451639001  Yes                  0.0526486972209779  
[52] Yes                  0.469636334200047    Yes                 
 [1] 0.722123562180088    No                   0.137881686737739   
 [4] Yes                  0.363079682183302    No                  
 [7] 0.58579696057608     Yes                  0.378408899802956   
[10] Yes                  0.291725840207312    Yes                 
[13] 0.581447849770407    Yes                  0.156652605801702   
[16] Yes                  0.516088564569379    Yes                 
[19] 0.0937513785628325   Yes                  0.0585943728918184  
[22] Yes                  0.171498330467448    No                  
[25] 0.0995536179986459   Yes                  0.581215025090611   
[28] Yes                  0.428383071075311    No                  
[31] 0.0657838769120901   Yes                  0.420866396911559   
[34] Yes                  0.234357868034167    Yes                 
[37] 2.04831846313601e-08 Yes                  0.00588638410491311 
[40] Yes                  0.195810882142449    Yes                 
[43] 0.00153831299976241  Yes                  0.870441614536461   
[46] Yes                  0.940878583806455    No                  
[49] 1.16487916044456e-08 Yes                  0.189749135800284   
[52] Yes                  0.682346150986323    Yes                 
 [1] 0.19562223042483     Yes                  0.172612473909632   
 [4] Yes                  0.434999201280865    No                  
 [7] 0.462006856664047    No                   0.532920626653026   
[10] Yes                  0.333158335584699    No                  
[13] 0.563972293365351    Yes                  0.159726049255958   
[16] Yes                  0.751310128277947    No                  
[19] 0.87443674570587     Yes                  0.0612193022017829  
[22] Yes                  0.721524688736114    No                  
[25] 0.26110294262106     Yes                  0.612068683291356   
[28] No                   0.372175865470878    No                  
[31] 0.00295073393230946  Yes                  0.363169278360003   
[34] Yes                  0.262048787708811    No                  
[37] 1.60715765062224e-05 Yes                  8.97745651039862e-05
[40] Yes                  0.0245324324029131   Yes                 
[43] 3.8131435120512e-05  Yes                  0.0493887944386219  
[46] Yes                  0.939925219664819    Yes                 
[49] 0.00763869474876082  Yes                  0.246604807046169   
[52] Yes                  0.810878310044498    No                  
 [1] 0.358219192262433    Yes                  0.280005175741954   
 [4] No                   0.989642566238703    No                  
 [7] 0.526663751702098    No                   0.466428914983471   
[10] No                   0.722704259543963    No                  
[13] 0.647288867975953    Yes                  0.0355232311678247  
[16] Yes                  0.795894793036313    Yes                 
[19] 0.137398003039917    Yes                  0.93575883541843    
[22] No                   0.826890530211018    Yes                 
[25] 0.000288602717293621 Yes                  0.0343357989010717  
[28] Yes                  0.0708167788238513   Yes                 
[31] 0.575877170843138    Yes                  0.364751339342509   
[34] Yes                  0.243599265663717    No                  
[37] 0.0069613723599729   Yes                  5.40983974447332e-06
[40] Yes                  0.0226959172678767   Yes                 
[43] 0.000843496949708642 Yes                  0.199929188076699   
[46] Yes                  0.476776320544122    Yes                 
[49] 0.0151901694936354   Yes                  0.10482614198377    
[52] Yes                  0.676230989490022    Yes                 
 [1] 0.162398162332157    Yes                  0.323658202053957   
 [4] No                   0.353349756856647    Yes                 
 [7] 0.523556457181855    Yes                  0.261376282756742   
[10] Yes                  0.953452051375717    Yes                 
[13] 0.855260457674817    Yes                  0.96355308077495    
[16] No                   0.958151858131886    Yes                 
[19] 0.392558063536408    Yes                  0.965317976413162   
[22] Yes                  0.482502002022444    Yes                 
[25] 0.082453432417513    Yes                  0.505898535970171   
[28] No                   0.892465496444306    No                  
[31] 0.725923533701266    Yes                  0.735440703743867   
[34] Yes                  0.00344579902537612  Yes                 
[37] 0.000160334938585016 Yes                  0.000149629853273575
[40] Yes                  0.00531786233317086  Yes                 
[43] 0.00854712685528723  Yes                  0.00752660769070381 
[46] Yes                  0.668534093928717    Yes                 
[49] 7.2450946454767e-06  Yes                  0.295483212462725   
[52] Yes                  0.467923390539908    No                  
 [1] 0.357375713980554    Yes                  0.303551216042612   
 [4] Yes                  0.127286240885865    Yes                 
 [7] 0.100744450550875    Yes                  0.902266570979069   
[10] No                   0.945913912304853    No                  
[13] 0.88396948035599     No                   0.257031096694709   
[16] Yes                  0.915022586424961    Yes                 
[19] 0.0723731823179773   Yes                  0.469362518276378   
[22] No                   0.377139400389005    Yes                 
[25] 0.0359422053793083   Yes                  0.00440773945863144 
[28] Yes                  0.662306241804656    No                  
[31] 0.00547260644810154  Yes                  0.0800098490750409  
[34] Yes                  0.158850478314071    No                  
[37] 0.00205252916389882  Yes                  0.196118131362774   
[40] Yes                  0.0829204037069811   Yes                 
[43] 0.00131067464425808  Yes                  0.000233566542296804
[46] Yes                  0.288321427261624    Yes                 
[49] 1.59959693214774e-05 Yes                  0.080166833067211   
[52] Yes                  0.0679533524296308   Yes                 
 [1] 0.880075074820472    Yes                  0.0498300891083736  
 [4] Yes                  0.999070582357455    No                  
 [7] 0.856996534294825    No                   0.585948066811983   
[10] No                   0.08610929432986     Yes                 
[13] 0.718818919250607    Yes                  0.203539512622002   
[16] Yes                  0.833179786043172    No                  
[19] 0.000453454394065089 Yes                  0.552230620686317   
[22] Yes                  0.129327698824696    Yes                 
[25] 0.0128921963121318   Yes                  0.0406449583306894  
[28] Yes                  0.650881977972797    No                  
[31] 0.00879256092393123  Yes                  0.296700036803524   
[34] Yes                  0.613860446452968    Yes                 
[37] 0.000289181385261093 Yes                  2.51950917005478e-06
[40] Yes                  0.0320447460156024   Yes                 
[43] 0.0560854790586185   Yes                  0.00998982305378087 
[46] Yes                  0.491188271846126    Yes                 
[49] 0.678614982303046    Yes                  0.915111298655921   
[52] Yes                  0.937917944795446    No                  
 [1] 0.43957853472124     Yes                  0.868920234691508   
 [4] No                   0.330180666996354    No                  
 [7] 0.390412367773067    No                   0.42282039882516    
[10] Yes                  0.431657035027982    No                  
[13] 0.576825436818629    No                   0.677056915131464   
[16] Yes                  0.52937398879659     No                  
[19] 0.35104823746602     Yes                  0.0387316328413011  
[22] Yes                  0.682468721582216    Yes                 
[25] 0.209255515213527    Yes                  0.0105160089821104  
[28] Yes                  0.968352325043335    No                  
[31] 0.00114128153723276  Yes                  0.00681113889927724 
[34] Yes                  0.677451700132925    No                  
[37] 6.98448506661474e-07 Yes                  0.00103618034644119 
[40] Yes                  0.00151267720437538  Yes                 
[43] 0.00462954406048457  Yes                  0.0519136511382309  
[46] Yes                  0.352117757770064    Yes                 
[49] 6.48288413657538e-05 Yes                  0.023473150166566   
[52] Yes                  0.529576981132129    No                  
 [1] 0.330655319111216    Yes                  0.736387103654624   
 [4] Yes                  0.854419172418093    No                  
 [7] 0.0324450914602608   Yes                  0.379807392476971   
[10] No                   0.197721030512653    No                  
[13] 0.995811577817912    No                   0.0694002159163735  
[16] Yes                  0.848822582312412    Yes                 
[19] 0.304881388113766    Yes                  0.057877903232063   
[22] Yes                  0.335829275516662    Yes                 
[25] 0.375326431959396    Yes                  0.0812538915271025  
[28] Yes                  0.970470455305851    No                  
[31] 0.0437128171121239   Yes                  0.655147637556663   
[34] No                   0.118020814252266    No                  
[37] 0.0256153047743979   Yes                  0.00159934086147947 
[40] Yes                  0.337274194350315    Yes                 
[43] 0.000449651811273939 Yes                  0.399998759743322   
[46] Yes                  0.82869656066446     Yes                 
[49] 7.65990844486928e-05 Yes                  0.121579907762089   
[52] Yes                  0.103933574386539    Yes                 
 [1] 0.687635164598714    Yes                  0.608627508690193   
 [4] Yes                  0.311827892773497    Yes                 
 [7] 0.292563198474852    No                   0.276274122493245   
[10] Yes                  0.74265615940645     Yes                 
[13] 0.638054201378305    Yes                  0.443973591707953   
[16] Yes                  0.512394873237893    No                  
[19] 0.000498434519337935 Yes                  0.0259413383154636  
[22] Yes                  0.0710331450184767   No                  
[25] 0.509633991345492    Yes                  0.246741348848293   
[28] Yes                  0.649350820747521    Yes                 
[31] 0.182443732591558    Yes                  0.264886550568994   
[34] Yes                  0.016926437099742    Yes                 
[37] 4.94820722986812e-06 Yes                  0.0369279437915946  
[40] Yes                  0.0182324264670931   Yes                 
[43] 0.0080653324082051   Yes                  0.000101021366334815
[46] Yes                  0.0002919821744136   Yes                 
[49] 3.31482069518104e-06 Yes                  0.136079560612576   
[52] Yes                  0.265058887784923    No                  
 [1] 0.903987434155058    No                   0.931991135157523   
 [4] No                   0.0823054000550808   Yes                 
 [7] 0.932638989913358    No                   0.520288234373968   
[10] No                   0.336083439980004    Yes                 
[13] 0.404810348961299    No                   0.414965210739923   
[16] Yes                  0.530197992498021    Yes                 
[19] 0.00727725377204268  Yes                  0.826785471622749   
[22] Yes                  0.0104520017248495   Yes                 
[25] 0.01827107396775     Yes                  0.238827167684437   
[28] Yes                  0.985324728100776    Yes                 
[31] 0.316862967298251    Yes                  0.970645100855181   
[34] No                   0.560324808739302    Yes                 
[37] 5.09723346571055e-05 Yes                  0.00248165059525067 
[40] Yes                  0.0171398041226189   Yes                 
[43] 0.00498399123776729  Yes                  0.00501857622869516 
[46] Yes                  0.077793041659185    Yes                 
[49] 0.0115802957564986   Yes                  0.263992859433235   
[52] Yes                  0.169985923980534    Yes                 
 [1] 0.587928534028583    No                   0.484678317212483   
 [4] Yes                  0.55801754278897     Yes                 
 [7] 0.661555666311983    No                   0.0982182099475733  
[10] No                   0.361297330597878    Yes                 
[13] 0.919505430925978    No                   0.494062928734382   
[16] Yes                  0.210486796863218    No                  
[19] 0.500183140177807    Yes                  0.0526057572496086  
[22] Yes                  0.804768721151299    Yes                 
[25] 0.0156615788986438   Yes                  0.13348918797919    
[28] Yes                  0.900763576228148    Yes                 
[31] 0.0865380265159873   Yes                  0.885659603091433   
[34] No                   0.262039372457888    No                  
[37] 0.00039462791276791  Yes                  3.92082298823149e-06
[40] Yes                  0.0227250775686594   Yes                 
[43] 0.0566851405486605   Yes                  0.19004267541092    
[46] Yes                  0.68497908902083     Yes                 
[49] 0.00901497374259511  Yes                  0.0819230469148848  
[52] Yes                  0.837072894750709    Yes                 
 [1] 0.999948911729655    No                   0.353360671288878   
 [4] No                   0.114854501910021    No                  
 [7] 0.745370029524583    Yes                  0.291560490507878   
[10] No                   0.454472981509607    Yes                 
[13] 0.234852236549108    Yes                  0.0776336502446648  
[16] Yes                  0.798351944205334    No                  
[19] 0.163249931275684    Yes                  0.878443255880614   
[22] Yes                  0.450796153417405    Yes                 
[25] 0.00125332127681196  Yes                  0.257302749254519   
[28] Yes                  0.970869104461561    No                  
[31] 0.349029606205633    Yes                  0.659815593583617   
[34] Yes                  0.289631254178039    Yes                 
[37] 1.52812366882032e-05 Yes                  0.00802875063861463 
[40] Yes                  0.411570784209512    Yes                 
[43] 2.25261046600585e-07 Yes                  0.0104332160515494  
[46] Yes                  0.808625088863572    Yes                 
[49] 2.69171586668361e-05 Yes                  0.272617962210698   
[52] Yes                  0.616090586663895    No                  
 [1] 0.575188792595934    No                   0.839647977535378   
 [4] Yes                  0.412740356489276    Yes                 
 [7] 0.870215681673426    No                   0.135725131429161   
[10] Yes                  0.75581404502947     Yes                 
[13] 0.899193407442572    Yes                  0.360246759257133   
[16] No                   0.808190111264893    No                  
[19] 4.98624153462588e-05 Yes                  4.30655101744742e-05
[22] Yes                  0.103183719768828    Yes                 
[25] 0.0477074389406467   Yes                  0.498824284945446   
[28] Yes                  0.0414132099308653   Yes                 
[31] 0.10606557503242     Yes                  0.60586158971549    
[34] No                   0.432410875952171    No                  
[37] 1.76186498248415e-05 Yes                  0.00580921927319221 
[40] Yes                  0.341784471181915    Yes                 
[43] 7.16216529099986e-06 Yes                  0.631821316990128   
[46] Yes                  0.303374503281185    Yes                 
[49] 0.000549659988465523 Yes                  0.0023685753689214  
[52] Yes                  0.889217073995191    Yes                 
 [1] 0.427760626603335    Yes                  0.162000195171543   
 [4] Yes                  0.713947142744145    Yes                 
 [7] 0.615084559139202    Yes                  0.663593604462375   
[10] Yes                  0.667757380313844    Yes                 
[13] 0.789391802763468    Yes                  0.125100294221919   
[16] No                   0.883726596650616    Yes                 
[19] 0.310439026956423    Yes                  0.242996016858497   
[22] Yes                  0.184821851563048    Yes                 
[25] 0.00766592571927255  Yes                  0.0134342035780985  
[28] Yes                  0.259504481452738    Yes                 
[31] 0.477408547641598    Yes                  0.00998068679138161 
[34] Yes                  0.811269644825182    Yes                 
[37] 2.07998151096949e-05 Yes                  0.00271575149099222 
[40] Yes                  0.0236456162862646   Yes                 
[43] 3.5899412154303e-07  Yes                  0.0114696028923348  
[46] Yes                  0.114107268729751    Yes                 
[49] 0.059434089905996    Yes                  0.00169996154966667 
[52] Yes                  0.801206605414735    Yes                 
 [1] 0.920610539763216    No                   0.817965449568474   
 [4] No                   0.188698921597972    Yes                 
 [7] 0.928049853937988    No                   0.118158895312968   
[10] No                   0.0663385057409694   Yes                 
[13] 0.36483195391713     Yes                  0.0286359254754204  
[16] Yes                  0.400307108899595    No                  
[19] 0.0892201772696204   Yes                  0.521807743888815   
[22] Yes                  0.0514184140384032   Yes                 
[25] 0.00154202518147434  Yes                  0.0370311041189723  
[28] Yes                  0.662194571273479    Yes                 
[31] 0.0703064155592043   Yes                  0.662003819570661   
[34] Yes                  0.139222303631618    Yes                 
[37] 4.32299975531806e-05 Yes                  0.00121376318486917 
[40] Yes                  0.489391030853962    No                  
[43] 0.000657347311812643 Yes                  0.234206207889181   
[46] Yes                  0.05734230900104     Yes                 
[49] 0.027555827304486    Yes                  0.103014157456488   
[52] Yes                  0.114804241092914    Yes                 
 [1] 0.0231739316175426   Yes                  0.0440016154953509  
 [4] Yes                  0.594971102203387    Yes                 
 [7] 0.412090421633368    Yes                  0.779778120435517   
[10] Yes                  0.777207955390075    No                  
[13] 0.209626552349386    Yes                  0.188744136721216   
[16] Yes                  0.496521389029324    No                  
[19] 0.175649759468855    Yes                  0.376552102925307   
[22] No                   0.299402884514394    Yes                 
[25] 0.00300268620925268  Yes                  0.541189992587203   
[28] Yes                  0.519698429742349    No                  
[31] 0.177362783644054    Yes                  0.230320452994812   
[34] Yes                  0.192811854996865    No                  
[37] 7.30872998112503e-09 Yes                  0.131220178039426   
[40] Yes                  0.212065991612153    Yes                 
[43] 0.00024060829713921  Yes                  0.000948485163784156
[46] Yes                  0.192248937744191    Yes                 
[49] 3.54848169608194e-05 Yes                  0.39860864027558    
[52] Yes                  0.794883707087797    No                  
 [1] 0.119083626804693    Yes                  0.142975024885705   
 [4] No                   0.381412562405172    No                  
 [7] 0.956506703875198    Yes                  0.789128752193384   
[10] Yes                  0.927445709088378    Yes                 
[13] 0.865420778864732    Yes                  0.639184586547288   
[16] No                   0.84201604944416     No                  
[19] 0.00589794438516338  Yes                  0.450126460636739   
[22] Yes                  0.946152920115174    Yes                 
[25] 0.0718968676776668   Yes                  0.523905861696308   
[28] Yes                  0.721188409268179    No                  
[31] 0.766190417817705    Yes                  0.680266964263414   
[34] Yes                  0.032199235395082    Yes                 
[37] 0.0152052193801317   Yes                  2.67997926699573e-06
[40] Yes                  0.0737439345425707   Yes                 
[43] 0.0219755327635739   Yes                  0.312789199480519   
[46] Yes                  0.694409383181892    Yes                 
[49] 0.00188403481469618  Yes                  0.000825096330115935
[52] Yes                  0.409067558613751    No                  
 [1] 0.37249716131907     Yes                  0.712660449037143   
 [4] No                   0.357935711218257    No                  
 [7] 0.604730575471737    Yes                  0.181487066128792   
[10] Yes                  0.632876630203913    No                  
[13] 0.922033581259045    Yes                  0.853472236560211   
[16] Yes                  0.673517408557256    Yes                 
[19] 0.115783171810938    Yes                  0.0187838580047668  
[22] Yes                  0.108518298900057    No                  
[25] 0.051747445922071    Yes                  0.741587997330952   
[28] No                   0.644787303913014    Yes                 
[31] 0.391850473520342    Yes                  0.243850286712644   
[34] Yes                  0.848654728647754    No                  
[37] 0.0194645030252717   Yes                  0.0192046663650396  
[40] Yes                  0.336056177579851    Yes                 
[43] 7.97177002529518e-06 Yes                  0.0268235548258935  
[46] Yes                  0.388255583639453    Yes                 
[49] 0.00677009720023461  Yes                  0.000721387082867001
[52] Yes                  0.617016648074039    Yes                 
 [1] 0.719841695103214    No                   0.200243761674471   
 [4] Yes                  0.183255197461742    No                  
 [7] 0.18319983086481     Yes                  0.699174339001911   
[10] Yes                  0.777677955781426    Yes                 
[13] 0.461920700416519    No                   0.903813159130971   
[16] No                   0.134852687914598    No                  
[19] 0.0434283111725293   Yes                  0.249413511632148   
[22] Yes                  0.162033687176661    No                  
[25] 0.0473867909117761   Yes                  0.00289714613314407 
[28] Yes                  0.305639470929202    Yes                 
[31] 0.33743905945718     Yes                  0.42178567310386    
[34] Yes                  0.853560981938012    Yes                 
[37] 7.26925394592144e-12 Yes                  0.0149974616516166  
[40] Yes                  0.0579245317622383   Yes                 
[43] 0.00462691153942578  Yes                  7.53805416369619e-05
[46] Yes                  0.0197498598625919   Yes                 
[49] 0.00372530809872018  Yes                  0.0805302524047798  
[52] Yes                  0.226097608249859    Yes                 
 [1] 0.0708948715233335   Yes                  0.282643111857635   
 [4] No                   0.0597650282027575   Yes                 
 [7] 0.126229037124667    Yes                  0.320098353501623   
[10] No                   0.82940676317255     No                  
[13] 0.0865624495576218   No                   0.104476995760846   
[16] Yes                  0.0581778618943368   Yes                 
[19] 0.00272561968677583  Yes                  0.00109596697641935 
[22] Yes                  0.252119659717152    Yes                 
[25] 0.00703365672992618  Yes                  0.19500368289619    
[28] Yes                  0.0719781117613145   No                  
[31] 0.136803261750794    Yes                  0.0510235777820481  
[34] Yes                  0.0303562934956345   Yes                 
[37] 7.71049600834812e-10 Yes                  9.16111707021577e-05
[40] Yes                  0.0615170338349608   Yes                 
[43] 0.00153238537012462  Yes                  0.00521610562839627 
[46] Yes                  0.566858250549694    Yes                 
[49] 1.37102248415769e-08 Yes                  0.310135871574939   
[52] Yes                  0.651846023726288    No                  
 [1] 0.916672951345841    Yes                  0.811795953077865   
 [4] No                   0.128735747873053    Yes                 
 [7] 0.0656832986511678   Yes                  0.737784994604003   
[10] No                   0.367621221547982    No                  
[13] 0.88779352568619     Yes                  0.533420821666019   
[16] No                   0.019966099177846    No                  
[19] 0.410752458421107    Yes                  0.0858358797203181  
[22] Yes                  0.713511315416319    No                  
[25] 0.0448777155066387   Yes                  0.380131473625658   
[28] Yes                  0.219597079378072    Yes                 
[31] 0.151425877325516    Yes                  0.222566489559221   
[34] Yes                  0.719111995866817    No                  
[37] 2.05372666972958e-06 Yes                  0.00109484242325505 
[40] Yes                  0.0190303035598661   Yes                 
[43] 6.81660550926883e-05 Yes                  0.00721699364600649 
[46] Yes                  0.555034170041722    Yes                 
[49] 4.98944080965326e-05 Yes                  0.0503994287023836  
[52] Yes                  0.438481123831966    Yes                 
 [1] 0.0732451573834496   Yes                  0.374856098194765   
 [4] Yes                  0.983471956506607    No                  
 [7] 0.0709201727703596   Yes                  0.956628680167104   
[10] No                   0.524112406873547    No                  
[13] 0.156828785445414    Yes                  0.390201676774096   
[16] Yes                  0.431420627151849    Yes                 
[19] 0.0916663987813642   Yes                  0.484933184880132   
[22] No                   0.365493504453182    No                  
[25] 0.511209223959154    Yes                  0.373059592551886   
[28] Yes                  0.27968934548995     Yes                 
[31] 0.579496204049385    Yes                  0.473566908003201   
[34] Yes                  0.262521958740671    Yes                 
[37] 7.30506978531229e-09 Yes                  0.027189255603254   
[40] Yes                  0.585423699608665    Yes                 
[43] 0.0109694073150011   Yes                  0.135634137258494   
[46] Yes                  0.377073894963068    Yes                 
[49] 0.90929516634974     Yes                  0.437969691432873   
[52] Yes                  0.495879389747641    Yes                 
 [1] 0.455768722516925    No                   0.62593704603649    
 [4] No                   0.177062960664925    No                  
 [7] 0.187004240734857    Yes                  0.696572675481746   
[10] No                   0.80093819787826     Yes                 
[13] 0.335406467563662    Yes                  0.308174078834301   
[16] Yes                  0.401931470612273    Yes                 
[19] 0.00381995841654334  Yes                  0.118884958634168   
[22] Yes                  0.0476544586478703   Yes                 
[25] 0.371501703404543    Yes                  0.828091237486696   
[28] Yes                  0.136722819128982    Yes                 
[31] 0.107273148240969    Yes                  0.466558247344266   
[34] Yes                  0.207209959906132    No                  
[37] 8.93752132724574e-05 Yes                  0.000470241275131527
[40] Yes                  0.809422952154727    Yes                 
[43] 4.0228533690062e-05  Yes                  0.105696308502189   
[46] Yes                  0.642572229399141    No                  
[49] 0.00318210761073076  Yes                  0.274490538713055   
[52] Yes                  0.851753636669087    No                  
 [1] 0.284088301836331    Yes                  0.743142823253832   
 [4] Yes                  0.501822386025628    No                  
 [7] 0.897463000906614    Yes                  0.239866289142629   
[10] Yes                  0.137212756115474    Yes                 
[13] 0.855221722286812    Yes                  0.604931598649118   
[16] Yes                  0.688383083705394    No                  
[19] 0.0166467664326348   Yes                  0.475932100203003   
[22] No                   0.247207645640972    Yes                 
[25] 0.046588282906371    Yes                  0.361480881174242   
[28] No                   0.642439970714777    Yes                 
[31] 0.00346908531551008  Yes                  0.377602576487312   
[34] Yes                  0.579327327667545    No                  
[37] 7.56554183790295e-06 Yes                  0.00496984221352768 
[40] Yes                  0.530311527388099    Yes                 
[43] 0.00222763643525925  Yes                  0.00784262221616471 
[46] Yes                  0.731448460538607    Yes                 
[49] 7.02791702231254e-05 Yes                  0.0041146935852704  
[52] Yes                  0.599177295655371    Yes                 
 [1] 0.23598831260278     Yes                  0.645556479325046   
 [4] Yes                  0.00458662252089935  No                  
 [7] 0.0965529676341108   No                   0.105322129404403   
[10] Yes                  0.588743917660653    Yes                 
[13] 0.00710756437313161  No                   0.551667447883491   
[16] No                   0.0696708037399238   No                  
[19] 0.0296563464127238   Yes                  0.0662728207437942  
[22] Yes                  0.649572991032007    No                  
[25] 0.0976390071005533   Yes                  0.0697855083278417  
[28] Yes                  0.12882060182024     Yes                 
[31] 0.177980215641446    Yes                  0.456198808958369   
[34] No                   0.554782884016635    Yes                 
[37] 7.99877398426028e-06 Yes                  0.177643203150861   
[40] Yes                  0.342057408301438    Yes                 
[43] 2.52837806839763e-05 Yes                  0.138125022833684   
[46] Yes                  0.764825003513364    No                  
[49] 9.05052848660909e-05 Yes                  0.0097335550282295  
[52] Yes                  0.0609356276370921   Yes                 
 [1] 0.615843417044153    No                   0.357409182005795   
 [4] No                   0.247031281129227    Yes                 
 [7] 0.539148843463423    No                   0.0476274464909372  
[10] Yes                  0.0216772866963366   Yes                 
[13] 0.760631959481686    Yes                  0.525646505786544   
[16] Yes                  0.863482601697304    No                  
[19] 0.0644639794483949   Yes                  0.106304698817119   
[22] Yes                  0.00673699098314367  Yes                 
[25] 0.283718433087858    Yes                  0.00669451191910081 
[28] Yes                  0.75465200249906     No                  
[31] 0.177655367759266    Yes                  0.416477281213682   
[34] Yes                  0.898569619864266    Yes                 
[37] 2.10507374477637e-10 Yes                  0.000636199222191745
[40] Yes                  0.0678687230238147   Yes                 
[43] 0.0156291528895758   Yes                  0.252613902282589   
[46] Yes                  0.359405892288871    No                  
[49] 0.00025959371552457  Yes                  0.209729384362013   
[52] Yes                  0.628750403427361    No                  
 [1] 0.1446264519908      Yes                  0.662474118490477   
 [4] Yes                  0.530561146620402    No                  
 [7] 0.717225361112817    Yes                  0.24581340142769    
[10] No                   0.976948043775857    Yes                 
[13] 0.456416035058204    No                   0.395509809694889   
[16] No                   0.0378706816200724   No                  
[19] 0.0683835211260681   Yes                  0.620114330139765   
[22] Yes                  0.888313206200353    Yes                 
[25] 0.160792473784952    Yes                  0.784523331066803   
[28] Yes                  0.966428160575456    No                  
[31] 0.028829360793776    Yes                  0.067676719380208   
[34] Yes                  0.876730058936312    Yes                 
[37] 4.52427756352618e-07 Yes                  0.000741952768659058
[40] Yes                  0.470711450037703    Yes                 
[43] 0.0892212095577435   Yes                  0.0011461209170834  
[46] Yes                  0.0444908037497609   Yes                 
[49] 0.000467718962090779 Yes                  0.106321458740525   
[52] Yes                  0.0239175982362665   Yes                 
 [1] 0.276418234731521    Yes                  0.668321226342231   
 [4] No                   0.773779364803053    Yes                 
 [7] 0.666052955497153    Yes                  0.137673043230393   
[10] Yes                  0.452416373719801    Yes                 
[13] 0.676967460955477    No                   0.139400478626787   
[16] Yes                  0.429629938846919    Yes                 
[19] 0.230943585317035    Yes                  0.0211567564031228  
[22] Yes                  0.6741264292197      Yes                 
[25] 0.0896285748852445   Yes                  0.10972926291296    
[28] Yes                  0.155768745701097    No                  
[31] 0.484524900866404    Yes                  0.0924732399683153  
[34] Yes                  0.337978306408405    Yes                 
[37] 1.30139085526085e-06 Yes                  0.0162320241134111  
[40] Yes                  0.0911092841210866   Yes                 
[43] 0.000278324374770248 Yes                  0.00994924685818173 
[46] Yes                  0.485458808519057    Yes                 
[49] 0.0108347970583225   Yes                  0.0164622317577091  
[52] Yes                  0.45666889577781     Yes                 
 [1] 0.10615763278725     Yes                  0.660302759146428   
 [4] Yes                  0.958098162134661    No                  
 [7] 0.41679700768533     No                   0.711295623081624   
[10] Yes                  0.868167525743876    Yes                 
[13] 0.654665561394101    No                   0.919825678330384   
[16] Yes                  0.980678769782427    Yes                 
[19] 0.975002296265147    Yes                  0.305638963148284   
[22] Yes                  0.0385169181046771   Yes                 
[25] 0.0294746856062296   Yes                  0.313476276433608   
[28] Yes                  0.781622828322632    No                  
[31] 0.0617207743179561   Yes                  0.120725689701845   
[34] Yes                  0.507220737994018    No                  
[37] 0.000111988804189581 Yes                  9.48118978273323e-05
[40] Yes                  0.279729219913168    Yes                 
[43] 4.26435663313831e-05 Yes                  0.249480903814424   
[46] Yes                  0.554034823631099    Yes                 
[49] 0.00196399306262168  Yes                  0.0944842593229817  
[52] Yes                  0.118066340035043    Yes                 
 [1] 0.226292701195815    Yes                  0.133047595552874   
 [4] No                   0.566404219598221    No                  
 [7] 0.891713545110958    Yes                  0.925358654310333   
[10] No                   0.152826737174516    Yes                 
[13] 0.882714241624636    No                   0.0513779961090849  
[16] No                   0.151039918843667    No                  
[19] 0.112245394954523    Yes                  0.376323015852853   
[22] Yes                  0.928542473304175    Yes                 
[25] 0.118606731637978    Yes                  0.0118671764985161  
[28] Yes                  0.519388172852454    No                  
[31] 0.0315279392204746   Yes                  0.435983293340743   
[34] Yes                  0.130890046553297    No                  
[37] 3.59437890216138e-06 Yes                  0.0402521998435592  
[40] Yes                  0.00925444662614289  Yes                 
[43] 0.0897574898867367   Yes                  0.435751341179514   
[46] Yes                  0.569337377901106    Yes                 
[49] 0.00282782721421387  Yes                  0.000903795145208154
[52] Yes                  0.71013847295394     No                  
 [1] 0.00739409975794163  Yes                  0.730661876139055   
 [4] No                   0.26279047732108     Yes                 
 [7] 0.933997321579432    No                   0.670183694610928   
[10] No                   0.513070252326807    Yes                 
[13] 0.0313092314422796   Yes                  0.0342558125867216  
[16] Yes                  0.542793703853897    No                  
[19] 0.777011769875467    Yes                  0.224643925991264   
[22] Yes                  0.367696686527494    Yes                 
[25] 0.0347675035449881   Yes                  0.952443965244345   
[28] Yes                  0.0108511898121801   Yes                 
[31] 0.335136322699878    Yes                  0.0419100179028526  
[34] Yes                  0.104818271537644    Yes                 
[37] 1.54468475628976e-08 Yes                  0.00689479131294934 
[40] Yes                  0.377270812018446    Yes                 
[43] 4.26760231625921e-06 Yes                  0.0048216732291791  
[46] Yes                  0.26719368363951     Yes                 
[49] 0.00486194560849643  Yes                  0.161161840970827   
[52] Yes                  0.811790675616542    No                  
 [1] 0.662820804099902    Yes                  0.0156842422531396  
 [4] Yes                  0.538525752802982    No                  
 [7] 0.679222048097294    Yes                  0.16694155961028    
[10] No                   0.900333535996403    No                  
[13] 0.718050966489747    No                   0.118025767639598   
[16] No                   0.892354249995095    No                  
[19] 5.90403362054555e-05 Yes                  0.118452527707023   
[22] Yes                  0.262048263386763    Yes                 
[25] 3.93972526246095e-05 Yes                  0.78613032184638    
[28] Yes                  0.12543292115831     Yes                 
[31] 0.223234812417149    Yes                  0.828849348478652   
[34] Yes                  0.966849034912691    Yes                 
[37] 2.34796514436966e-07 Yes                  4.07702270880917e-05
[40] Yes                  0.014906379151979    Yes                 
[43] 0.00392259453518748  Yes                  0.718422494898371   
[46] No                   0.0366885877329994   Yes                 
[49] 0.0356546625908918   Yes                  0.883015898238016   
[52] No                   0.420084004033514    Yes                 
