# Supplementary material for: The effects of introgression across thousands of quantitative traits revealed by gene expression in wild tomatoes
Source: PLoS Genet. 2021 Nov 8;17(11):e1009892. doi: 10.1371/journal.pgen.1009892 (PMC8601620; doi:10.1371/journal.pgen.1009892)
Supplement: S3 Data — (CSV) [file pgen.1009892.s008.csv]

	Gene	LA101A	LA101B	LA101.C.A	LA101.C.B	LA1316.4A	LA1316.4B	LA1316.9	LA1589.1	LA1589.7	LA1777.21	LA2172.19	LA2172.9	LA3778.226	LA3778.8	LA4117A.33	LA4117A.38	LA716A.1	LA716A.2	LA716.B	LA716.C_S2
1	Solyc00g005050.3.1	5.60852195915687	13.9171279549727	8.17616850247062	7.43367147346424	6.63876668989185	5.55843638748427	6.56583768228127	6.43546261635085	6.32696471252641	7.41703949208782	11.2322304869861	8.25487485346924	11.0954720072535	8.37376321289465	8.2171568648352	7.36589649063647	13.6737797242741	9.54421568365934	7.14222729271802	7.23740271739622
2	Solyc00g005840.3.1	3.78231385528971	10.081129090712	4.40104763888969	3.40994104287351	5.36959070505958	3.88106082913581	5.66694323768324	3.12834988294833	2.86748400713916	1.88568800646301	8.51851472209665	7.58100751849216	8.67483064237514	3.73828714861368	3.26818738942309	1.41651855589163	5.51150430345022	4.97315007906861	3.53271457489279	2.71036336582652
3	Solyc00g006490.3.1	7.53188040447302	7.82856911073607	8.99769739506337	9.10941392881922	15.3533102194453	13.869045248647	13.8463243639945	7.6612650194653	8.47030990127282	10.685565369957	14.3811872553591	15.2957188732893	11.3388718747213	7.26295788873516	13.7639802856965	14.9746247337115	12.5602308956179	14.7531747026473	11.9475968076343	12.1914027845093
4	Solyc00g006800.3.1	29.0868850016219	17.2843973982635	21.2065295488722	25.7071666398853	55.5128897639241	46.8882633503725	34.3924830976638	32.1773130817543	25.113609933493	35.3042698987796	16.7595533946136	15.1152186942776	43.6511937114326	28.410982329464	43.0806519514862	42.023383824785	31.0787603777888	29.4861947950451	38.4630699186696	34.6486992442147
5	Solyc00g006805.1.1	3.82051904574718	2.17132011184566	6.16146669444557	6.25155857860143	9.92560706086771	7.64852963400423	6.25317874502978	5.36288551362571	5.27247059377201	6.91418935703102	4.43961679327512	2.2462244499236	3.22059580734885	5.98125943778189	7.63991857267735	0	4.72414654581448	4.54990326382873	5.91345700579879	6.0067512431831
6	Solyc00g006810.3.1	4.01154499803454	5.22150788800981	6.11256616512457	6.47888798145966	13.5866916324992	10.3747382164216	11.7247101469308	7.15051401816761	7.49245821220232	5.02850135056802	8.26878627747492	8.14256363097306	6.44119161469771	5.98125943778189	8.40391042994509	12.7486670030247	4.13362822758767	3.86212718906392	3.76310900369014	3.73590626100412
7	Solyc00g006820.3.1	19.7138782760555	10.8566005592283	17.3107873796328	14.549081782927	35.0379353077625	39.4038110847545	48.2015861596046	25.6226752317673	19.8565559204045	13.199816045241	28.0805762174652	29.9496593323147	22.1978700269959	23.9250377511276	29.5693144757327	34.9407910453269	31.5817945007227	44.194021624631	41.6757922313439	45.4168996435795
8	Solyc00g006830.3.1	20.6308028470348	14.785655999711	22.1030392530904	21.9941197265341	14.4409446992133	13.7824989444433	15.4375350267923	18.3231921715545	18.7080206594805	21.0568494055036	13.5685788244471	13.8049210984888	17.7652220340856	14.205491164732	18.3782485664961	16.9982226706996	17.4859035341605	14.0465036807736	17.682772410197	19.1373629546535
9	Solyc00g007010.3.1	2.72530358596632	3.17081667126668	3.97724305144105	3.94037631620938	4.47465892088298	3.20581935154633	2.34494202938617	2.97938084090317	5.0258053028353	3.98089690253301	5.36453695854077	4.49244889984721	3.84393693135186	2.99062971889095	4.61224713832003	0	4.11175717876445	3.20962168223577	3.3535189080504	3.90683007686706
10	Solyc00g007060.3.1	8.71078342430358	13.2347130626783	12.9097397407431	10.5708172329079	7.32216914326307	5.90678526190426	9.37976811754467	1.7876285045419	7.39995872810106	5.02850135056802	7.60284375848365	5.80274649563597	5.03867408569095	4.48594457833642	10.3987780572553	8.49911133534978	12.9914030009898	10.686982084807	7.4110207929816	8.71711460900962
11	Solyc00g007070.3.1	70.7942179176953	85.353559634695	87.3363453672998	85.8168495789832	96.408560386297	77.1289844775576	79.7280289991297	70.6113259294052	74.8783323799726	69.4561749047207	78.4702268211378	66.3572139581598	68.203907984662	41.8688160644733	78.0120574254498	58.0772607915568	86.7405796328714	73.3275107403095	64.1264493485973	66.8067943144267
12	Solyc00g007080.3.1	1.37538685646899	1.13735815382392	1.95602117283986	1.47764111857852	4.06787174625726	1.74174437209997	2.34494202938617	0	1.757490197924	0	3.32971259495634	2.62059519157754	1.03890187333834	0	2.97107944493008	2.83303711178326	2.75575215172511	2.32785748381935	1.15197214398678	2.78361642976778
13	Solyc00g007090.3.1	9.19471583676489	11.5803739298435	13.2031429166691	11.4801348443408	12.1222578038466	9.94561279141145	8.33757166003971	11.3216471954321	10.6066075102782	10.47604448035	15.8716300359586	12.1046539801439	6.33730142736387	6.97813601074554	7.24377464668667	4.72172851963876	10.4981034351433	8.71183028035424	6.50224276828092	5.86024511530058
14	Solyc00g007100.3.1	6.26565123502538	12.3041473004588	7.57958204475447	6.30839092931599	10.088321930718	11.965026556165	7.81647343128723	23.2391705590447	8.27870382706306	12.8855347108305	7.32536770890396	8.37654534450677	8.10343461203905	7.47657429722737	16.4258249312563	11.332148447133	13.9756001980345	8.41203045289265	7.67981429324518	9.77928403615785
15	Solyc00g007110.3.1	6.72411352051504	2.17132011184566	2.54282752469182	2.7279528342988	5.61366300983502	9.39027400610421	11.7247101469308	3.57525700908381	4.25497626865811	10.685565369957	2.77476049579695	4.67963427067417	8.51899536137439	14.9531485944547	6.79103873126876	2.83303711178326	6.95499352578243	5.3963968943085	11.4429232969353	12.0135024863662
16	Solyc00g007120.3.1	7.22078099646218	8.94377093688809	9.58450374691532	9.83199667361861	12.7324385657852	10.6776502811346	12.5063574900596	14.3010280363352	10.4986914454934	11.6284093731885	12.5974126509182	12.7754015589405	19.0119042820916	19.4390931727912	11.5872098352273	4.24955566767489	18.5685204509097	17.4589311286451	14.3228536569023	15.7860352793409
17	Solyc00g007200.3.1	9.90787939197103	7.72024928656236	9.99200815792363	9.73727608909434	20.6512288984994	20.88831112917	27.2273824523172	25.0267990635866	17.4669859144552	13.618857824455	10.044632994785	15.6611760258562	25.435780865567	33.3953651942822	15.3364291347819	13.2208398549885	35.9122621677193	40.5787884111237	38.1942764184061	36.1748047429909
18	Solyc00g007220.3.1	6.49488237777021	2.99848967826306	8.5086921018534	8.52485260718376	5.28823327013444	4.46795295451733	3.90823671564361	19.6639135499609	23.6798679299234	16.3426293893461	9.76715694520527	4.49244889984721	9.86956779671423	8.97188915667284	16.1287169867633	16.9982226706996	3.67433620230015	6.56032563621817	5.22227371940673	8.86362073689213
19	Solyc00g007260.3.1	6.71137845702922	6.4622622376359	7.07427657510417	6.17578211098202	6.3865586416239	5.22523311629992	7.68619887409911	4.46907126135476	6.22829859615173	4.92374090576452	5.6790098147311	5.3815794112753	7.79176405003755	5.48282115130007	5.46112697972863	6.13824707553039	5.79582793815202	5.94309069732668	5.51666660064779	5.20096753982927
20	Solyc00g007270.3.1	36.8734666758114	51.3731384285661	51.4852715851064	49.4116694926861	11.7387156106281	9.77973237502097	8.7097846805772	20.6854155525563	18.6320389403973	17.3303707260648	18.5195443376619	13.3570132468671	10.8194209380521	11.9625188755638	12.0419668931248	9.30855051014499	13.8724938250108	11.8962586997781	13.5274443193876	13.3634518075694
21	Solyc00g007300.3.1	6.29112136199703	4.89408660130293	4.23804587448637	4.35714688811615	9.97984535081781	9.08736194139117	7.29537520253475	4.76700934544508	9.15744892602506	27.0281947593031	13.7998088657635	9.70244172119778	8.34584504915133	0.996876572963649	9.76211817619884	8.49911133534978	9.7982298728004	9.45251220702403	7.39822110249286	7.17880026624322
22	Solyc00g008570.2.1	20.0577249901727	75.9962039145982	52.3724669027873	380.435755683254	62.2791164351986	30.329070479393	75.8197922834861	225.24119157228	37.3697915769104	20.4282867366826	88.0708981365953	37.5774631935136	12.7265479483947	97.1954658639558	102.162688913524	45.3285937885321	187.981664635534	129.936772278644	21.580278164019	66.0376371430435
23	Solyc00g008580.1.1	115.379675181565	449.773451739459	293.011971691411	1599.26234910767	327.78910531341	162.285138670011	286.864574928241	1310.33169382922	178.061506894932	128.855347108305	537.415612825954	173.052875329531	56.2045913476042	331.959898796895	552.535888772854	271.971562731193	1040.09959783682	706.927993154413	117.424360543719	354.105311092038
24	Solyc00g008680.3.1	13.9830997074347	15.0219901615445	17.3387305392448	17.9265471968207	15.957679736032	14.5181425301749	15.0746273317682	14.8117790376329	13.5577815268423	20.8323627380675	16.8388322659221	14.8544962134829	15.1531258954064	9.39912197365726	9.96827470911235	10.9274288597354	15.5784356332216	14.1183044797875	17.3673514660102	16.1470682373371
25	Solyc00g009020.3.1	14.8891085097119	22.5255997997594	19.9095012235486	19.2093345415208	19.9325715566606	17.0496219281339	16.1912663933807	17.3655340441213	18.5263252442816	13.199816045241	19.6611600845041	15.8706453694007	19.3235748440931	9.82635479064168	15.3040908551092	12.5463072093259	19.7026905541707	16.5973215404782	16.1934369954713	15.9273090455134
26	Solyc00g009040.3.1	2.80171396688127	2.24025090904711	4.69445081481567	4.6981409924035	7.18657341838782	7.87571368253901	4.68988405877234	1.19175233636127	4.40914207549355	5.02850135056802	6.62242838330206	4.18047328180226	2.25095405889974	3.9875062918546	3.50870334448886	4.72172851963876	2.84323634701797	2.43366918762932	2.73913376459078	2.56385723794401
27	Solyc00g009060.3.1	10.0097598998576	12.7521974822682	12.6815372705784	13.2987700672067	26.6581195104726	21.3048152181504	22.667772950733	8.93814252270952	7.18412659853145	5.86658490899602	15.7236428095161	21.3391322742742	6.54508180203154	6.97813601074554	2.54663952422578	0	2.66826795643225	2.08096350826275	3.12312447925304	3.02779330957197
28	Solyc00g009080.3.1	8.09950037698403	12.8211282794696	15.6481693827189	12.7304465600611	17.5732059438314	12.9494907664824	17.1962415488319	19.6639135499609	14.1524210674933	7.54275202585202	26.1937390803232	8.61052705804048	21.297488403436	5.98125943778189	8.40391042994509	2.83303711178326	24.0144116078903	17.882177943885	19.199535733113	16.1889271310179
29	Solyc00g009100.3.1	5.57795780679089	7.34112990195439	4.69445081481567	5.0580792135957	9.6408560386297	10.5640582568672	6.64400241659414	1.7876285045419	4.57872446301253	3.77137601292601	8.43527190722274	6.73867334977081	5.45423483502628	5.98125943778189	5.81482691364887	5.66607422356652	5.38027801051093	5.76673785764339	6.75823657805576	5.64048592347681
30	Solyc00g009110.3.1	15.2056658020738	15.0958445871175	11.2715720084897	10.5424010575506	9.53915924497327	7.79998566636075	13.0925929974061	2.23453563067738	6.03559133760743	3.61423534572076	4.49511200319106	14.0856991547293	3.58421146301727	0.747657429722737	2.1434215995567	2.83303711178326	6.23324891461633	5.81964370954838	3.68631086075769	3.57108686713629
31	Solyc00g009140.3.1	3.05641523659775	7.44452609775656	3.52083811111175	3.18261164001527	11.796828064146	5.37668914865644	7.03482608815851	3.57525700908381	5.36497007787327	1.257125337642	7.32536770890396	4.86681964150114	4.8828388046902	0	3.22574339735266	0	6.69254093990384	2.11623407619941	2.84153128850072	2.93012255765029
32	Solyc00g009141.1.1	23.0377298458555	11.838864419349	25.0859715416712	27.7910194994191	19.891892839198	17.6067637614454	12.8971811616239	25.0267990635866	18.9161444987083	19.7997240678616	24.6953684125929	20.4500017628461	15.3757477254074	22.4297228916821	17.8689206616509	14.1651855589163	21.1930463096955	15.4485087562557	19.0843385187143	21.2800150749352
33	Solyc00g009760.2.1	51.1949552130123	196.245979632527	108.656976151254	820.090820811078	149.779037697192	67.8523024957207	138.351579733784	552.377207903448	105.819409811845	58.4563282003532	204.777324589815	88.9130511428093	10.4929089207172	194.390931727912	212.814176241135	96.3232618006308	433.834124457296	331.825503148067	52.5299297657971	163.281079525063
34	Solyc00g010525.1.1	5.425137044961	10.5464119718218	6.94387516358151	30.6894693858616	6.50859479401161	3.71067279273473	7.03482608815851	19.6639135499609	3.79247884815179	0.628562668821002	14.4287545781442	3.08855861864495	4.67505843002253	5.98125943778189	12.5634216528472	8.49911133534978	28.6073318607654	16.9298726095953	2.53433871677091	6.08000430712436
35	Solyc00g011150.1.1	30.0292796995729	133.898073563816	82.4462924352002	544.340255144041	85.9134512809533	41.5746808818646	82.0729710285159	380.764871467425	64.657139386783	29.5424454345871	165.153744709835	51.0080135503485	32.1020678861547	113.643929317856	143.630469166334	79.3250391299312	320.979512529506	232.468313270505	27.6473314556827	93.8371749087506
36	Solyc00g011160.2.1	91.0811740506129	349.375745615548	220.247984061768	1148.58180794123	246.51302782319	121.84637803082	202.446661870339	906.327651802745	137.824231310882	98.0557763360763	410.997524637445	112.966371294075	36.2576753795081	224.297228916821	410.263627352774	172.815263818779	844.309968771399	483.453674707755	78.7948946486956	239.537519087911
37	Solyc00g011880.3.1	2.36872180836325	2.17132011184566	2.8362307006178	3.18261164001527	2.80683150491751	3.06698465521952	4.29906038720797	2.68144275681286	1.98873890817716	2.19996934087351	5.66051141142578	3.97768913007305	3.27254090101577	0	3.09841142114137	4.24955566767489	6.03640947520739	4.33827985620879	3.53271457489279	3.18650828144469
38	Solyc00g011890.3.1	6.33030617272264	10.9281825409375	7.06424569729473	6.51386173574554	5.41965681885967	5.14950510012166	4.62975734007013	6.05043493844952	6.2686188840933	3.8680779619754	8.41819645801783	11.4255070577845	6.79281994105838	4.14087191846439	11.0093185585761	4.79437049686398	4.15886405315292	4.37083730353493	3.69812595967037	3.91622149532106
39	Solyc00g012430.1.1	17.8036187531819	71.0331865160939	45.2818901512428	337.356833841619	58.0892085365537	23.021316918191	54.7153140190106	218.090677554112	33.2073147923535	26.3996320904821	82.0219202557579	34.4421082321619	6.54508180203154	74.7657429722737	82.2564566324928	28.3303711178326	158.915040749481	132.264629762463	19.199535733113	57.1373898741807
40	Solyc00g012440.1.1	10.0861702807726	28.6407462372023	23.4722540740783	132.192047762063	25.0580899569447	10.9805623458477	20.3228309213468	92.956682236179	20.6273849545817	13.828378714062	45.1731008715744	14.6004589245034	1.14279206067217	35.8875566266914	45.1604075629372	14.1651855589163	101.962829613829	57.0325083535741	10.9821344393406	27.1036336582652
41	Solyc00g013140.2.1	1.2225660946391	8.47848805577831	2.54282752469182	12.5031171572029	2.60343791760465	1.89320040445649	3.12658937251489	14.3010280363352	0.647496388708843	4.39993868174701	3.66268385445198	1.6846683374427	2.90892524534735	0	4.41417517532469	2.83303711178326	11.9415926574755	4.33827985620879	1.61276100158149	5.05446141194675
42	Solyc00g014830.3.1	0.916924570979324	4.80792310480111	2.7873301712968	7.84286439860906	2.35936561282921	1.96892842063475	3.51741304407925	14.3010280363352	2.26623736048095	1.257125337642	4.27313116352731	2.29302079263034	3.84393693135186	1.49531485944547	2.80130347664836	1.41651855589163	9.97319826338612	3.75631548525395	1.68955914451394	3.77253279297475
43	Solyc00g019730.2.1	1.45179723738393	11.270185342437	3.12963387654378	7.84286439860906	2.27800817790407	2.12038445299127	3.12658937251489	14.3010280363352	2.86748400713916	1.88568800646301	3.99565511394761	1.40389028120225	1.97391355934285	8.97188915667284	6.7061507471279	2.83303711178326	10.1044245563254	5.92545541335835	1.76635728744639	4.02891851676915
44	Solyc00g019740.1.1	1.60461799921382	10.7532043634261	3.52083811111175	8.29752320432553	2.76615278745494	1.43883230738694	3.90823671564361	7.15051401816761	1.38749226151895	3.77137601292601	3.32971259495634	2.99496593323147	2.80503505801352	0	5.43283098501501	11.332148447133	9.18584050575037	4.54990326382873	1.76635728744639	3.44289400523909
45	Solyc00g019950.1.1	1.14615571372416	2.37811250345001	3.32523599382777	9.09317611432935	1.38307639372747	0.984464210317377	1.56329468625745	1.7876285045419	1.29499277741769	0.628562668821002	4.77258805277076	0.842334168721351	2.49336449601202	5.98125943778189	2.7164154925075	2.83303711178326	8.00480386929675	2.43366918762932	0.921577715189422	2.85686949370903
46	Solyc00g021630.1.1	0.534872666404606	2.79169728665871	2.73842964197581	5.79689977288496	2.44072304775436	1.36310429120868	3.12658937251489	10.7257710272514	2.7749845230379	1.257125337642	3.88466469411573	1.49748296661573	5.71396030336087	5.98125943778189	3.73507130219782	5.66607422356652	8.13603016223604	3.28016281810909	1.9199535733113	2.41735111006149
47	Solyc00g021640.3.1	0.305641523659775	2.58490489505436	2.15162329012385	2.27329402858234	1.70850613342805	1.74174437209997	0	7.15051401816761	1.38749226151895	3.14281334410501	3.5516934346201	1.21670491037528	1.66224299734134	0	2.97107944493008	2.83303711178326	6.69254093990384	3.49178622572903	1.38236657278413	2.19759191823772
48	Solyc00g022100.1.1	0.993334951894268	7.85811088096526	3.03183281790179	11.2528054414826	2.60343791760465	1.59028833974345	1.56329468625745	8.93814252270952	3.32998142764548	4.39993868174701	4.550607213107	3.46292936029889	1.87002337200901	0	6.02704687400102	2.83303711178326	6.82376723284314	2.64529259524926	0.614385143459615	1.61156740670766
49	Solyc00g024150.3.1	4.68650336278321	13.2347130626783	6.38966916461022	5.68323507145584	4.58313550078318	4.64465165893326	4.95043317314858	4.17113317726444	5.48830272334162	2.72377156489101	6.99239644940832	7.17543921503373	4.74431855491175	1.9937531459273	3.87655127576592	1.88869140785551	1.83716810115007	2.08096350826275	2.09914924015368	1.83132659853143
50	Solyc00g027770.3.1	15.9850516874062	21.3616540527292	19.4624106697566	19.5048627652365	10.2998512615234	9.02677952844856	10.9430628038021	18.5913364472358	17.204904042835	19.8625803347437	8.32428148739086	7.41254068474789	12.7784930420616	4.78500755022552	9.5414094174326	4.53285937885321	16.9544370477564	16.0622166383535	13.9311831279468	13.9766845999919
51	Solyc00g030520.3.1	2.34325168139161	3.86012464328118	3.81424128703773	3.33416457525409	7.59336059301355	5.12426242806224	8.07702254566347	1.7876285045419	4.10081046182267	4.81898046096101	4.77258805277076	5.83394405744047	3.63615655668419	2.99062971889095	5.88556690043292	4.72172851963876	5.59898849874309	5.53747916605512	3.78870838466762	3.61381782110203
52	Solyc00g047700.3.1	34.4763638688226	37.2639889671037	41.8784133105015	43.5563135876376	40.5322740797073	28.3374236539048	29.38994010164	36.4676214926548	40.1632759967685	15.4626416529966	53.4529861910325	33.262840395952	28.9438061912061	27.5137934137967	34.0400816404846	35.1296601861124	50.3121607129242	39.9333370178829	45.8484913306738	51.3796990483979
53	Solyc00g050130.1.1	3.82051904574718	6.92754511874569	6.16146669444557	5.34224096716849	10.088321930718	9.01163392521291	10.1614154606734	14.3010280363352	10.4524417034427	6.28562668821002	9.43418568570964	7.30022946225171	11.6357009813894	23.9250377511276	5.09327904845157	5.66607422356652	14.3036659303827	19.5751652048445	13.2092805843817	11.7204902306012
54	Solyc00g050430.3.1	4.9475721642426	3.77396114677937	5.06120478472314	5.02966303823842	2.13563266678506	4.71406900709667	4.10364855142579	16.5355636670126	18.962394240759	6.12848602100477	9.0179716113401	2.99496593323147	1.92196846567593	2.99062971889095	1.93120163920455	4.9578149456207	2.8869784446644	7.01002537741054	5.45266814820408	5.05446141194675
55	Solyc00g053440.3.1	5.57795780679089	4.91131930060329	4.74335134413667	5.68323507145584	4.84076737804614	4.43008894642819	4.68988405877234	0.893814252270952	7.21495975989854	3.77137601292601	5.54952099159391	5.3815794112753	9.45400704737889	2.99062971889095	5.17816703259243	1.41651855589163	4.85537283875377	4.2853740043038	3.9935034324875	5.09108794391738
56	Solyc00g059100.3.1	1.56641280875635	2.4298106013511	2.10272276080285	2.55745578215513	3.09158252715552	3.40776072802169	3.12658937251489	1.7876285045419	4.43997523686064	2.82853200969451	5.16105452218233	3.1353549613517	1.76613318467518	5.98125943778189	5.47527497708544	7.08259277945815	2.62452585878582	2.27495163191437	2.30394428797356	1.90457966247269
57	Solyc00g068970.2.1	61.9306137315618	182.907870374047	132.911638694469	807.64453600459	170.199753863404	81.6726654482531	132.098400988754	674.829760464569	106.096908264149	68.8276122358997	258.940649467772	93.4522963853632	27.6867349244668	158.50337510122	266.505826210228	135.985781365596	537.306056439927	359.33654613866	54.9490712681693	171.119157366777
58	Solyc00g068980.2.1	57.7662479716974	216.925218792962	162.056354169783	877.83248913707	140.992434725277	66.6406542368686	120.373690841823	673.935946212298	106.18940774825	49.6564508368592	268.374835153481	83.3910827034137	111.37028082187	158.50337510122	297.956824334417	135.985781365596	499.316044634002	239.451885721963	41.3174008976591	146.945646266162
59	Solyc00g082150.3.1	31.0608198419246	40.324516362848	33.0078572916727	29.2686606179976	32.2989016652826	25.1417013711822	30.8750700535846	18.77009929769	25.2986089016955	28.2853200969451	42.1763595361137	34.7228862884024	28.2061858611359	32.8969269078004	38.5815887920206	33.9964453413991	36.9402014624104	39.361953817309	30.4120646012509	27.5797785738834
60	Solyc00g090870.3.1	28.8067136049338	29.8815005868284	39.3160255740812	40.9192925144821	47.3500271264345	35.2135275228908	35.9557777839212	44.6907126135476	39.8672776476445	28.2853200969451	69.7019836544195	46.9835280775687	28.3620211421367	5.98125943778189	34.5494095453298	33.9964453413991	43.8295818417232	35.0236739611002	23.8074243090601	26.5908622106764
61	Solyc00g091170.3.1	6.60949794914263	4.13584783208698	8.99769739506337	8.58168495789832	11.1459685847449	7.79998566636075	7.42564975972287	3.57525700908381	8.74120124756938	4.71422001615751	13.0413743302457	6.13032089458317	6.44119161469771	5.98125943778189	4.07462323876125	1.41651855589163	4.65853339934483	4.6557149676387	3.80150807515637	3.91903892085727
62	Solyc00g096460.2.1	6.11283047319549	3.82565924468046	3.81424128703773	1.47764111857852	4.96280353043386	5.14950510012166	7.03482608815851	1.7876285045419	6.01246646658211	3.77137601292601	2.77476049579695	3.83730010195282	2.70114487067968	5.98125943778189	3.90484727047954	0	3.14943103054299	3.70340963334897	7.83341057911009	7.17880026624322
63	Solyc00g097960.2.1	2.13949066561842	2.37811250345001	2.64062858333381	2.7279528342988	8.54253066714024	5.52814518101296	10.1614154606734	5.36288551362571	3.69997936405053	0.628562668821002	13.0968695401616	5.52196843939552	2.49336449601202	2.99062971889095	1.78264766695805	0	0.787357757635746	1.90461066857947	3.83990714662259	2.71036336582652
64	Solyc00g098560.3.1	7.64103809149437	28.2271614539936	14.083352444447	12.616781858632	6.26452248923618	4.39222493833907	3.90823671564361	10.7257710272514	5.27247059377201	1.88568800646301	3.66268385445198	2.43340982075057	1.66224299734134	0	1.44309573039461	0	1.4434892223322	1.26974044571965	0.767981429324519	1.17204902306012
65	Solyc00g110870.3.1	2.21590104653337	4.75622500690003	1.95602117283986	1.3639764171494	3.66108457163153	4.77086501923036	4.68988405877234	1.7876285045419	4.43997523686064	1.88568800646301	1.99782755697381	2.15263176451012	6.02563086536237	0	1.86753565109891	8.49911133534978	1.57471551527149	1.90461066857947	2.76473314556827	1.97783272641395
66	Solyc00g125990.2.1	1.2225660946391	5.99697935652612	2.44502646604983	9.88882902433317	2.11529330805377	1.66601635592171	3.12658937251489	12.5133995317933	2.21998761843032	1.88568800646301	4.77258805277076	1.31029759578877	1.45446262267368	8.97188915667284	1.86753565109891	2.83303711178326	8.52970904105392	2.75110429905923	0.998375858121874	3.29638787735658
67	Solyc00g127670.2.1	22.7702935126532	19.2316924192045	25.6238773642022	26.256546030126	11.3086834545952	9.39027400610421	13.2880048331883	25.0267990635866	30.6173292375181	12.57125337642	39.4015990403167	37.1562961091529	17.1418809100826	5.98125943778189	10.1865580969031	14.1651855589163	20.0776228197115	13.3322746800563	14.4380508713009	13.3320576373088
68	Solyc00g127870.3.1	4.35539171215179	3.89459004188191	6.22666740020689	5.64534683764614	5.31535241510949	3.71067279273473	4.4293349443961	4.76700934544508	2.83665084577207	4.60945957135401	7.02939325601895	4.43005377623822	5.47154986624859	1.9937531459273	5.37623899558777	3.77738281571101	7.08621981872172	7.08938415526802	5.35027062429415	6.10442199510477
69	Solyc00g128870.3.1	27.9661994148694	41.461874516672	47.4335134413667	41.7149454244859	30.7531104017049	26.1261655814996	26.5760096663766	14.3010280363352	20.9973828909868	27.6567574281241	34.629010987546	26.4867299720158	27.6347898307998	14.9531485944547	19.0149084475525	11.332148447133	33.9876098712764	29.2040302515519	27.3401388839529	23.4409804612023
70	Solyc00g140060.3.1	8.32873151972886	4.96301739850438	4.98785399074165	3.18261164001527	3.09158252715552	6.9669774883999	4.68988405877234	12.5133995317933	13.3199257105819	4.39993868174701	1.77584671731005	2.8077805624045	6.44119161469771	5.98125943778189	4.07462323876125	0	4.4616939599359	4.33827985620879	12.3645010121247	12.0867555503075
71	Solyc00g164680.2.1	19.7138782760555	17.0603723073588	10.1713100987673	10.9118113371952	5.77637787968531	12.5708506855911	7.03482608815851	23.2391705590447	22.3848751525057	11.314128038778	13.2078599599935	10.0144173392427	15.1679673507398	14.9531485944547	16.0438290026224	16.9982226706996	6.03640947520739	7.30100756288796	14.2076564425036	11.5739841027187
72	Solyc00g170210.3.1	11.3087363754117	15.406033174524	17.3107873796328	16.4245493565074	9.11203271161626	5.26309712438905	6.25317874502978	16.9824707931481	18.6386460464045	1.88568800646301	7.71383417831553	6.59828432165058	4.83089371102328	4.48594457833642	4.75372711188813	2.83303711178326	11.0230086069004	9.52305334289734	6.0670532916637	6.11663083909498
73	Solyc00g171810.3.1	1.60461799921382	5.53169647541633	4.49884869753168	9.83199667361861	1.87122100327834	1.17378425076303	5.47153140190106	10.7257710272514	5.27247059377201	1.257125337642	5.8269970411736	2.94816959052473	6.59702689569846	1.49531485944547	4.11706723083168	0	27.1638426384333	10.4224528252821	5.0302783620756	7.76482477777327
74	Solyc00g188857.1.1	2.76605578912096	9.82263860120658	1.54525672654349	1.86410110343752	6.06926464541583	8.96619711550595	5.94051980777829	1.7876285045419	3.1634823562632	3.89708854669021	2.61937390803232	6.25199138562069	4.21794160575366	1.79437783133457	6.14589005179822	4.53285937885321	2.41456379008296	2.22204578000938	6.2206495775286	6.41696840125414
75	Solyc00g217960.1.1	5.11949552130123	25.0218793841262	11.5405249197552	10.3434878300496	2.92886765730523	1.81747238827823	0	7.15051401816761	2.86748400713916	11.314128038778	2.10881797680568	5.98993186646294	15.4796379127413	5.98125943778189	22.9197557180321	5.66607422356652	21.652338334983	6.56032563621817	3.30232014609543	3.44289400523909
76	Solyc00g244290.1.1	5.73077856862078	24.4015022093132	7.53068151543347	10.684481934337	1.54579126357776	0.833008177960857	1.56329468625745	5.36288551362571	4.43997523686064	1.88568800646301	3.99565511394761	1.40389028120225	1.97391355934285	2.99062971889095	2.80130347664836	2.83303711178326	1.70594180821078	2.11623407619941	1.15197214398678	0.952289831236345
77	Solyc00g256710.2.1	3.89692942666213	2.17132011184566	2.64062858333381	2.38695873001145	3.09158252715552	3.33203271184343	5.47153140190106	0	1.757490197924	4.39993868174701	2.44178923630132	3.08855861864495	1.14279206067217	0	3.39551936563438	0	3.28065732348228	4.02084474477888	4.68468671887956	3.66265319706287
78	Solyc01g005020.3.1	6.74109360516281	7.95001861056719	7.20467798662683	7.57764676194112	9.73577304604237	8.82652099677716	8.68497047920803	6.75326323938052	9.0546717214681	8.17131469467303	5.14255611887702	9.19288154505771	16.9225571812667	11.9625188755638	15.1194931753109	13.5356217562978	15.9075428440852	15.7777007236645	15.4364267294228	15.6191810781414
79	Solyc01g005030.3.1	13.4482270410301	19.7142079996146	14.4419563261343	13.904981808162	16.1358912601538	17.3417157048215	16.6751433200794	7.74639018634825	19.3940584998982	13.618857824455	12.8008950872766	15.7859662730742	17.6613318467518	14.9531485944547	17.6567007012988	15.109531262844	11.3292032904255	12.4152399137032	11.9293115355075	11.8914140464641
80	Solyc01g005080.3.1	2.90359447476786	34.8445179853328	3.32523599382777	2.15962932715322	8.37981579728995	3.40776072802169	3.12658937251489	7.15051401816761	2.95998349124042	9.42844003231503	3.99565511394761	9.82723196841576	13.5057243533984	5.98125943778189	0.509327904845157	0	3.28065732348228	7.19519585907799	6.45104400632596	6.08000430712436
81	Solyc01g005100.3.1	3.57218530777362	5.66094172016905	5.47685928395161	4.71708510930835	5.77637787968531	4.24076890598255	4.88529589455452	6.25669976589666	4.30122601070874	10.9998467043675	6.1044730907533	8.77431425751407	10.1812383587157	6.72891686750463	5.43283098501501	2.83303711178326	7.74235128341817	7.67134852622286	6.87343379245444	7.0322941383607
82	Solyc01g005110.3.1	4.8902643785564	6.82414892294351	6.40596934105055	5.68323507145584	4.80008866058357	2.87766461477387	2.34494202938617	4.46907126135476	4.02372755840495	6.28562668821002	3.49619822470416	5.52196843939552	7.42814839436913	4.48594457833642	5.34794300087415	4.24955566767489	6.49570150049491	4.97315007906861	3.1103247887643	2.89349602567966
83	Solyc01g005120.3.1	72.6471696548827	47.407155775297	91.3217385069611	77.9739851803742	70.0894301880126	51.3814589769492	59.9914335851295	73.292768686218	69.4208628179981	131.683879118	138.460548740268	97.3831891727295	142.355529194186	73.2704281128282	33.5307537356395	30.45514895167	94.0892520374717	92.0826352406268	68.7151383888113	58.8588368768002
84	Solyc01g005210.3.1	43.3246859787731	41.9788554956828	41.0030938356556	35.9748780023155	38.8278358180255	37.598960032506	38.1053079775252	34.8587558385671	38.5491599992015	52.6421235137589	52.4429733705624	54.6815264528277	93.7868666156186	114.391586747579	109.505499541709	84.9911133534978	71.452716505444	95.2040805030209	56.254639698021	53.4014836131766
85	Solyc01g005220.3.1	8.48155228155875	12.0973549088544	12.3229333888911	13.9807582757814	2.11529330805377	1.66601635592171	0.781647343128723	1.7876285045419	1.0174943251139	0	3.99565511394761	2.52700250616405	1.87002337200901	2.99062971889095	5.68749493743758	2.83303711178326	18.6341335973793	13.3322746800563	7.52621800738028	6.66602881865441
86	Solyc01g005240.3.1	5.08129033084375	5.6867907691196	4.86560266743916	4.40450718037828	4.38652169971408	4.70775833908181	4.88529589455452	4.91597838749023	5.26476230343023	6.23324646580827	6.76116640809191	7.04284957736463	3.5062938225169	4.48594457833642	3.84118128237389	2.83303711178326	3.52123886053764	4.37355042414545	5.779060255667	5.28642944776074
87	Solyc01g005250.3.1	7.82442300569023	10.6084496893031	9.83878649938451	9.61603374090329	5.01161799138894	3.68038158626342	5.31520193327531	3.57525700908381	7.06696058533651	4.14851361421861	7.12558495320657	4.30526352902024	3.80238085641832	4.18688160644733	4.39719757849652	2.83303711178326	5.66897585497737	5.18477348668855	5.46802777679057	5.72838960020632
88	Solyc01g005300.3.1	64.7577978254148	70.1026207538743	68.9497463426051	61.5494358238668	25.1394473918699	22.0747167159627	26.9668333379409	40.2216413521928	48.4234799270113	81.7131469467302	45.8945386004816	47.7790659035833	46.5947490192245	41.8688160644733	37.4780449981895	26.913852561941	39.6303404676659	48.0385135297266	44.0053359002949	39.4834014643377
89	Solyc01g005330.3.1	13.7538685646899	15.0131276304757	11.4231636493848	11.195973090768	12.2198867257568	12.7147339163298	11.3338864753665	11.6195852795224	11.4051863896858	11.8169781738348	17.3256045357562	16.2944865304875	14.0043972526008	11.6634559036747	12.3936456845655	13.031970714203	11.285461192779	14.7078268295859	12.8483293125992	12.5702257723198
90	Solyc01g005340.3.1	9.34753659859478	8.92653823758773	8.47609174897274	9.16895258194876	10.3866325254435	9.92037011935203	7.81647343128723	4.76700934544508	7.92412247134155	11.314128038778	7.62134216178896	9.42166366495733	9.4886371098235	11.9625188755638	12.6766056317017	16.0538769667718	8.48596694340749	8.85291255210086	8.06380500790744	6.95904107441944
91	Solyc01g005370.3.1	6.11283047319549	6.61735653133917	11.6383259783972	11.707464247199	13.423976762649	11.965026556165	4.68988405877234	1.7876285045419	2.12748813432906	1.88568800646301	9.21220484604588	5.80274649563597	4.5711682426887	0	6.19682284228274	2.83303711178326	6.43008835402526	4.44409156001876	2.53433871677091	1.90457966247269
92	Solyc01g005430.3.1	8.83813405916182	8.68528044738266	9.91050727572197	10.6087054667176	8.78660297191568	9.33978866198537	7.03482608815851	6.55463784998698	7.12246027579727	8.79987736349403	11.6169972757366	12.4790247217978	12.293672167837	17.9437783133457	10.2148540916168	9.44345703927753	8.92338791987179	10.3342764054405	7.88460934106506	7.05671182634112
93	Solyc01g005440.3.1	85.022922420928	202.16910456348	99.617364016773	108.533552050317	55.2998107676915	59.6844950364941	45.6705376199497	101.894824758888	73.5503040725188	36.9954027934647	61.7582407493093	67.2797704286641	83.5277106164025	92.7095212856194	62.6594591508316	54.6371442986771	75.1739192409367	66.5555616964714	52.859064664079	62.108133498766
94	Solyc01g005450.3.1	5.27231628313111	3.92905544048263	4.89005293209966	4.77391746002291	5.28823327013444	4.08931287362603	6.25317874502978	10.7257710272514	1.29499277741769	1.257125337642	3.32971259495634	6.36430260811687	7.58398367536988	11.9625188755638	3.1408554132118	0	1.96839439408937	3.80922133715894	3.91670528955504	3.07662868553281
95	Solyc01g005460.3.1	8.4051419006438	5.73848886702068	11.3449228024712	9.66149962147493	10.2917155180309	7.26988955311294	7.81647343128723	14.3010280363352	8.50995253731622	7.85703336026253	16.2600965053701	10.5291771090169	9.66178742204656	4.48594457833642	8.74346236650852	4.24955566767489	14.0412133445041	6.71904319193313	6.48944307779218	4.76144915618172
96	Solyc01g005480.3.1	17.8800291340968	27.0898033001697	18.4844000833367	24.5515755086892	16.4342018548793	17.6446277695345	14.8512995194457	28.6020560726705	14.059921583392	20.1140054022721	26.5267103398189	22.1814664429956	24.5180842107848	17.9437783133457	32.0876580052449	25.4973340060493	34.6437413359728	25.2889972105829	23.0394428797356	19.4853150083744
97	Solyc01g005490.3.1	6.21980500647641	5.3352437033922	6.55267092901354	6.52435386203131	9.12830419860129	7.89085928577467	8.7544502430417	9.65319392452628	8.32495356911369	6.28562668821002	8.79044125068475	4.69835280775687	8.99689022311002	7.77563726911646	7.21547865197305	6.79928906827982	7.79484180059389	7.27984522212597	5.7445010913474	5.94814879203009
98	Solyc01g005520.3.1	4.81385399764145	8.63358234948157	5.13455557870464	3.86459984858997	6.54927351147419	5.33882514056731	6.25317874502978	4.46907126135476	3.514980395848	3.14281334410501	5.77150183125766	5.75595015292923	7.3242582070353	2.99062971889095	5.8572709057193	5.66607422356652	6.10202262167703	4.39118570811378	5.06867743354182	4.90795528406424
99	Solyc01g005530.3.1	7.37360175829206	7.44452609775656	8.4597915725324	6.81988208574701	33.4379057542347	19.9921962710606	32.0475410682776	4.46907126135476	3.83872859020243	17.9140360613986	14.8727162574717	7.76819288931913	18.6482886264232	8.97188915667284	11.756985803509	11.332148447133	14.8941842486095	11.2160406038569	9.40777250922535	7.10554720230196
100	Solyc01g005540.3.1	2.95453472871116	4.27370942648988	3.52083811111175	3.29627634144439	5.15263754525919	5.09901975600282	4.4293349443961	3.57525700908381	3.48414723448092	2.93329245449801	3.66268385445198	3.74370741653934	1.90465343445362	3.9875062918546	3.59359132862972	7.55476563142202	3.01820473760369	2.96272770667917	3.19992262218549	3.07662868553281
101	Solyc01g005550.3.1	63.726257683063	46.6316843067807	81.3378804372576	69.7711825605729	62.5231887399741	51.1668962644442	59.7960217493473	34.8587558385671	56.0855205267326	65.8943197814017	59.8423346926876	59.5093491420732	33.9028311332745	32.3984886213186	32.9931298360807	47.6894580483515	22.9864723131992	37.5278842846029	54.8338740537706	58.0652620174366
102	Solyc01g005560.3.1	19.4846471333106	16.5089259297472	21.7281351949628	23.547537312732	21.146153294294	20.8252044490214	14.3953385692873	19.8128825920061	13.4586749367338	16.3950096117478	19.1828442276096	18.0165919420956	24.9596175069536	17.9437783133457	19.128092426407	15.109531262844	33.8563835783371	25.8092380876486	27.0393461574674	25.4188131876163
103	Solyc01g005570.3.1	15.4858371987619	11.1323237480341	18.9734053765467	15.9130582000764	10.5764665402689	10.0718261517085	12.2458083756833	14.3010280363352	16.2799092018223	17.1807129477741	21.3101606077206	12.1046539801439	20.3278466549868	13.9562720214911	12.4219416792791	10.3878027432053	9.53577728692182	14.9899913730792	11.9805102974625	10.4019350796585
104	Solyc01g005575.1.1	9.34116906685186	6.38471509078427	9.68230480555732	8.32593937968281	6.73232774005576	6.70192943177599	5.27611956611888	7.15051401816761	8.83370073167064	6.12848602100477	13.0968695401616	6.99605323465789	13.8173949153999	5.98125943778189	6.38782080659967	6.37433350151233	12.3024649630585	13.3851805319613	11.5965195828002	11.2809718469536
105	Solyc01g005590.2.1	76.028329010369	90.8852561101114	66.7981230524813	62.1745916817269	64.1910161559395	36.9552718949908	68.0033188521989	71.5051401816761	51.2447141920998	108.741341706033	67.1492039982863	43.6141914026833	152.199124444067	68.7844835344918	56.8749493743758	99.1562989124141	158.783814456542	131.841382947223	128.329696840127	109.147065272473
106	Solyc01g005600.3.1	15.1865632068451	22.82471022333	19.7069133163616	19.1809183661635	12.3459907498908	10.488330240689	8.98894444598031	16.5355636670126	15.7249122972148	25.7710694216611	16.0658632706644	15.8639601775854	18.0768925960871	16.4484634539002	13.4971894783967	11.332148447133	21.7835646279223	18.8080303522223	14.8412411216963	13.2404913073823
107	Solyc01g005620.3.1	46.3428960249133	53.5936948241271	63.8314909403408	64.8078239315015	40.895670622373	34.9611008022966	36.8676996842381	41.7113317726444	35.7818837665053	29.7519663241941	53.0534206796377	38.3885998004305	27.2538591439091	35.3891183402095	39.670984588495	30.2190625256881	44.1576475740714	36.945919913648	32.8952045560669	33.1592202774091
108	Solyc01g005640.3.1	6.77505377445834	15.5438947689269	7.95448610288211	7.00932325479554	13.0443087329983	10.9048343296694	5.99262963065354	8.93814252270952	8.75661782825292	6.49514757781702	12.763898280666	13.0405808342787	6.37193148980848	1.9937531459273	8.06435849338165	7.55476563142202	9.3608088963361	7.15992529114134	5.50386691015905	7.08112951432154
109	Solyc01g005660.2.1	0.764103809149437	0.206792391604349	1.17361270370392	1.59130582000764	3.25429739700581	4.31649692216081	4.68988405877234	1.7876285045419	5.73496801427832	3.14281334410501	1.77584671731005	1.96544639368315	4.77894861735636	14.9531485944547	3.05596742907094	16.9982226706996	2.23084697996795	6.66613734002814	7.29582357858293	7.47181252200824
110	Solyc01g005665.1.1	14.1359204692646	7.13433751035004	17.7997926728427	13.7534288729231	24.5699453473938	21.0523884975562	28.139304352634	25.0267990635866	29.9698328488093	16.3426293893461	46.6159763293888	26.0187665449484	34.5954323821667	29.9062971889095	24.5326274167084	22.6642968942661	10.6293297280826	22.4320812077137	13.6700694419764	17.5074822819605
111	Solyc01g005670.3.1	11.3087363754117	11.5803739298435	13.789949268521	11.0254760386243	22.6987243441155	19.3106441254562	23.4494202938617	10.7257710272514	14.059921583392	6.28562668821002	14.4287545781442	11.5119003058585	9.45400704737889	17.9437783133457	9.76211817619884	11.332148447133	17.8467758397436	12.4857810495765	12.1341065833274	13.3320576373088
112	Solyc01g005690.3.1	26.5144021774855	15.3026369787218	20.1470180802506	20.1754845036682	18.4274590105454	19.9543322629714	19.9320072497824	22.3453563067738	23.4023694776196	20.7425680710931	22.1980839663756	23.1641896398372	23.8427979931149	20.9344080322366	21.3493280114262	29.7468896737242	20.733754284408	22.2204578000938	25.0361945959793	24.4665233563799
113	Solyc01g005700.3.1	11.7671986609013	13.4932035521838	14.034451915126	17.2770346172258	16.6375954421922	17.190259672465	14.8512995194457	16.9824707931481	19.4248916612653	16.3426293893461	17.8139623830164	17.7826102285619	18.1807827834209	19.4390931727912	25.084399313624	12.7486670030247	17.9123889862132	17.776366240075	16.4732016590109	18.1301333254612
114	Solyc01g005775.1.1	1.68102838012876	2.27471630764784	3.03183281790179	1.13664701429117	5.77637787968531	5.14950510012166	2.34494202938617	1.7876285045419	5.36497007787327	7.54275202585202	5.66051141142578	4.02448547277979	4.05171730601953	11.9625188755638	4.75372711188813	2.83303711178326	4.72414654581448	6.77194904383811	4.76148486181201	4.9812083480055
115	Solyc01g005790.1.1	3.89692942666213	2.37811250345001	3.71644022839574	3.18261164001527	4.39330148595784	6.13396931043904	4.68988405877234	1.7876285045419	1.94248916612653	5.02850135056802	2.99674133546071	2.71418787699102	3.63615655668419	2.99062971889095	4.32928719118383	5.66607422356652	1.4434892223322	3.38597452191906	3.45591643196033	5.12771447588801
116	Solyc01g005810.3.1	6.05552268750929	5.44122480408943	8.54536749884415	8.46802025646921	6.72215806069012	5.91625126392654	5.86235507346542	5.80979263976119	5.79278019184161	2.98567267689976	8.40752430226477	6.06012638052305	5.42826228819283	2.61680100402958	3.95790226056757	4.9578149456207	5.74115031609398	4.62926204168621	4.9630799870097	5.32000376873381
117	Solyc01g005820.3.1	31.1099408010842	42.0527099212558	41.4117625449811	41.1141462883606	33.8214479474532	27.7272722092685	31.2658937251489	28.3466805720216	37.0658647005776	28.5547040978684	41.1457342091034	32.7708102783497	27.7386800181337	24.352270568112	27.3945651677431	29.5445298800254	37.3057604213127	31.5016558199969	28.898044069154	33.968492221903
118	Solyc01g005830.3.1	6.24018110805373	6.91031241944533	6.89497463426051	5.45590566859761	10.942574997432	11.5359011311549	13.2880048331883	8.04432827043857	9.24994841012633	8.17131469467303	9.82265215512121	9.905225872927	6.31998639614157	8.47345087019102	8.60198239294042	9.44345703927753	4.00240193464838	4.23246815239882	7.52621800738028	7.20321795422363
119	Solyc01g005840.3.1	4.71197348975486	6.06591015372757	6.29186810596822	6.81988208574701	2.4678421927294	2.19611246916953	1.56329468625745	2.38350467272254	3.85414517088597	2.72377156489101	2.66377007596507	2.55820006796855	2.25095405889974	4.98438286481824	3.11255941849818	3.77738281571101	4.63666235052162	3.597597929539	3.04632633632059	3.05221099755239
120	Solyc01g005910.3.1	17.0777201344899	20.5758429646327	24.2057620138933	19.0388374893771	27.1733832649985	21.6960766350714	22.2769492791686	15.1948422886062	19.1936429510121	20.7425680710931	24.9728444621726	23.6789494096113	27.4270094561322	26.9156674700185	15.9164970264112	11.332148447133	20.733754284408	21.2152466138991	19.2763338760454	19.5585680723157
121	Solyc01g005920.2.1	3.28564637934258	2.99848967826306	4.10764446296371	4.77391746002291	2.68479535252979	2.65048056623909	3.90823671564361	3.57525700908381	6.01246646658211	3.77137601292601	3.99565511394761	9.45286122676183	4.15560749335336	0	6.02704687400102	2.83303711178326	12.4664978292327	7.61844267431788	4.45429229008221	6.59277575471316
122	Solyc01g005930.3.1	15.8933592303083	29.7781043910263	26.6018879506221	22.5056108829651	15.8646998104033	16.9630756239302	10.1614154606734	25.0267990635866	21.9223777319994	7.54275202585202	19.5343138904105	13.1965686433012	4.8828388046902	8.97188915667284	12.1389817321429	5.66607422356652	3.01820473760369	1.37555214952962	1.68955914451394	1.09879595911886
123	Solyc01g005950.3.1	9.56403267785378	14.8890521955131	11.5405249197552	11.5937995457699	9.60017732116713	7.87571368253901	6.12290418784166	11.0237091113417	8.95703337713899	6.28562668821002	9.73016013859465	5.58436356300451	8.89992604826511	5.48282115130007	7.58332658325011	8.49911133534978	11.0230086069004	8.5002068727343	8.72938891332203	8.04562818954809
124	Solyc01g005960.3.1	21.1351113610734	28.9922933029297	23.2766519567944	23.4603943749697	20.9739467237024	18.9471496478006	20.3228309213468	23.2391705590447	22.8658724698323	27.6567574281241	25.2614195537355	24.5587206524981	15.1056332383395	14.9531485944547	21.0012872764486	16.4316152483429	22.5971676441459	21.352801828852	23.930301337752	25.6239217666518
125	Solyc01g005970.3.1	23.7636284645475	27.3999918875762	24.2546625432143	24.324246105831	27.8242427443997	23.8543250961518	29.7025990388915	28.6020560726705	26.7323509052651	30.7995707722291	44.3961679327512	28.264990994872	33.2448599468269	14.9531485944547	15.7891650501999	14.1651855589163	30.1820473760369	34.4946154420504	28.4921110279396	30.180262343798
126	Solyc01g005980.3.1	6.3802668063978	7.2894318040533	10.2691111574093	9.20684081575846	24.7326602172441	22.0747167159627	23.840243965426	10.7257710272514	6.65996285529096	26.3996320904821	27.303643278642	14.2728845255562	26.5958879574615	22.4297228916821	11.5023218510865	18.4147412265912	15.0910236880185	14.8665443853009	8.75498829429951	6.84916147850756
127	Solyc01g005990.3.1	3.76957879180389	8.16829946837178	2.51022717181116	2.42484696382116	13.451095907624	10.9048343296694	14.3302012906932	8.34226635452888	12.4565971923035	11.523648928385	4.29162956683262	3.11975618044945	15.2718575380736	12.9593954485274	10.86566197003	10.3878027432053	6.95499352578243	10.581170380997	10.4957462007684	12.0867555503075
128	Solyc01g006000.3.1	4.87752931507057	5.29043868521126	4.67815063837534	4.90652627835688	4.42042063093289	4.16504088980429	4.03851127283173	5.36288551362571	4.37830891412646	5.02850135056802	5.38303536184609	5.88074040014721	7.75713398759294	6.47969772426372	5.9987508792874	5.19390137160264	7.52364079518602	6.61323148812316	5.78546010091137	5.61606823549639
129	Solyc01g006010.3.1	19.9049042283428	16.9569761115566	17.1151852623488	17.9590228258005	24.6919814997816	25.5582054601627	23.840243965426	20.5577278022319	20.9511331489361	29.2281641001766	24.2514067332654	24.3340982075057	27.0114487067968	20.9344080322366	20.8824440986514	25.4973340060493	23.9487984614206	20.3158471315143	23.5770298802627	24.3566437604681
130	Solyc01g006020.3.1	11.6143778990714	27.1931994959719	15.9660228233054	13.0714406643484	11.8375067816086	9.92037011935203	10.7476509680199	8.93814252270952	10.5911909295946	12.8855347108305	14.0402881087326	16.8700815457804	7.6359287690368	11.2148614458411	10.5048880374314	9.91562989124141	10.6293297280826	12.1418930121941	9.71496508095516	7.96627070361173
131	Solyc01g006040.3.1	4.03446811230903	4.71486652857916	4.61620996790207	3.93279866944744	4.11668620721235	3.92271123803385	4.53355459014659	3.57525700908381	3.57048008630876	4.39993868174701	2.95234516752796	4.36141914026833	4.9451729170905	2.99062971889095	5.33096540404597	3.96625195649656	4.06801508111802	4.06316942630287	3.83990714662259	4.92260589685249
132	Solyc01g006090.3.1	28.8067136049338	17.0603723073588	38.9248213395133	33.7584163244477	22.2919371694898	14.9184191871172	23.4494202938617	17.876285045419	27.4723467780752	11.314128038778	28.3025570571289	18.3441663410428	12.3629322927262	5.98125943778189	0.763991857267735	0	12.7289504151112	12.0625342343366	12.4412991550572	14.5773597243102
133	Solyc01g006100.3.1	2.21590104653337	3.61886685307611	2.44502646604983	1.47764111857852	17.9799931184571	8.17862574725205	14.069652176317	1.7876285045419	8.23245408501243	0	14.2067737384804	6.17711723728991	2.18169393401051	5.98125943778189	0.933767825549454	0	6.29886206108597	8.57074800860761	10.2909511529485	7.17880026624322
134	Solyc01g006110.3.1	12.0250836964893	11.554524880893	12.3473836535516	12.8299031738116	10.6781633339253	9.04003193127976	11.1384746395843	8.49123539657404	10.140255944601	10.057002701136	13.0691219352036	10.6227697944304	15.9861025759937	9.34571787153421	11.4386558629808	9.91562989124141	16.7313523497596	13.5042186987475	13.1036831378496	13.9638653138022
135	Solyc01g006120.3.1	13.7385864885069	15.4473916528449	13.9073105388914	14.3293300268307	14.4328089557208	14.6054100535804	14.2259816449428	12.5133995317933	10.3846087484352	14.247420493276	18.0544416259855	15.2743262594805	11.7742212311679	9.96876572963649	15.1949491612138	10.5766718839908	14.0937038616799	14.22109299206	13.7878265944729	14.3087651565256
136	Solyc01g006130.3.1	4.07522031546366	7.99597247536816	6.1288663415649	4.88758216145203	7.78319460783889	6.91649214428106	5.21098228752482	4.76700934544508	3.88497833225306	2.30472978567701	8.87923358655025	5.17879525954608	6.44119161469771	1.9937531459273	3.11255941849818	2.83303711178326	7.82983547871103	7.65371324225453	6.42544462534847	5.05446141194675
137	Solyc01g006140.3.1	3.20923599842763	2.68830109085654	2.8362307006178	2.84161753572792	8.05438605758937	5.52814518101296	14.8512995194457	10.7257710272514	5.91996698248085	3.14281334410501	3.77367427428386	1.59107565202922	1.35057243533984	0	0.679103873126876	8.49911133534978	0.918584050575037	4.97315007906861	6.60464029219086	9.59615137630471
138	Solyc01g006150.3.1	20.892781295886	9.92603479700875	27.957131191804	25.2985149752234	30.5322830783366	19.3863721416345	31.3775576313102	15.8332810402283	15.6984838731858	18.4079067297579	18.3134192722599	11.6857152930549	25.735083548124	26.0612018360497	27.0186326665478	27.1162123556398	21.9522841474157	15.6450162061885	16.0837253627106	15.1633842358403
139	Solyc01g006160.3.1	90.6736520190665	106.53254707484	135.487066572041	146.134917804035	122.958203316869	67.3979343986512	91.973837374813	89.3814252270952	119.201001845161	64.9514757781702	161.787035308268	82.8919217145418	48.4820874224559	53.831334940037	59.0537409673246	63.2711621631594	166.569907837607	113.818122731592	99.2488000497053	91.0291407910024
140	Solyc01g006170.3.1	50.4308514038628	28.3305576497958	51.6389589629724	46.4888628845088	57.1129193174519	43.3921532701428	46.1171932445946	23.2391705590447	52.1697090331125	21.9996934087351	60.1568075488779	36.5011473112585	26.0764370207923	17.9437783133457	14.2611813356644	22.6642968942661	36.087230558305	26.2413025448727	45.6948950448089	52.1561815261752
141	Solyc01g006180.3.1	8.76809120998979	8.40094090892668	8.41089104321141	8.92267906218567	9.43746245131684	8.34901378365314	6.44859058081196	7.59742114430309	7.90870589065801	5.97134535379952	9.3786904757937	7.27683129089834	4.98672899202403	3.73828714861368	6.17560084624753	7.08259277945815	6.59412122019938	6.32224930264574	7.44941986444783	6.95904107441944
142	Solyc01g006190.3.1	21.2166157673827	35.9818761391567	23.015849133749	26.5596519006036	30.0208934873786	29.5339263095213	29.9631481532677	24.430922895406	20.5657186318475	43.5803450382561	19.090352211083	18.8745248917192	23.9293731492264	19.937531459273	25.8342431735349	27.3860254139048	37.0058146088801	35.6585441839601	34.8663568913331	32.6464488298203
143	Solyc01g006195.1.1	4.50821247398168	5.06641359430655	4.79225187345766	3.06894693858616	6.42723735908647	9.23881797374769	3.90823671564361	8.93814252270952	4.80997317326569	10.057002701136	4.21763595361137	3.55652204571237	5.09061917935786	5.98125943778189	6.79103873126876	8.49911133534978	7.87357757635746	5.29058519049852	10.4445474388135	8.27759622536207
144	Solyc01g006200.3.1	5.84539413999319	9.15056332849244	7.97078627932244	8.29752320432553	9.80357090847999	8.25435376343031	10.1614154606734	9.83195677498047	7.72370692245548	7.22847069144152	9.32319526587776	8.1893599736798	10.9084696700526	13.4578337350093	6.91837070748005	4.24955566767489	17.9780021326829	15.9775672753055	13.4396750131791	12.9657923176025
145	Solyc01g006210.3.1	1.91025952287359	3.51547065727393	3.61863916975374	2.15962932715322	8.4611732322151	4.01358485744777	7.03482608815851	3.57525700908381	6.01246646658211	1.88568800646301	9.32319526587776	8.51693437262699	1.03890187333834	2.99062971889095	1.61287169867633	16.9982226706996	2.09962068702866	2.75110429905923	3.14872386023053	3.88241238888664
146	Solyc01g006220.2.1	2.82718409385292	2.68830109085654	4.3032465802477	3.06894693858616	5.28823327013444	3.55921676037821	3.90823671564361	0	1.757490197924	1.257125337642	3.32971259495634	2.71418787699102	2.80503505801352	5.98125943778189	3.31063138149352	0	0.393678878817873	1.48136385333959	1.22877028691923	1.39180821488389
147	Solyc01g006230.3.1	10.9812633143476	11.7871663214479	10.2411679977973	10.5870550473977	13.935366353607	13.1766748150172	12.6180213962208	8.68276702206067	8.40423884120049	8.62028802954517	14.8092931604249	13.2099390269317	15.2718575380736	13.2442173265171	11.7509223760704	7.28495257315695	13.8350005984567	13.8008693683576	12.0024526240146	12.0762908268873
148	Solyc01g006250.2.1	3.82051904574718	3.61886685307611	4.89005293209966	4.09192925144821	4.39330148595784	5.22523311629992	4.68988405877234	10.7257710272514	4.06997730045558	2.51425067528401	7.54734854856771	5.61556112480901	4.15560749335336	0	2.37686355594407	8.49911133534978	7.08621981872172	3.70340963334897	3.60951271782524	4.24867770859292
149	Solyc01g006260.3.1	4.01154499803454	5.16980979010872	6.25926775308756	5.7400674221704	7.07809683848763	4.54368097069559	7.42564975972287	1.7876285045419	3.74622910610116	3.45709467851551	5.93798746100548	4.72643061338091	5.71396030336087	5.98125943778189	4.62639513567684	4.24955566767489	5.97079632873774	5.71383200573841	4.79988393327824	4.76144915618172
150	Solyc01g006280.3.1	32.4998820158227	48.3204888382162	38.9574216923939	41.4497277878179	30.237846647179	29.8873237183532	21.625576493228	28.0061799044898	19.3015590157969	23.2568187463771	23.0120137118094	25.1452348144226	73.6235127572437	108.659546453038	67.4576513972697	50.9946680120987	145.180022088502	110.432148209673	129.020880126519	116.838636986305
151	Solyc01g006320.3.1	4.2025709503219	10.9599967550305	4.59664975617368	5.68323507145584	8.37981579728995	7.26988955311294	0.781647343128723	1.7876285045419	3.60747987994927	9.42844003231503	1.99782755697381	4.96041232691462	6.02563086536237	2.99062971889095	7.30036663611391	5.66607422356652	1.4434892223322	1.90461066857947	1.22877028691923	1.31855515094263
152	Solyc01g006340.3.1	8.94001456704841	7.65131848936091	8.5086921018534	10.684481934337	14.1968723944378	14.3504590657802	12.8971811616239	10.7257710272514	16.3724086859236	12.2569720420095	11.4875084525994	12.9157905870607	12.3629322927262	11.9625188755638	17.8264766695805	11.332148447133	8.26725645517534	7.67134852622286	11.8653130830638	11.3542249108949
153	Solyc01g006350.3.1	5.82356260258892	6.72813816969864	6.12653774493057	6.59255268288878	6.75847834413885	6.94534091234897	5.69485921422355	6.00132426524782	8.25888250904136	7.72234135980088	6.68320885130523	6.91917352878253	8.11085533970575	6.40849225476632	9.25885369879231	8.90383092274739	6.46758158057934	7.99634161649634	7.00508775176722	7.38809473464681
154	Solyc01g006360.3.1	3.6676982839173	2.17132011184566	2.34722540740783	1.70497052143675	3.17293996208066	5.60387319719122	7.03482608815851	3.57525700908381	2.86748400713916	8.79987736349403	1.22089461815066	3.83730010195282	6.85675236403304	0	14.8553972246504	2.83303711178326	2.49329956584653	2.43366918762932	6.29744772046105	5.12771447588801
155	Solyc01g006370.3.1	14.3221707727448	17.0862213563093	13.0686664610363	12.9577759629193	11.5527557593706	12.2963366269449	12.5552104490051	14.524481599403	17.0083426391198	11.0391318711688	10.2735507356882	11.7283333908771	6.28535633369696	7.66348865465805	20.893055096669	19.6541949629964	6.25785384454244	8.58397447158386	9.91656020615284	9.58699474331205
156	Solyc01g006400.3.1	1494.30687929961	544.863486478859	1348.02459161547	1282.85770856282	1225.54128056741	825.157706950378	705.56700173086	933.737955539054	296.306680737713	857.359480271847	1172.20682065108	1124.23533718676	1262.71596691786	1186.28312182674	275.489804531803	158.650078259862	910.404278315155	1116.17239292344	712.635567651198	709.504759647038
157	Solyc01g006430.3.1	209.517264468776	379.92932147509	248.121285774737	283.934424169934	731.769448434218	630.09495861121	493.219473514224	190.382435733713	140.830464544173	762.132235945465	152.112370379589	184.377590264562	582.148664725139	647.47133413989	644.596907573616	599.187349142159	463.688106100985	675.184482011422	592.267278295069	572.069802849249
158	Solyc01g006450.3.1	4.87498230237341	6.18309250897003	6.80695368148272	6.81988208574701	9.95815003483777	6.84581266251468	9.37976811754467	10.0107196254347	9.71244583063264	5.53135148562482	13.5630293034555	9.77107635716767	5.46462385375967	1.79437783133457	4.24439920704297	3.39964453413991	8.34599223093891	8.63423503089359	7.43406023586134	7.61831864989076
159	Solyc01g006480.3.1	9.66591318574038	10.1328271886131	13.1053418580271	10.684481934337	13.2612618927987	11.1320183782042	12.8971811616239	13.4072137840643	10.4061919613921	10.9998467043675	15.483163566547	10.7631588225506	10.7526343890518	5.98125943778189	10.1441141048327	14.1651855589163	13.0570161474595	9.6817708986123	10.8285381534757	11.4274779748361
160	Solyc01g006490.3.1	3.43846714117247	4.3081748250906	4.98785399074165	3.82671161478027	3.87803773143192	4.74562234717094	3.64768760126737	4.76700934544508	3.94664465498723	4.39993868174701	5.06856250565577	4.5236464616517	4.70968849246714	0.996876572963649	4.30099119647021	7.55476563142202	4.68040444816805	4.76152667144867	4.47989167105969	4.68819609224047
161	Solyc01g006500.3.1	5.86449673522193	4.16169688103752	5.15900584336514	4.54658805716467	3.98651431133211	4.0514488655369	4.29906038720797	5.80979263976119	4.50934984993658	3.77137601292601	3.32971259495634	3.9308927873663	5.1945093666917	8.22423172695011	5.135723040522	4.9578149456207	4.23204794729214	3.99439181882639	3.47511596769345	4.28530424056355
162	Solyc01g006510.3.1	13.2342779744682	17.5773532863697	12.8119386821011	12.5713159780603	9.0794897376462	9.78405969023116	11.0993922724279	3.93278270999219	6.45646399026818	11.6912656400706	7.99131022789522	9.00361633677711	8.68521966110852	11.3643929317856	11.8843177797203	9.06571875770643	5.72146637215309	11.7239367821447	9.27721566624018	10.0649709855288
163	Solyc01g006630.3.1	5.10857975259909	5.77541607980717	7.43288045679148	6.85235771472676	6.52021728471521	5.96087670203159	7.03482608815851	8.42739152141183	6.50139231111736	5.2978853514913	8.68896429540989	8.08908209645107	5.1945093666917	5.12679380381305	6.00279316424649	5.66607422356652	5.71771704949768	5.69871604805127	5.82568769959028	6.13232792422525
164	Solyc01g006650.2.1	8.86360418613347	2.68830109085654	4.2054455216057	5.22857626573938	11.0646111498197	16.6601635592171	14.069652176317	3.57525700908381	10.4524417034427	11.942690707599	7.32536770890396	13.3837540141281	21.297488403436	0	19.4393483682568	14.1651855589163	20.0776228197115	17.3531194248352	23.8842224519925	32.0115889423294
165	Solyc01g006670.2.1	6.11283047319549	5.58339457331742	8.01968680864343	6.36522328003054	4.47465892088298	4.16504088980429	5.47153140190106	8.93814252270952	8.97244995782254	7.54275202585202	5.21654973209827	12.3542344745798	12.1551519180586	8.97188915667284	5.8572709057193	2.83303711178326	11.0230086069004	10.3695469733771	6.75823657805576	8.0578370335383
166	Solyc01g006680.3.1	13.570483650494	8.7679974040244	19.3254891876578	14.5263488426411	12.2361582127418	8.58755703461465	8.59812077441595	3.93278270999219	7.73295687086561	10.9369904374854	11.0990419831878	12.4478271599933	11.6564790188562	6.57938538156008	11.7654746019231	7.36589649063647	12.2302905019419	10.877443151665	7.58765652172624	8.68781338343312
167	Solyc01g006700.3.1	4.52731506921041	8.01320517466852	7.77518416203845	6.5641365075315	11.4713983244455	9.10629394543573	7.23023792394069	10.7257710272514	8.23245408501243	5.02850135056802	7.29762010394599	5.80274649563597	4.54519569585524	4.48594457833642	12.054093748002	9.91562989124141	6.6269277934342	8.57074800860761	8.04460547217433	8.4424156192299
168	Solyc01g006710.3.1	5.39966691798935	6.53119303483735	5.85176334207925	5.56957037002673	7.18657341838782	7.24464688105352	7.68619887409911	5.06494742953539	6.93746130759475	5.76182446419252	7.1033868692402	5.61556112480901	8.50168033015208	4.98438286481824	4.01803124933401	3.77738281571101	7.56738289283245	7.65371324225453	7.34702234053789	6.70265535062504
169	Solyc01g006800.3.1	11.7671986609013	14.8787125759329	12.7336978351875	12.4349183363454	9.90119983039017	9.19338116404073	7.73830869697436	11.0832967281598	12.0249329331642	9.55415256607923	9.78935502917165	8.69476047491261	10.3266846209831	7.17751132533827	12.0965377400725	10.7655410247764	9.50078360880467	8.94108897194251	8.24044073665208	9.01012686477465
170	Solyc01g006810.3.1	5.82902048693999	4.62328704086866	5.97983615696758	6.00799136125332	13.5866916324992	11.3808390027899	8.82144858673844	9.4488935240072	10.3070853712836	5.83665335333788	12.2882250528151	7.42056291492619	10.9084696700526	8.97188915667284	9.28917083598548	7.28495257315695	6.97374013905947	6.68125329771528	6.14385143459615	6.16372209448579
171	Solyc01g006820.2.1	20.6308028470348	7.96150707676743	14.9635619722249	13.5260994700649	11.796828064146	10.5261942487781	8.59812077441595	10.7257710272514	11.0074386080503	11.314128038778	12.6529078608341	13.945310126609	17.2457710974164	5.98125943778189	12.2238697162838	5.66607422356652	18.2404547185615	15.5543204600657	11.8269140115976	13.6983229570151
172	Solyc01g006825.1.1	110.413000422094	64.002245201546	119.904097895084	115.937995457699	109.507107409245	74.4406399032293	53.1520193327531	105.470081767972	75.6645779948334	62.2277042132792	136.407225973378	88.1643096595014	168.925444604814	62.8032240967099	100.7620371752	76.492002018148	134.244497676895	96.923520689933	65.8928066360437	75.450655859495
173	Solyc01g006830.3.1	11.1304454866101	15.4749639717254	13.838849797842	12.4462848064883	21.4783628202383	25.7096614925192	19.9320072497824	9.23608060679983	15.817411781316	11.733169817992	16.075112472317	16.4411150709686	16.4492796611904	16.946901740382	14.81295323258	15.5817041148079	12.094689999238	13.5086275197396	12.2237044167486	11.6472371666599
174	Solyc01g006850.1.1	4.81385399764145	2.17132011184566	7.1394772808655	5.79689977288496	6.10180761938589	5.0737770839434	9.37976811754467	10.7257710272514	7.67745718040485	4.39993868174701	6.99239644940832	6.55148797894384	5.29839955402553	5.98125943778189	3.65018331805696	0	3.67433620230015	5.18477348668855	4.45429229008221	5.34747366771178
175	Solyc01g006860.3.1	4.58462285489662	3.92905544048263	5.08565504938364	3.86459984858997	2.27800817790407	2.87766461477387	1.56329468625745	1.7876285045419	3.88497833225306	3.77137601292601	1.33188503798254	2.52700250616405	2.80503505801352	5.98125943778189	3.73507130219782	5.66607422356652	3.14943103054299	4.02084474477888	4.37749414714976	3.07662868553281
176	Solyc01g006870.3.1	13.4864322314876	10.7532043634261	14.425656149694	14.6059141336415	13.708727784887	12.7223067179476	12.5063574900596	11.6195852795224	10.3136924772909	12.8855347108305	14.595240207892	11.7926783620989	26.1283821144592	8.97188915667284	23.1744196704546	24.0808154501577	18.2404547185615	17.1944018691202	14.1308582995711	14.4308535964277
177	Solyc01g006880.3.1	4.64714043928157	3.13948449072057	4.15209948961916	3.40994104287351	3.42440839730384	4.87413049583708	4.47670751064632	3.90028037354597	5.89473985045323	7.08561553943675	3.71313404528465	4.53499102958061	5.77062767827023	7.8843874407125	5.26305501673329	2.83303711178326	8.11217083624708	10.3214507443726	9.59976786655648	8.71711460900962
178	Solyc01g006890.3.1	22.8976441475115	16.1642719437399	21.7444353714031	22.4298344153457	26.7123578004227	21.4310285784475	19.8017326925943	10.1298948590708	11.593268674025	22.4187351879491	36.2198736718029	29.5440910288563	39.2012306873	21.9312846052003	17.486924733017	23.6086425981938	25.8953218066868	35.1294856649102	29.8232788387688	27.5675697298932
179	Solyc01g006900.3.1	203.786485900155	200.252582219861	311.471921510088	290.953219483182	540.030313674382	295.642175159926	349.591774214321	336.074158853878	381.884120112065	225.65399810674	346.789566764703	210.04538423921	222.273055800738	73.2704281128282	161.435723839879	84.9911133534978	423.893732767145	379.573034492317	290.776968677996	265.469103723116
180	Solyc01g006920.3.1	2.29231142744831	0.723773370615221	2.54282752469182	1.13664701429117	2.60343791760465	4.31649692216081	1.56329468625745	3.57525700908381	1.66499071382274	5.02850135056802	1.66485629747817	2.05903907909664	3.42837618201652	0	1.18843177797203	0	1.18103663645362	3.17435111429911	4.07030157541995	3.51614706918035
181	Solyc01g006930.3.1	10.1625806616875	17.2671646989631	8.21528892592742	10.684481934337	3.33565483193095	1.96892842063475	0.781647343128723	7.15051401816761	7.12246027579727	1.257125337642	2.88575091562883	1.77826102285619	5.29839955402553	2.99062971889095	2.20708758766235	2.83303711178326	11.6791400715969	9.94630015813723	6.3742458633935	4.83470222012298
182	Solyc01g006940.3.1	7.00428491720317	12.8900590766711	9.84530656996064	8.108082035277	7.64759888296365	7.52231627370714	7.03482608815851	4.17113317726444	7.02996079169601	5.44754312978202	9.8041537518159	6.67627822616182	5.71396030336087	3.9875062918546	4.30099119647021	3.77738281571101	7.69860918577174	7.15992529114134	6.55344153023589	6.49510500279148
183	Solyc01g006960.3.1	9.0928353288783	11.3735815382392	11.0759698912057	12.7020303847038	10.4137516704186	8.91697390499009	10.7476509680199	12.0664924056578	9.36557276525291	12.0998313748043	9.35094287083573	9.00829597104778	15.4536653659078	8.22423172695011	15.6193890819181	17.7064819486454	14.7629579556702	14.6020151257759	11.6925172614658	12.3065147421312
184	Solyc01g006970.3.1	5.75261010602505	7.26727547638141	7.92188575000144	6.5763148683989	6.24127750782899	5.30096113247818	4.80154796493358	6.38438751622108	6.02568067859658	7.54275202585202	5.99348267092142	5.0941161632196	5.28355809869213	4.69956098682863	3.78357872170688	5.26135463616891	4.53668041304406	6.651021382341	5.8805435159706	6.21604571158669
185	Solyc01g006980.3.1	3.70590347437477	5.135344391508	4.56404940329301	5.09596744740541	8.16286263748957	6.41163870309266	6.12290418784166	6.25669976589666	6.99912763032892	4.19041779214001	8.62025594027587	7.11304409142474	4.38070289924333	0.996876572963649	5.82897491100568	6.13824707553039	8.59532218752356	6.98357245145805	8.83178643723196	7.53285674195929
186	Solyc01g006990.3.1	15.8169488493933	14.216976922799	15.1591640895089	14.6627464843561	17.7765995311442	18.7805480122084	14.4604758478814	11.6195852795224	12.0249329331642	9.74272136672553	12.4864222310863	16.5659053181866	19.0119042820916	14.9531485944547	13.5396334704671	12.7486670030247	11.4166874857183	11.9038166786217	11.1741297966717	13.0390453815438
187	Solyc01g007060.3.1	24.5277322736969	48.596212027022	39.3160255740812	32.2807752058692	30.4276806620043	28.4737340830257	25.0127149801191	26.8144275681286	26.36235296886	16.3426293893461	24.3069019431813	19.2800931951776	25.3492057094555	32.8969269078004	17.9962526378622	19.8312597824828	39.6303404676659	35.3411090725301	37.4774937510365	39.7031606561615
188	Solyc01g007070.3.1	28.9595343667637	106.53254707484	42.3152580391024	41.3739513201985	19.4715460920847	23.9805384564489	15.3723977481982	33.9649415862962	33.6698122128598	14.66646227249	8.13929745433773	13.6333345085641	32.51762863549	17.9437783133457	21.6181399612055	26.4416797099771	17.584323253865	8.18277176130438	8.26860005572732	9.01012686477465
189	Solyc01g007100.3.1	6.18924085411044	24.8150869925219	7.62848257407546	6.13789387717231	12.7731172832478	6.73979343986512	9.37976811754467	8.93814252270952	5.82746749837959	14.456941382883	10.2111186245328	14.6004589245034	16.4146495987458	5.98125943778189	5.77238292157844	0	12.7289504151112	10.792793788617	6.83503472098822	6.37301656288939
190	Solyc01g007110.3.1	4.96667475947134	4.96301739850438	7.82408469135945	5.91056447431408	4.88144609550871	7.42134558546946	7.81647343128723	5.36288551362571	8.87995047372127	6.91418935703102	4.32862637344325	6.55148797894384	5.5061799286932	17.9437783133457	4.66883912774727	8.49911133534978	5.51150430345022	5.3963968943085	7.21902543565047	6.95904107441944
191	Solyc01g007130.3.1	11.8436090418163	9.87433669910766	9.58450374691532	7.67236734646539	11.22732601967	12.4951226694129	12.1155338184952	8.93814252270952	11.1924375762529	1.257125337642	21.4766462374684	13.0093832724742	9.03844629804356	4.48594457833642	5.30549900880372	5.66607422356652	7.41428555106994	12.3270634938616	16.8571923736732	16.8115781745186
192	Solyc01g007140.3.1	3.89692942666213	3.58440145447538	5.02045434362231	5.53168213621702	5.28823327013444	3.68543012067531	5.21098228752482	3.57525700908381	4.10081046182267	5.86658490899602	7.76932938823147	5.05400501232811	4.01708724357491	7.97501258370919	1.78264766695805	4.72172851963876	3.01820473760369	2.78637486699589	2.48313995481594	2.31968035813981
193	Solyc01g007150.3.1	25.0778870162845	26.3453506903941	22.9050079339548	22.5738097038226	18.7447530067534	22.9910257117197	18.7595362350893	15.3736051390604	20.3128867086374	13.828378714062	16.7595533946136	16.7156536148481	16.9341005354149	13.1587707631202	20.6787129367134	24.9307265836927	15.6946646355392	14.0306319252021	18.8923431613832	18.6502300794441
194	Solyc01g007170.3.1	1.2225660946391	0.516980979010872	1.4670158796299	0.681988208574701	10.9832537148946	9.16308995756943	14.8512995194457	8.93814252270952	5.45746956197453	6.91418935703102	9.98913778486903	5.14759769774159	1.97391355934285	2.99062971889095	3.5652953339161	2.83303711178326	1.04981034351433	2.75110429905923	2.99512757436562	3.36964094129784
195	Solyc01g007180.3.1	5.96000971136561	6.82414892294352	10.5625143333353	8.86584671147111	3.25429739700581	2.80193659859561	4.68988405877234	7.15051401816761	5.82746749837959	1.88568800646301	5.10555931226639	3.18215130405844	5.09061917935786	0	4.15951122290211	0	4.4616939599359	1.7987989647695	3.14872386023053	2.93012255765029
196	Solyc01g007190.3.1	25.0626049401015	7.75471468516309	28.94911335803	29.4391576701413	22.6987243441155	14.0854110091563	14.069652176317	26.8144275681286	48.2847307008594	24.5139440840191	46.7269667492207	28.452176365699	14.2329556647353	11.9625188755638	5.00839106431071	2.83303711178326	9.05461421281108	7.61844267431788	6.14385143459615	5.93349817924184
197	Solyc01g007200.2.1	38.1860878622431	16.6984856220512	61.3946145625112	53.933900828116	33.0921366558028	20.1247202993725	18.368712563525	60.7793691544247	77.2370692245548	55.4706555234534	54.1078296680406	40.1044656996777	20.4144218110984	25.420352610573	27.2490429092159	16.2899633927537	12.8929832812853	19.6809769086545	18.2779580179235	17.4342292180192
198	Solyc01g007220.3.1	173.527975057837	108.462609396481	270.322126086469	256.768560528375	252.696192877501	200.906426920923	136.006637704398	380.764871467425	209.603830973463	326.2240251181	186.13093405806	214.14006422605	211.000970475017	95.7001510045103	356.953973312314	195.479560713045	115.085458907758	122.529953011946	113.661251540029	107.315738673942
199	Solyc01g007230.3.1	32.7036430315959	25.4354641673349	38.9248213395133	34.4404045330224	23.5936561282921	17.2659876886432	16.4145942057032	17.876285045419	27.9348441985815	35.8280721227971	32.2982121710765	33.2254033217866	37.6082478148479	11.9625188755638	23.5988595911589	5.66607422356652	32.6753469418835	26.1354908410627	28.7993035996694	28.7884541289141
200	Solyc01g007250.3.1	3.82051904574718	3.77396114677937	6.50377039969254	7.55870264503627	4.10855046371983	3.44562473611082	3.51741304407925	8.04432827043857	4.67122394711379	1.5714066720525	3.94015990403167	3.04176227593821	2.38947430867818	4.48594457833642	2.20708758766235	2.83303711178326	2.62452585878582	3.06853941048914	2.87993035996694	2.67373683385589
201	Solyc01g007265.1.1	14.5179723738393	31.7426321112676	22.7876466635844	23.8695873001145	15.4579126357776	10.9805623458477	11.7247101469308	16.0886565408771	15.9099112654173	18.8568800646301	29.0794899959521	16.1915345765326	8.20732479937288	14.9531485944547	5.09327904845157	8.49911133534978	15.2222499809578	11.0044171962369	8.60139200843461	7.98458396959705
202	Solyc01g007740.3.1	8.17591075789897	14.1652788248979	6.94387516358151	7.72919969717995	5.77637787968531	6.66406542368686	2.34494202938617	12.5133995317933	6.56746337118969	9.42844003231503	8.65725274688649	5.14759769774159	7.48009348803605	5.98125943778189	2.03731161938063	0	2.36207327290724	3.597597929539	5.60626443406899	5.86024511530058
203	Solyc01g007750.3.1	11.6907882799864	14.0618826290957	15.1591640895089	11.8211289486282	19.5257843820348	13.403858863552	12.5063574900596	5.36288551362571	11.0074386080503	11.942690707599	22.6420456457031	15.9107565202922	22.4402804641081	8.97188915667284	8.40391042994509	11.332148447133	12.5977241221719	13.6497097914862	12.5948954409221	12.0135024863662
204	Solyc01g007760.3.1	12.2447635416197	5.79018696492177	15.1347138248484	14.6343303089988	15.3968945595837	11.1509503822487	12.5063574900596	10.2788639011159	11.1230629631769	8.64273669628878	17.314505493773	15.0918205229242	15.6874182874089	21.6820654619594	9.50745422377626	9.20737061329559	16.7313523497596	17.3002135729302	14.3996517998347	15.4747097575906
205	Solyc01g007780.3.1	9.70411837619785	9.09886523059135	14.9635619722249	15.4583993943599	24.7326602172441	15.9028833974345	12.5063574900596	23.2391705590447	22.477374636607	32.6852587786921	28.0805762174652	25.363617747054	32.8292991974915	32.8969269078004	19.0997964316934	5.66607422356652	46.9790128722662	40.7375059668386	24.652203881317	30.6930337913868
206	Solyc01g007790.3.1	5.22137602918782	7.92704167816671	7.4980811625528	7.95652910003818	9.87136877091761	5.55338785307238	6.25317874502978	4.76700934544508	4.2858094300252	6.07610579860302	12.8748887004979	9.45286122676183	9.52326717226812	7.97501258370919	5.20646302730605	5.66607422356652	7.26118820930744	10.3342764054405	6.60464029219086	6.78811725855651
207	Solyc01g007810.1.1	5.80718894953572	10.1328271886131	5.6724614012356	5.00124686288114	21.7224351250138	18.0989958666041	21.1044782644755	12.5133995317933	15.447413844911	4.39993868174701	21.0881797680568	22.9302079263034	12.7784930420616	8.97188915667284	4.49906315946555	11.332148447133	8.66093533399321	17.5647428324551	23.0394428797356	20.3643517756695
208	Solyc01g007830.2.1	2.75077371293797	0.103396195802174	1.95602117283986	1.47764111857852	3.49836970178124	5.52814518101296	3.90823671564361	3.57525700908381	3.79247884815179	2.51425067528401	1.22089461815066	4.39885621443372	1.45446262267368	2.99062971889095	2.63152750836664	8.49911133534978	3.14943103054299	1.69298726095953	4.37749414714976	4.83470222012298
209	Solyc01g007840.3.1	27.9661994148694	33.8105560273111	41.8588530987731	36.7136985616047	39.783785678396	28.0193659859561	26.5760096663766	28.6020560726705	35.14980395848	32.6852587786921	37.1817906436792	32.5702545238922	24.5180842107848	23.9250377511276	31.1538901796954	22.6642968942661	38.4493038312123	28.780783436312	26.8793500263581	28.5686949370903
210	Solyc01g007850.2.1	17.1159253249474	8.27169566417396	9.19329951234735	11.9347936500573	20.746145905912	31.9572228272256	26.5760096663766	16.0886565408771	17.6674014633413	33.9423841163341	13.0968695401616	20.0288346784855	31.6865071368194	41.8688160644733	21.9010999083417	25.4973340060493	46.7165602863876	49.4140656792562	72.0366580706398	79.4795743762642
211	Solyc01g007855.1.1	3.6676982839173	4.80792310480111	5.7213619305566	4.20559395287732	8.21710092743966	5.60387319719122	4.68988405877234	7.15051401816761	4.94872239941759	6.28562668821002	7.3808629188199	6.5046916362371	6.64897198936537	14.9531485944547	5.8572709057193	4.24955566767489	20.8649805773473	21.3210583177091	14.5916471571659	13.7349494889857
212	Solyc01g007860.3.1	15.2820761829887	29.8556515378779	24.4258143958378	24.0969167029728	12.6307417721288	13.4985188837748	13.8742403405348	18.3231921715545	15.4705387159363	10.685565369957	14.0680357136906	11.6990856766854	11.5318107940556	11.2148614458411	12.1389817321429	9.91562989124141	13.7459541853907	12.5915927533865	14.3612527283685	13.6800096910298
213	Solyc01g007870.3.1	21.7769585607589	27.7101804749828	28.166704888894	35.3497221444553	70.3741812102506	58.7649405543296	39.8640144995649	112.62059578614	48.5622291531632	18.2283173958091	30.8553367132621	29.1073251635933	202.481975113642	167.475264257893	36.3320572122879	28.3303711178326	98.0260408256504	116.921932710017	151.522736005727	129.291657856319
214	Solyc01g007880.3.1	2.82718409385292	4.08414973418589	3.91204234567972	3.26786016608711	3.57972713670639	3.78640080891299	4.49447222299016	1.7876285045419	2.65936016791132	2.19996934087351	4.24538355856934	4.00108730142642	2.72711741751314	2.99062971889095	3.73507130219782	2.83303711178326	2.55891271231618	3.43888037382404	3.57111364635901	2.82024296173841
215	Solyc01g007890.2.1	10.7738637090071	8.13383406977106	12.6163365648171	10.7981466357661	8.21710092743966	9.61745805463899	7.81647343128723	13.109275699974	15.6324128131135	23.6758605255911	21.3471574143312	16.4723126327731	9.73104754693578	7.97501258370919	7.89458252509993	11.332148447133	8.13603016223604	14.0729566067261	11.0333332012956	13.7715760209564
216	Solyc01g007900.3.1	6.6477031396001	9.82263860120658	8.94879686574237	8.01336145075274	6.14248633684846	4.80872902731949	2.73576570095053	8.93814252270952	7.1687100178479	2.82853200969451	8.04680543781116	7.15984043413148	8.5709404550413	14.9531485944547	8.95568232686067	11.332148447133	14.7629579556702	11.3747581595718	7.71821336471141	8.71711460900962
217	Solyc01g007910.3.1	10.2542731187854	11.6630908864853	12.8119386821011	12.3439865752021	11.1785115587149	9.10250754462682	10.6304038665506	9.2956682236179	9.95294448929593	8.42273976220143	22.9528188212324	17.5579877835695	6.81519628909951	10.7662669880074	9.9658493381369	4.53285937885321	11.285461192779	8.48609864555963	10.0605567241512	10.314031402929
218	Solyc01g007920.2.1	4.48274234701003	7.37559530055511	5.11825540226431	5.15279979811996	5.61366300983502	6.43688137515208	3.12658937251489	2.38350467272254	3.76164568678471	2.72377156489101	4.80958485938138	4.05568303458428	2.52799455845663	1.9937531459273	2.9993754396437	1.88869140785551	6.56131464696455	4.97315007906861	3.17432324120801	2.85686949370903
219	Solyc01g007930.3.1	8.02308999606909	11.0892419997832	9.9757079814833	10.8549789864807	5.43060878125344	5.67960121336948	8.01188526706941	6.25669976589666	7.97808050373396	8.32845536187828	4.80033565772873	5.45177392533541	6.80480727036613	10.4672040161183	9.88945015241013	4.9578149456207	4.06801508111802	5.29058519049852	4.43509275434909	4.61494302829921
220	Solyc01g007955.1.1	8.84450159090473	7.2894318040533	10.9048180385822	12.1052907022009	3.88481751767568	4.86552503945319	2.54035386516835	7.59742114430309	3.00623323329106	1.41426600484725	4.13439313873746	5.07740318368148	14.2589282115687	8.97188915667284	4.94472507620506	1.41651855589163	12.7617569883461	8.14750119336773	6.27824818472794	6.95904107441944
221	Solyc01g007990.3.1	4.32992158518014	3.54993605587466	4.85745257921899	5.19068803192967	5.8306161696354	6.48736671927092	5.21098228752482	2.38350467272254	4.56330788232899	5.65706401938902	4.62460082632825	4.64843670886968	6.89138242647765	4.98438286481824	4.38587918061107	3.77738281571101	5.51150430345022	4.6557149676387	4.42869290910472	4.41960152445586
222	Solyc01g008000.3.1	53.9839341164077	76.2546944041037	71.7533766903423	72.4233589272523	34.7938630029871	28.6882967955307	30.4842463820202	35.7525700908381	30.8485779477713	26.5043925352856	55.6246987390763	37.3590802608821	39.6341064678577	28.410982329464	43.9295317928948	32.5799267855075	44.2013896717179	36.1523321350733	27.5961326937277	27.9460438935897
223	Solyc01g008010.3.1	7.58373030580816	19.3867867129077	12.0539804776257	8.55326878254104	5.61366300983502	4.20290489789342	7.62106159550505	4.46907126135476	3.19123220149358	6.12848602100477	8.29653388243289	9.12528682781464	12.4408499332266	2.99062971889095	6.68492875109268	6.37433350151233	5.01940570492788	3.49178622572903	3.1103247887643	2.74698989779715
224	Solyc01g008020.3.1	23.4197817504302	29.9331986847295	37.1155017546364	32.3376075565837	25.8716643061962	29.6475183337887	27.7484806810697	29.4958703249414	25.5298576119487	17.2854733925776	29.5234516752796	49.5573269264395	9.60984232837964	19.4390931727912	38.1571488713163	16.9982226706996	14.8285711021399	16.8240609057853	9.52296972362403	11.244345314983
225	Solyc01g008060.3.1	7.26747622924353	9.23672682499425	8.85642919924715	8.7395525987721	6.89730253865397	6.69772231976608	7.20852549774267	6.75326323938052	8.90050591463267	7.54275202585202	9.11354669508421	6.56188716621201	4.55962488854049	5.98125943778189	7.35695862554115	5.35129232225727	6.38634625637883	6.03126711716832	5.66599632301645	5.70559975809126
226	Solyc01g008070.3.1	2.67436333202303	3.61886685307611	1.66261799691388	2.15962932715322	2.35936561282921	2.65048056623909	5.47153140190106	1.7876285045419	0.647496388708843	2.51425067528401	1.44287545781442	2.15263176451012	5.71396030336087	8.97188915667284	8.57368639822681	5.66607422356652	2.09962068702866	2.22204578000938	3.53271457489279	4.02891851676915
227	Solyc01g008080.3.1	85.7324473865668	121.025247186445	158.388814470708	151.287717602155	107.147741796416	61.4532851286578	85.1995604010308	71.5051401816761	85.1457751152128	64.7419548885632	177.751157360753	86.1988632658182	81.9174127127281	68.7844835344918	34.4220775691185	43.9120752326405	109.114662579021	75.0734038531741	50.1875864063573	49.9219630759669
228	Solyc01g008090.3.1	50.6218773561502	64.4416790337052	79.1944072353539	81.4123423986049	47.3907058438971	31.4649907220669	34.7833067692282	61.6731834066957	55.2221920084542	29.8567267689976	80.3570639582798	36.7585271961456	33.6084756024953	23.1773803214048	30.9204482233081	33.9964453413991	61.7091642547016	39.0180657799266	40.7222152899326	46.5156956026984
229	Solyc01g008100.3.1	14.4925022468677	16.4744605311465	19.8536149043246	18.6031228005655	17.5460867988563	15.5242433165432	17.1962415488319	14.8969042045159	10.4832748648098	21.9996934087351	17.7214703664899	12.4478271599933	3.25522586979346	1.9937531459273	10.4695180440393	11.332148447133	6.12389367050025	5.11423235081524	4.65908733790208	3.61381782110203
230	Solyc01g008110.3.1	106.03213858297	77.650543047433	111.362805440349	113.096377921971	139.311047736824	151.304576324163	121.415887299328	243.117476617699	247.559452616348	73.3323113624502	164.413808577622	143.851957480524	79.4413632479384	83.7376321289465	96.9137818941479	82.1580762417145	115.216685200698	112.971629101112	124.694584741324	117.7176737536
231	Solyc01g008120.3.1	11.4268251459166	10.1234275344493	9.96681697615221	9.41350390926595	8.06178218803711	10.4229287721714	7.81647343128723	10.0757242983271	9.0649494419238	10.5712812483532	7.24464740357168	7.83626029689257	8.87788873580036	10.8750171596034	8.77433072437793	10.0444043054134	10.3191584902261	10.1867813031599	11.9525837000325	12.6461425840407
232	Solyc01g008130.3.1	5.36782925927479	5.94528125862503	6.77272331095802	6.67780120896062	4.39330148595784	6.75872544390968	6.25317874502978	7.15051401816761	4.90247265736695	8.32845536187828	3.57944103957807	4.18827267225338	2.15572138717706	2.24297228916821	4.5627291475712	2.83303711178326	2.06681411379383	3.54469207763401	3.59031318209212	3.29638787735658
233	Solyc01g008140.3.1	46.075459691711	53.1456446423177	43.228067919761	50.4671274345279	22.2105797345646	29.3824702771648	25.7943623232478	44.6907126135476	29.7848338806068	30.7995707722291	25.7497774009957	34.2549228613349	31.6865071368194	17.9437783133457	37.2658250378373	36.8294824531824	30.3132736689762	30.1563355858416	25.496983453574	26.0048376991463
234	Solyc01g008160.3.1	17.7272083722669	18.6113152443914	25.2326731296342	26.8248695372716	16.1087721151787	15.2970592680085	21.1044782644755	21.4515420545028	22.0148772161007	15.085504051704	20.4222372490656	14.6940516099169	15.5835281000751	26.9156674700185	10.4412220493257	14.1651855589163	20.2088491126508	20.1042237238944	20.8890948776269	17.947000665608
235	Solyc01g008170.3.1	70.6796023463229	63.0716794393264	78.0452447963105	74.2230500332133	45.7228784279316	50.5863148070775	50.807077303367	69.7175116771342	75.8495769630359	60.9705788756372	48.0588517872032	48.200232987944	52.1528740415847	53.831334940037	42.9533199752749	19.8312597824828	40.6801508111802	54.3872157583248	61.7457069176913	61.4593206467149
236	Solyc01g008180.3.1	9.81109290947877	12.1180341480148	9.36934141790294	8.63851730861288	12.0409003689215	11.1168727749685	11.5683806783051	8.93814252270952	12.1729321077262	13.3255285790052	14.3843584102114	12.7847608274818	15.770530437276	9.57001510045103	8.52275360774229	9.63232618006308	19.0803029933729	19.1095937080807	16.5883988734096	16.5698430635124
237	Solyc01g008190.3.1	1.87205433241612	2.11962201394458	2.00492170216086	1.76180287215131	1.42375511119004	1.40096829929781	2.34494202938617	2.68144275681286	0.693746130759475	1.257125337642	0.887923358655025	1.35709393849551	2.96087033901427	4.48594457833642	1.10354379383117	0	1.50910236880185	1.48136385333959	2.03515078770997	2.89349602567966
238	Solyc01g008200.3.1	17.3451564676922	21.2996163352479	22.1030392530904	17.1633699157966	13.5053341975741	10.9805623458477	15.6329468625745	12.5133995317933	12.6724293218731	16.9711920581671	18.9793617912512	12.9157905870607	17.8691122214194	23.9250377511276	12.7331976211289	8.49911133534978	20.9962068702866	17.6705545362651	15.3596285864904	14.9436250440165
239	Solyc01g008230.3.1	38.8928838857063	46.1147033277698	43.7170732129709	48.1938334059455	28.9632468333517	27.3378138403518	32.0475410682776	53.6288551362571	43.7522559798975	38.9708854669021	27.303643278642	29.2945105344203	44.7766707408824	47.8500755022552	38.9635847206545	33.9964453413991	35.2998728006693	45.4990326382873	38.4758696091584	38.8973769528076
240	Solyc01g008250.3.1	2.29231142744831	6.51396033553699	4.59664975617368	4.88758216145203	4.96280353043386	3.25630469566517	4.68988405877234	1.7876285045419	3.88497833225306	1.88568800646301	4.88357847260264	2.62059519157754	3.01281543268119	0	3.39551936563438	5.66607422356652	6.29886206108597	5.3963968943085	3.45591643196033	4.24867770859292
241	Solyc01g008260.3.1	4.10069044243531	6.13484095092902	7.46548080967214	5.75901153907525	10.1967985106182	7.19416153693468	7.55592431691099	2.97938084090317	7.33829240536689	9.00939825310103	11.0990419831878	6.89466115879328	4.50190811779947	8.97188915667284	6.36659881056446	4.72172851963876	9.14209840810394	7.19519585907799	6.24624895850608	4.71261378022089
242	Solyc01g008270.3.1	10.2237089664195	13.5655808892453	15.3156457833361	14.799144126071	9.20966163352643	7.84542247606771	11.0993922724279	10.7257710272514	12.6724293218731	18.6054549971017	14.7839239216062	10.1080100246562	8.80988788590912	7.17751132533827	5.70447253426576	4.53285937885321	9.60576464315611	8.2533128971777	6.32816697763403	6.76858310817217
243	Solyc01g008280.3.1	11.0795052326668	11.7527009228472	11.2145213909485	12.2378995205349	11.742589774196	14.489293762107	12.7669066044358	7.74639018634825	10.4216085420757	14.037899603669	15.7606396161267	14.132495497436	14.613886351626	16.946901740382	16.298492955045	22.6642968942661	15.3972183715435	13.7907920632328	15.3084298245354	14.6994481642123
244	Solyc01g008290.3.1	3.32385156980005	2.67106839155617	3.53713828755208	3.84565573168512	4.61025464575823	3.84950748906154	4.29906038720797	3.87319509317412	4.27039284934165	4.81898046096101	4.4026199866645	3.1041573995472	4.60579830513331	2.49219143240912	3.69262731012739	2.36086425981938	3.78369144641623	3.597597929539	4.15989940884114	4.11438042470062
245	Solyc01g008310.3.1	7.13672957745574	7.72024928656236	7.35463960987788	7.32000677203513	6.97504408758245	7.2194042089941	7.03482608815851	4.76700934544508	6.92512804304791	5.53135148562482	5.78630055390191	5.34726209329035	6.45504363967555	4.38625692104006	6.93251870483686	6.79928906827982	5.85269266509238	5.26942284973653	5.56018554830951	6.28022934856379
246	Solyc01g008320.3.1	9.24565609070818	10.9255313564298	10.8885178621419	10.0782701933817	8.24422007241471	7.77474299430133	8.07702254566347	7.74639018634825	9.86661163746808	11.942690707599	8.99022400638213	10.2639978336787	8.03417448714983	11.9625188755638	10.4412220493257	6.61041992749427	6.99873562342886	7.44208983463459	6.65583905414583	6.20209274702645
247	Solyc01g008330.3.1	2.4451321892782	2.81754633560925	2.44502646604983	2.92686606179976	4.15939886054805	4.06091486755918	4.49447222299016	2.90489631988059	5.1105964965948	2.27853967447613	3.57944103957807	3.27574398947192	2.58426840992912	1.86914357430684	3.61835032400413	3.54129638972907	3.06741459745593	2.8569160028692	3.62871225355835	4.19373791063698
248	Solyc01g008340.3.1	5.50154742587594	4.63214957193742	6.25926775308756	5.95603035488572	7.89167118773908	7.0275599013425	5.94051980777829	4.29030841090057	7.06696058533651	6.28562668821002	8.81263933465112	6.27070992270339	5.9425187154953	1.79437783133457	5.0763014516234	3.96625195649656	7.29618188742458	6.72962436231412	6.2206495775286	7.20810149181972
249	Solyc01g008360.3.1	29.3415862713384	38.2565924468046	43.5703716250079	44.1587365052119	48.8144609550871	43.0513771973407	49.2437826171095	40.2216413521928	48.3309804429101	28.5996014313556	64.2079578727415	38.045426620581	28.2061858611359	23.9250377511276	42.6562120307819	36.8294824531824	65.8099859090545	45.9222794535272	40.7414148256657	39.5566545282789
250	Solyc01g008370.3.1	15.0146398497864	21.7442199771973	22.3475418996954	20.9938703539579	16.5481022637745	14.9562831952063	13.0535106302497	16.8037079426939	19.5081411969564	12.6341096433021	17.0925246541092	12.9906647353915	10.5760210705843	6.28032240967099	15.3477475326674	10.7655410247764	13.2013650696927	9.53363451327834	11.0973316537393	12.2039604526135
251	Solyc01g008440.3.1	4.77564880718398	6.35886604183373	5.57466034259361	3.72251897180358	5.75603852095402	3.6160127725119	3.90823671564361	4.46907126135476	5.43434469094922	9.74272136672553	7.07563926428223	6.94925689195115	12.0772342775582	8.97188915667284	8.91323833479024	5.66607422356652	8.10322358900122	7.64489560027037	5.72146164846766	6.57446248872784
252	Solyc01g008460.3.1	4.85970022619042	4.94233815934394	6.74827304629752	7.13814324974854	7.02928237753254	5.46756276807035	5.15887246464957	5.00535981271733	4.95797234782771	5.53135148562482	8.94582783844938	5.37222014273395	4.8828388046902	4.18688160644733	4.32928719118383	2.26642968942661	5.24905171757164	4.06316942630287	3.48663568913331	3.19383358783882
253	Solyc01g008470.3.1	6.28475383025412	5.06641359430655	8.19083866126692	7.89969674932362	6.81368517498091	5.54707718505753	6.83941425237632	6.70360689203214	9.43494737832885	8.79987736349403	7.96356262293726	7.34702580495845	5.63604266286049	5.98125943778189	8.40391042994509	10.6238891691872	9.61232595780307	7.83006608193782	6.20145004179549	7.49012578799356
254	Solyc01g008480.3.1	7.41180694874954	3.89459004188191	4.69445081481567	4.12981748525791	3.09158252715552	5.02329173982456	6.25317874502978	2.38350467272254	4.84080633463278	4.19041779214001	2.25680520324819	4.02448547277979	8.58825548626361	1.9937531459273	3.73507130219782	2.83303711178326	3.41188361642157	5.1495029187519	5.73426133895641	5.93349817924184
255	Solyc01g008485.1.1	4.66103323581156	6.72075272714134	7.92188575000144	5.91056447431408	3.57972713670639	2.04465643681301	1.56329468625745	3.57525700908381	2.68248503893663	2.51425067528401	4.77258805277076	4.02448547277979	5.1945093666917	0	0	0	4.98659913169306	2.8569160028692	3.07192571729807	2.27084498217898
256	Solyc01g008490.3.1	4.81385399764145	7.54792229355874	6.60157145833453	6.30839092931599	6.06112890192332	6.17183331852817	6.25317874502978	7.15051401816761	6.24371517683527	8.17131469467303	7.32536770890396	5.19439404044833	4.05171730601953	7.47657429722737	3.73507130219782	4.24955566767489	5.51150430345022	6.13707882097829	5.14547557647427	5.01783487997613
257	Solyc01g008493.1.1	2.36872180836325	2.68830109085654	3.42303705246976	1.3639764171494	1.38307639372747	3.33203271184343	3.12658937251489	3.57525700908381	3.79247884815179	4.39993868174701	1.55386587764629	2.33981713533709	2.49336449601202	2.99062971889095	1.95242363523977	2.83303711178326	1.18103663645362	2.01042237238944	4.07030157541995	3.07662868553281
258	Solyc01g008520.3.1	2.4451321892782	2.73999918875762	3.47193758179076	3.18261164001527	4.18990789864498	4.01358485744777	5.86235507346542	2.68144275681286	3.79247884815179	2.19996934087351	3.99565511394761	3.74370741653934	2.33752921501126	0	2.03731161938063	4.24955566767489	2.55891271231618	2.96272770667917	2.15034800210865	2.27084498217898
259	Solyc01g008530.3.1	6.41847199685527	3.23974746846813	9.0139975715037	9.22578493266332	6.92894154112486	5.5786305251318	5.60180595908918	3.27731892499349	6.47496388708843	6.18086624340652	11.9684669385375	9.51525635037082	11.2028252008318	4.98438286481824	5.06498305373795	5.19390137160264	2.1652338334983	3.56232736160234	3.68631086075769	3.24755250139574
260	Solyc01g008550.4.1	44.0760547244367	63.1061448379272	63.7336898816988	56.3587477919371	28.1632320565878	28.9912088602438	26.1851859948122	42.9030841090057	47.5447348280493	24.7234649736261	26.8411831960092	20.8867676281091	18.2327278770879	10.9656423026001	42.0054041523686	51.9390137160264	26.5733243202064	23.8605392091483	23.6666277136839	22.7572851977506
261	Solyc01g008560.3.1	8.06893622461805	6.24513022645134	8.43045125493981	10.4344195911929	5.20687583520929	6.64891982045121	7.34748502540999	9.2956682236179	6.90046151395424	2.51425067528401	13.296652295859	10.8193144337987	6.29574535243034	4.18688160644733	11.0184603414836	6.79928906827982	9.50078360880467	5.92545541335835	4.39285377573625	6.95904107441944
262	Solyc01g008600.3.1	11.2978206067095	11.6689992405311	10.7581164506192	10.8955735227053	9.4955749048348	8.23271718737938	6.47650655735227	7.6612650194653	10.1617290391245	12.8406373773433	17.0132457828007	15.6968303822042	5.38744828602596	2.99062971889095	5.84514405084204	10.9274288597354	6.29886206108597	6.62078946696673	8.61236317171067	8.03690758669794
263	Solyc01g008660.3.1	11.0795052326668	5.94528125862503	12.9586402700641	12.616781858632	7.85099247027651	9.31454598992595	10.5522391322378	9.83195677498047	14.6149184879996	13.5140973796515	11.7094892922631	10.3419917381899	10.025403077715	5.98125943778189	9.50745422377626	15.5817041148079	12.5321109757023	11.2160406038569	11.2509279396042	12.0135024863662
264	Solyc01g008700.3.1	5.80718894953572	8.68528044738266	9.87790692284131	7.80497616479936	7.24081170833792	5.9572706060231	7.81647343128723	5.95876168180634	5.91996698248085	6.28562668821002	8.805239973329	8.454539249018	9.86956779671423	11.9625188755638	7.58332658325011	4.72172851963876	10.060682458679	10.8633349244903	11.2381282491155	12.9413746296221
265	Solyc01g008730.3.1	6.87693428234493	11.5459085312428	8.47609174897273	9.50994668623611	10.1696793656431	7.97668437077669	7.81647343128723	7.15051401816761	8.72578466688583	12.57125337642	9.39718887909901	9.85842953022026	8.8652959858205	10.9656423026001	9.5640462132035	10.3878027432053	14.0849554421506	11.6745579870334	8.75498829429951	8.5706084811271
266	Solyc01g008760.3.1	4.16436575986443	6.30716794393264	6.99277569290251	6.08106152645775	7.20013299087535	5.831057245726	6.64400241659414	8.04432827043857	6.98371104964538	6.28562668821002	7.88031980806335	5.56876478210226	2.4414194023451	1.49531485944547	6.7061507471279	12.7486670030247	7.28305925813065	8.20040704527271	5.1838746479405	6.29976349894813
267	Solyc01g008770.3.1	7.43473006302402	9.64686506834288	7.0318961163593	7.2972738317493	6.47605182004156	6.25513413632425	7.19115555678425	6.43546261635085	6.22521528001502	7.03990189079522	8.23548915152536	6.65443993289867	7.20997900096808	3.58875566266914	6.20531164069683	6.79928906827982	6.54819201767062	6.95182894031506	7.0193502640261	6.58545044831903
268	Solyc01g008780.3.1	17.1159253249474	23.5743326428958	22.6898456049424	20.9711374136721	19.7698566868103	20.2951083357736	14.4604758478814	18.77009929769	18.1761486258982	15.085504051704	23.1969977448625	24.100116493972	16.6743750670804	8.97188915667284	15.1525051691434	15.5817041148079	17.7155495468043	15.3426970524457	13.3628768702466	13.4419372332207
269	Solyc01g008790.3.1	2.34325168139161	3.41207446147176	2.24942434876584	2.42484696382116	4.50177806585803	6.43688137515208	5.99262963065354	4.76700934544508	1.97332232749362	1.67616711685601	1.66485629747817	3.52532448390788	2.00854362178746	0.996876572963649	5.51771896915587	2.83303711178326	0.831099855282177	1.7987989647695	2.55993809774839	2.46618648602233
270	Solyc01g008810.3.1	19.1790056096509	33.9139522231132	31.0029355895118	32.9627634144439	19.3630695121846	14.6155071224041	14.8512995194457	8.93814252270952	13.7824231310882	11.314128038778	27.4146336984739	22.462244499236	10.1812383587157	2.99062971889095	8.23413446166337	5.66607422356652	22.4396960926188	15.5543204600657	10.367749295881	11.5007310387774
271	Solyc01g008820.3.1	10.7144334127399	6.85861432154424	11.6491927626907	14.5111935491173	7.85551232777235	6.13396931043904	5.99262963065354	9.13676791210306	5.67330169154415	8.73003706695836	7.43635812873583	7.22743515137455	9.30394344345224	7.97501258370919	7.13059066783219	5.03651042094802	11.1396542006243	8.01817577759999	6.80090221301824	7.47181252200824
272	Solyc01g008840.3.1	5.61268979811586	5.39540149004074	4.8455979054442	5.04257948158264	4.53382796446491	4.30272819194658	4.26353096252031	4.38781542023922	4.57451994100793	4.85707516816229	5.43853057176203	4.63709214094077	5.25117674160106	2.17500343192069	5.06241069058216	4.63587891019079	5.22519239158268	3.83807907456166	4.80337475795699	4.26865581694054
273	Solyc01g008850.3.1	9.92061445545685	12.9762225731729	11.9969298600845	10.1445746025487	12.454467329791	13.1325001389132	10.6173764108318	2.5324737147677	1.10999380921516	8.79987736349403	3.7644250726312	7.19103799593598	14.4234210081806	11.2148614458411	5.69456893611599	2.59695068580132	5.74115031609398	3.98557417684222	4.7870842427895	4.88353759608382
274	Solyc01g008890.3.1	10.3918118044323	12.269681901858	11.8339280956812	10.3813760638593	12.2849726736969	12.9494907664824	11.4641610325546	9.53401869089015	13.3815920333161	5.02850135056802	7.84332300145272	6.98825384420676	12.0512617307247	1.9937531459273	5.34794300087415	5.66607422356652	3.8930466905323	5.11423235081524	4.86388238572195	4.44401921243628
275	Solyc01g008900.3.1	2.90359447476786	2.65383569225581	2.24942434876584	2.87950576953763	3.74244200655668	3.30679003978401	4.16878583001985	1.7876285045419	3.29914826627839	2.30472978567701	2.66377007596507	2.68299031518653	1.38520249778445	2.99062971889095	1.83923965638529	3.77738281571101	3.19317312818942	2.32785748381935	2.99512757436562	3.00337562159155
276	Solyc01g008910.2.1	31.6338976987867	36.0852723349589	32.2743493518577	24.5515755086892	41.1668620721235	23.7028690637953	24.2310676369904	50.0535981271733	79.7345552952889	53.4278268497852	36.7378289643517	11.7926783620989	23.3752921501126	53.831334940037	22.0708758766235	22.6642968942661	14.3036659303827	14.9194502372058	18.4315543037884	12.3065147421312
277	Solyc01g008930.4.1	14.0595100883496	19.541881006611	24.6458667777823	18.7546757358043	11.1459685847449	7.3456175692912	9.37976811754467	3.57525700908381	11.6549349967592	8.17131469467303	21.0881797680568	14.5068662390899	10.2851285460496	8.97188915667284	9.08301430307196	5.66607422356652	13.2538555868684	10.1579235657572	9.21577715189422	8.27759622536207
278	Solyc01g008950.3.1	125.809692176455	175.049759493081	192.325781819479	184.250481016598	145.873880820785	106.511454754722	128.580987944675	126.027809570204	127.880536769996	157.769229874071	210.104864741745	157.563285893599	124.096828770265	97.1954658639558	122.790469059753	107.655410247764	160.686595704162	134.645393098187	108.438977820622	106.546581502559
279	Solyc01g008960.3.1	43.4708623596538	55.0742084683669	44.3081317847638	40.1878848705034	45.8360713808709	46.2500627502615	55.1231300241212	35.5971241339214	47.227019208745	75.3182050117688	66.4929128201499	53.331553696918	35.3271806581702	30.4264067052383	52.1876563370327	40.7710993043591	17.3732200869627	29.0706154945741	25.2465547266204	21.813488475377
280	Solyc01g008970.3.1	148.220856898808	169.817911985491	153.058656774719	154.015670436453	79.1770556691513	78.2724775218493	76.7577690952406	100.107196254347	126.076796830022	78.6960461363894	70.1681434177133	81.6689772918056	61.0250960398941	51.4388311649243	95.7536461108895	89.523972732351	89.3913507502451	92.8391889228681	98.1787459248465	98.5693228393558
281	Solyc01g008980.3.1	2.13949066561842	3.30867826566958	3.22743493518577	3.12577928930071	3.33565483193095	2.95339263095213	3.51741304407925	0	3.37623116969611	4.08565734733651	3.5516934346201	2.90137324781799	3.94782711868569	7.47657429722737	3.31063138149352	2.83303711178326	5.57711744991987	3.70340963334897	2.53433871677091	2.27084498217898
282	Solyc01g008990.3.1	7.46274720269283	8.85760744038628	10.3343118631706	10.6465937005273	12.5832832684225	10.0465834796491	12.7669066044358	7.15051401816761	8.26328724637952	15.085504051704	15.7976364227373	11.6366905530764	16.1029790367443	6.97813601074554	12.1955737215701	10.3878027432053	11.1542348998397	10.9691466283003	9.19017777091674	8.49735541718585
283	Solyc01g009000.3.1	58.7595829235917	74.9622419565765	73.8397992747048	72.4044148103474	42.5499384658509	48.7688424187993	51.5887246464957	53.6288551362571	42.5497626865811	62.2277042132792	52.3874781606465	42.584671863135	33.4526403214945	38.8781863455823	40.0671285144857	28.3303711178326	41.467508568816	49.6256890868762	45.8484913306738	40.9484627431628
284	Solyc01g009010.3.1	5.57795780679089	9.4435192165986	7.88928539712078	7.59659087884598	6.14248633684846	5.49028117292383	3.51741304407925	7.44845210225793	6.47496388708843	8.27607513947653	8.86073518324494	5.55316600120002	13.8693400090668	8.47345087019102	7.25792264404348	2.83303711178326	18.1092284256222	14.5491092738709	12.351701321636	10.5728588955215
285	Solyc01g009020.3.1	35.5308271254488	67.9829987399297	51.0032520817994	49.8988039273823	16.9630251818928	12.1922106046998	9.77059178910903	24.1329848113157	23.2173705094171	34.2566654507446	67.2601944181181	67.4803261831216	31.1670562001502	22.4297228916821	25.084399313624	18.4147412265912	61.4139050955882	44.1234804887577	28.3001156706085	27.9460438935897
286	Solyc01g009030.3.1	3.28564637934258	5.47999837751525	3.64308943441424	4.34767482966372	7.44420529565078	4.90338904754232	5.27611956611888	7.15051401816761	5.1105964965948	4.87136068336276	8.40752430226477	7.65120203255227	4.96075644519057	5.23360200805916	3.90484727047954	2.12477783383744	7.08621981872172	5.7402849316909	5.47186768393719	4.8530154861083
287	Solyc01g009050.3.1	5.81674024715009	8.1166013704707	6.49154526736229	5.93898064967136	7.68827760042622	6.57887140548632	6.54629649870305	5.36288551362571	6.56746337118969	5.34278268497852	7.24212489403005	7.11304409142474	5.49319365527647	4.85977329319779	8.40391042994509	5.66607422356652	6.15123248152927	6.71904319193313	6.26864841686138	6.36385992989673
288	Solyc01g009060.3.1	14.4606645881531	17.8616928248256	18.8511540532442	18.8967566125907	18.6918706740521	19.3485081335454	18.7595362350893	12.0664924056578	17.0661548166831	27.8138980953293	22.1980839663756	18.5547498832231	23.0636215881111	23.9250377511276	21.2007740391797	24.0808154501577	19.6839439408937	23.8869921351008	21.1962874493567	21.499774266759
289	Solyc01g009070.3.1	28.5392772717315	28.5890481393012	31.6141922060243	32.0818619783682	42.7126533357012	58.1780484289481	34.587894933446	33.0711273340252	28.628590329341	25.4567880872506	31.9652409115809	48.6214000723046	47.4778156115621	26.9156674700185	25.7210591946804	43.2038159546947	32.7081535151183	33.5687630337131	35.519141106259	42.7614760757089
290	Solyc01g009090.3.1	24.5713953485055	25.6274856738247	23.9612593672883	24.2917704768513	24.3026280612112	24.0274177045593	24.7893871677966	22.4730440570982	23.5873684458221	31.1587494401268	20.2319679579252	19.0394262898286	17.1715638207494	20.5071752152522	25.1389701605717	15.3793443211091	17.0969113086619	19.514701374096	22.6554521650733	21.4212888411077
291	Solyc01g009100.3.1	25.9489653587149	29.0956894987319	38.6118579518589	43.5563135876376	25.6764064623758	15.403078490658	18.4468772978379	34.6799929881129	31.9493218085763	15.4626416529966	43.6858292458272	20.2160200493124	12.4252664051265	11.9625188755638	18.8281548824426	21.5310820495528	39.236661588848	20.4428211760863	26.4032015401769	30.0923586670685
292	Solyc01g009120.3.1	3.76957879180389	4.9974827971051	4.72705116769633	4.35714688811615	7.89167118773908	6.31066801485498	6.77427697378226	1.7876285045419	3.82331200951888	5.23802224017502	7.14038367585083	13.945310126609	7.96491436226061	8.97188915667284	15.0817651823594	8.49911133534978	13.2538555868684	13.4380863838663	10.0605567241512	9.35197449650052
293	Solyc01g009150.3.1	5.50154742587594	4.75622500690003	5.77026245987759	6.93354678717613	6.75266709878705	6.9669774883999	14.069652176317	7.15051401816761	7.49245821220233	4.39993868174701	8.21329106755898	6.73867334977081	3.42837618201652	0	2.97107944493008	2.83303711178326	3.14943103054299	3.38597452191906	4.45429229008221	3.29638787735658
294	Solyc01g009160.2.1	33.4677468407453	10.8566005592283	34.3281715833396	31.144128191578	20.3393587312863	17.0388036401084	16.4145942057032	12.5133995317933	4.16247678455685	5.02850135056802	134.076427156909	20.1224273638989	30.4398248888134	14.9531485944547	103.393564683567	25.4973340060493	84.3785063599641	25.183185506773	13.9004638707738	18.8260374329031
295	Solyc01g009170.3.1	132.304574554225	133.794677368014	121.615616421318	116.392654263416	60.6926464541583	65.2018219294816	44.5538985583372	44.6907126135476	63.778394287821	51.8564201777327	36.1828768651923	31.6343276697574	50.4906310442433	50.8407052211461	88.0288395540713	100.572817468306	81.0322358900122	73.1158873326896	68.3887462813484	68.6747474449287
296	Solyc01g009180.3.1	7.63012232279223	8.5228007111221	7.0416762222235	7.6317728102407	8.70524553699053	8.50317438801602	7.14648999431975	6.12901201557224	7.55852927227466	6.73460002308216	8.30842571312916	7.03282178964176	4.98672899202403	4.27232816984421	7.80969454095907	6.88023298575934	7.04872659216763	5.56267242886702	6.47298633287808	6.92764690415891
297	Solyc01g009235.1.1	2.59795295110808	3.48100525867321	3.52083811111175	2.57639989905998	8.10862434753947	12.7727920620665	11.2036119181784	4.17113317726444	5.39580323924036	6.70466846742402	1.59086268425692	2.52700250616405	1.93928349689823	2.99062971889095	2.23538358237597	0.944345703927753	4.50543605758233	4.72625610351202	5.06867743354182	6.32418118692855
298	Solyc01g009280.3.1	6.53308756822768	5.66094172016905	6.82162384027902	5.1291196519889	4.90178545424	4.78979702327493	5.47153140190106	4.02216413521928	5.31872033582264	6.36419702181264	5.0084426949135	5.12419952638822	5.64902893627722	4.85977329319779	4.24439920704297	6.02020386253943	6.26605548785115	6.21643759883577	5.68306257700144	6.18072727004358
299	Solyc01g009290.3.1	6.72411352051504	8.58188425158048	8.10351628747943	8.29752320432553	8.56577564854743	7.76753080228436	8.26312905593221	9.95964452530489	9.01209259386594	7.36316269190317	6.5960020928659	7.20663677683822	9.82504343071401	10.2535876076261	7.19122494221852	6.07079381096413	10.0481847164943	9.47770546983593	9.02926737620112	8.66479099190872
300	Solyc01g009300.3.1	8.29052632927139	17.2671646989631	4.84115240277866	5.17174391502482	8.33913707982738	11.5485224671846	8.59812077441595	10.7257710272514	13.9674220992908	10.685565369957	3.99565511394761	3.32254033217866	6.70091708303229	10.4672040161183	6.62126276298704	1.41651855589163	6.88938037931278	8.20040704527271	8.4477957225697	8.09446356550893
301	Solyc01g009310.3.1	8.60041287409311	9.17928449399304	8.03055359293699	8.33541143813524	1.72658556341141	2.19611246916953	1.65014439104953	5.16426012423217	6.75246233939222	5.58722372285335	3.08306721755217	2.49580494435956	5.74859036580548	2.99062971889095	3.86711927752804	4.09216471702026	5.20530961992521	4.83206780732199	4.54815668699965	4.66377840426005
302	Solyc01g009380.3.1	4.77564880718398	5.94528125862503	7.0416762222235	6.25155857860143	7.81031375281394	5.67960121336948	5.47153140190106	6.25669976589666	6.38246440298717	4.39993868174701	10.3221090443647	7.72139654661238	4.51922314902178	2.99062971889095	4.62639513567684	1.41651855589163	4.26485452052696	2.96272770667917	1.9199535733113	2.0510857903552
303	Solyc01g009390.3.1	4.39359690260926	5.35075313276253	4.86560266743916	4.57500423252195	4.82042801931485	4.24076890598255	3.51741304407925	4.02216413521928	4.23185139763279	2.67139134248926	3.88466469411573	3.43953118894552	2.96087033901427	2.99062971889095	2.54663952422578	1.41651855589163	2.95259159113405	1.90461066857947	2.01595125197686	2.12433885429646
304	Solyc01g009420.3.1	15.5282874103813	21.3570586662491	21.722701802816	21.5710344489924	34.7938630029871	34.1869921924744	36.9111245366341	23.6364213378318	18.6746180679995	68.0942891222752	17.548818602307	16.087542703851	65.2199509373513	37.5490175816308	26.3907310695694	29.5894987230696	58.7747985375869	62.2172818402626	48.0756374757149	42.454220168622
305	Solyc01g009430.3.1	228.046781840649	107.790534123767	333.550510498517	276.489386226327	29.2479978555897	22.0747167159627	21.8861256076042	118.877295552037	73.95333753896	127.283940436253	68.314603406521	134.586281624589	55.685140410935	34.3922417672459	118.206517916147	63.7433350151233	9.97319826338612	16.0833789791155	27.1481435266217	33.3301440932721
306	Solyc01g009450.2.1	10.0861702807726	15.6128255661283	13.692148209879	12.1810671698204	12.4748066885223	10.097068823768	9.24949356035655	10.1298948590708	10.2211929931896	16.5521502789531	14.4102561748388	9.68684294029554	16.1029790367443	15.4515868809366	10.3846300598985	4.24955566767489	13.6912765633327	11.6745579870334	9.59976786655648	10.8780799952767
307	Solyc01g009500.3.1	3.74410866483224	11.4769777340414	6.55267092901354	5.68323507145584	7.07809683848763	5.67960121336948	5.47153140190106	8.93814252270952	5.5499690460758	5.65706401938902	8.43527190722274	10.2016027100697	2.70114487067968	2.99062971889095	6.36659881056446	2.83303711178326	2.8869784446644	3.70340963334897	1.68955914451394	1.61156740670766
308	Solyc01g009520.3.1	34.8240311019856	29.6488591462735	45.6975446504713	43.1641703677071	38.644781589444	26.239757605767	31.2658937251489	29.4958703249414	47.2672363757455	22.1568340759403	42.6758164253571	23.1173932971304	14.8303242419048	15.7008060241775	16.595600899538	14.1651855589163	37.1698474750542	24.7863916174856	29.6440831719264	30.6014674614602
309	Solyc01g009610.3.1	6.92787453628823	10.8221351606276	7.88928539712078	9.05528788051964	7.6204797379886	6.05824129426078	8.59812077441595	8.34226635452888	5.42663640060745	7.33323113624502	3.88466469411573	3.65011473112585	6.47582167714232	4.98438286481824	13.6669654466784	7.55476563142202	10.1919087516183	6.84249017971143	5.22227371940673	5.59165054751597
310	Solyc01g009620.3.1	4.39359690260926	7.34112990195439	6.25926775308756	7.33137324217804	3.53904841924381	2.68834457432822	0.781647343128723	5.36288551362571	6.89121156554411	3.14281334410501	11.2655276129356	8.56373071533373	3.3764310883496	2.99062971889095	4.92350308016985	4.24955566767489	6.29886206108597	6.18998467288327	4.64628764741334	5.89687164727121
311	Solyc01g009630.3.1	8.95911716227715	12.9762225731729	11.9561794189837	11.1675569154107	9.13237207034755	7.83784967444988	8.79353261019813	5.36288551362571	8.02433024578459	4.71422001615751	10.1001282047009	9.38266671270171	4.33741532118757	5.98125943778189	6.93959270351526	5.66607422356652	7.97199729606193	6.61323148812316	4.60788857594711	4.5966297623139
312	Solyc01g009750.3.1	20.834563862808	46.0802379291691	27.873301712968	30.0074811772869	11.6069940493207	10.1727968399462	10.6825136894259	39.3278270999219	27.8115115531132	20.9520889607001	25.3428125282788	24.5212835783327	19.1850545943147	14.9531485944547	22.4387238079005	18.8869140785551	30.5757262548548	24.5130447159765	16.6395976353646	18.117924481471
313	Solyc01g009780.3.1	10.9521545978086	14.7511906011102	15.6155690298382	15.3068464591211	12.6917598483226	11.9145412120462	10.4219645750496	17.2804088772384	8.78745098962001	6.70466846742402	19.7562947300743	16.0355467675102	20.6048871545437	12.9593954485274	15.2798371453547	11.332148447133	15.9658656409471	12.6974044571965	8.08940438888493	6.93462338643902
314	Solyc01g009820.3.1	15.8551540398508	17.9392399716773	17.4085884382748	18.9820051386625	7.36284786072564	7.64852963400423	7.81647343128723	15.1948422886062	11.5624355126579	19.4854427334511	11.3765180327675	15.4427930932248	32.4656835418231	23.9250377511276	19.2271284079047	9.91562989124141	32.0848286236567	24.2837860243882	19.9291180909713	20.4009783076402
315	Solyc01g009850.3.1	27.3549163675498	48.3894196354177	45.8686965030948	42.9652571402062	45.3160912533059	20.8252044490214	30.4842463820202	32.1773130817543	46.8047389552392	14.456941382883	63.4865201438343	37.3434814799799	30.7514954508149	26.9156674700185	30.8992262272728	39.6625195649656	68.1064460354921	48.2501369373465	33.9447791761437	36.3335197148636
316	Solyc01g009860.3.1	4.66103323581156	27.1673504470213	5.96586457716158	5.14332773966754	21.6614170488199	72.3202554502381	18.1733007277428	113.514410038411	27.1023488416701	5.02850135056802	7.4641057336938	31.8449112119377	22.6480608387758	28.410982329464	160.141182081731	145.901411256838	36.9073948891756	16.5066257943554	20.9274939490931	45.8564180272271
317	Solyc01g009970.3.1	3.59128790300235	8.32339376207505	6.11256616512457	5.68323507145584	6.26452248923618	3.86212882509125	5.86235507346542	2.68144275681286	5.45746956197453	3.14281334410501	3.71817906436792	3.18215130405844	3.99977221235261	2.99062971889095	5.39038699294458	0	4.85537283875377	4.97315007906861	2.99512757436562	3.55277360115098
318	Solyc01g009990.3.1	17.3451564676922	24.9874139855255	25.7216784228442	24.8546813791669	29.0039255508143	25.1669440432417	23.0585966222973	18.4721612135997	23.6336181878728	18.7521196198266	47.5408964946545	33.7245643106585	16.4319646299681	18.4422165998275	18.6612085136323	21.7199511903383	15.0910236880185	14.7783679654592	12.402900083591	11.708281386611
319	Solyc01g010020.3.1	7.33539656783459	7.44452609775656	6.94387516358151	5.91056447431408	20.176643861436	23.7028690637953	21.8861256076042	10.7257710272514	9.80494531473391	8.79987736349403	5.43853057176203	8.61052705804048	7.37620330070221	0	5.94215888986016	19.8312597824828	6.95499352578243	9.62886504670731	8.1406031508399	11.7937432945424
320	Solyc01g010030.3.1	5.04308514038628	7.44452609775656	4.43364799177035	3.63727044573174	3.66108457163153	3.63494477655647	5.21098228752482	8.34226635452888	6.41329756435425	7.75227291545902	3.32971259495634	5.80274649563597	5.22913942913631	0.996876572963649	1.32991175154013	0.944345703927753	16.3158024221185	12.6974044571965	12.0317090594175	11.3298072229145
321	Solyc01g010050.3.1	80.4219259129782	143.462221675517	97.5076554660671	102.014069532632	56.5840959904385	81.7862574725205	93.7976811754467	108.151524524785	79.4570568429852	41.4851361421861	63.9859770330777	95.6049281498733	68.1000177973282	116.634559036747	102.587128834229	43.9120752326405	67.5815408637349	74.8617804455541	70.6158924263895	64.4260697363358
322	Solyc01g010060.2.1	38.0523696956419	15.8196179577327	73.9376003333468	51.4901097473899	68.909747381598	36.9552718949908	31.2658937251489	5.36288551362571	2.31248710253158	32.0566961098711	118.315787540782	49.6977159545597	124.460444425933	17.9437783133457	81.3226888069434	76.492002018148	126.239693807598	31.0028292163214	18.0475635891262	28.3489357452666
323	Solyc01g010135.1.1	7.16347321077597	17.499806139518	8.23973919058792	5.62640272074128	7.1187755559502	6.22862933066186	4.88529589455452	5.36288551362571	9.0649494419238	1.5714066720525	3.66268385445198	8.30635083044666	10.5188814675507	8.97188915667284	6.2817108264236	6.37433350151233	7.57831841724406	9.02044774979998	7.6990138289783	8.40578908725928
324	Solyc01g010150.3.1	3.6676982839173	5.99697935652612	5.28125716666763	5.00124686288114	6.18316505431103	7.6106656259151	5.0807077303367	6.25669976589666	4.11622704250622	5.65706401938902	5.66051141142578	6.73867334977081	7.84370914370447	10.4672040161183	4.07462323876125	0	6.10202262167703	7.45972511860292	5.3374709338054	3.40626747326846
325	Solyc01g010190.2.1	39.8862188376006	74.0316761943569	53.6927811944542	53.9907331788305	16.6782741596548	17.3417157048215	6.25317874502978	84.0185397134695	43.567257011695	3.77137601292601	21.7541222870481	24.4276908929192	9.35011686004506	0	18.5904685268482	19.8312597824828	21.5211120420437	8.88818312003752	6.83503472098822	7.69157171383202
326	Solyc01g010200.3.1	68.5783168711619	241.636909589682	112.520117967613	96.7286609161785	51.7840073298549	37.4853680082386	28.139304352634	136.753580597456	143.605449067211	0.314281334410501	18.9793617912512	29.902862989608	13.6096145407323	2.99062971889095	13.2000815339036	15.5817041148079	8.0704170157664	2.96272770667917	1.99675171624375	1.94120619444332
327	Solyc01g010250.3.1	18.8733640859911	22.1267859016653	26.0802823045315	25.2714519510737	8.43405408724005	16.8621049356925	9.37976811754467	18.4721612135997	10.2366095738731	12.152211597206	21.7911190936587	14.7876442953304	15.5488980376305	14.9531485944547	12.3653496898519	12.2764941510608	9.05461421281108	8.0064189216211	6.01585452970873	7.64273633787118
328	Solyc01g010270.3.1	5.73077856862078	34.379235104223	9.09549845370536	7.1040438393198	23.2275476711289	22.5290848130323	17.5870652203963	26.8144275681286	18.5923963043539	2.82853200969451	13.2078599599935	12.1202527610461	14.0771203837345	2.99062971889095	10.1441141048327	9.91562989124141	20.6025279914687	18.5699540186498	13.7084685134427	15.6761556834291
329	Solyc01g010310.3.1	4.16436575986443	3.30867826566958	7.0905767515445	5.91056447431408	7.64759888296365	7.57280161782597	5.0807077303367	8.93814252270952	8.83370073167064	9.74272136672553	9.32319526587776	4.02448547277979	2.4414194023451	1.49531485944547	4.32928719118383	4.24955566767489	7.74235128341817	7.08938415526802	9.63816693802271	9.01012686477465
330	Solyc01g010390.3.1	7.07341811898336	5.73110342446339	12.5325070859811	9.33674333167746	4.48628141158658	5.22523311629992	4.13156452796611	6.89513851751877	7.45281557615893	4.93870668359359	9.67202229963509	6.35093222448638	7.99954442470522	7.26295788873516	10.5382368883438	8.09439174795217	7.94856402946563	6.49986180546962	7.12028496616589	6.54045213761226
331	Solyc01g010430.3.1	37.6703177910672	13.8809392864419	44.0104763888969	52.513092060252	17.7969388898755	14.5208471021813	21.4953019360399	12.0664924056578	18.7311455305058	24.5139440840191	14.9837066773035	20.2628163920192	55.5812502236012	20.9344080322366	65.4486357726026	28.3303711178326	88.1840688552036	50.7367119768808	33.7143847473464	33.2568910293308
332	Solyc01g010440.3.1	32.913771579112	41.5652707124741	48.6315764097311	42.6242630359188	35.9599862369142	31.7868347908245	32.438364739842	27.261334694264	27.7267203593537	41.0137141405704	31.854250491749	25.995368373595	32.3098482608224	48.5977329319779	19.8425662929259	13.4569262809705	13.1554358671639	14.8136385333959	17.5483756600652	16.0607342691207
333	Solyc01g010460.3.1	4.81385399764145	1.75773532863697	3.32523599382777	3.29627634144439	4.1492291811824	5.831057245726	4.68988405877234	5.36288551362571	6.65996285529096	4.39993868174701	1.33188503798254	2.52700250616405	2.90892524534735	2.99062971889095	7.04570268369134	0	1.31226292939291	3.597597929539	6.14385143459615	4.24867770859292
334	Solyc01g010480.3.1	2.59795295110808	13.2347130626783	4.98785399074165	3.18261164001527	3.66108457163153	1.89320040445649	3.12658937251489	3.57525700908381	3.514980395848	3.77137601292601	2.99674133546071	2.8077805624045	3.11670562001502	5.98125943778189	3.98973525462039	5.66607422356652	3.01820473760369	2.75110429905923	3.68631086075769	2.78361642976778
335	Solyc01g010510.3.1	5.65436818770583	2.48150869925219	5.47685928395161	5.00124686288114	2.60343791760465	3.10484866330865	3.90823671564361	1.7876285045419	2.68248503893663	16.3426293893461	4.43961679327512	3.08855861864495	9.7656776093804	8.97188915667284	23.7686355594406	25.4973340060493	5.9051831822681	6.03126711716832	5.68306257700144	5.93349817924184
336	Solyc01g010520.3.1	15.7023332780209	14.5271655102055	20.8968261965059	18.9441169048528	3.33565483193095	2.08252044490214	2.73576570095053	3.57525700908381	5.44205298129099	6.39038713301352	6.01198107422673	4.49244889984721	14.8736118199606	15.4515868809366	5.26305501673329	4.72172851963876	6.95499352578243	7.83006608193782	6.59184060170212	6.27534581096771
337	Solyc01g010540.3.1	55.3975261633342	45.029043271847	71.9326786311859	80.190446858242	49.9941437615017	36.160127725119	34.0016594260994	45.5845268658185	55.2221920084542	56.5706401938902	108.493135385661	59.8057259792159	35.4784989745043	43.3641309239187	37.2658250378373	45.3285937885321	89.1026529057786	61.000447246448	69.5791174968014	72.9966782174629
338	Solyc01g010570.3.1	13.1171153903987	14.5788636081066	21.7770357242838	18.4515698653266	7.37640743321316	6.41163870309266	5.7320805162773	10.1298948590708	11.5007691899237	8.59035647388703	9.43418568570964	9.51525635037082	7.27231311336838	5.98125943778189	8.856646345363	10.3878027432053	8.74841952928607	8.85291255210086	7.34702234053789	8.0578370335383
339	Solyc01g010580.3.1	71.2654152666708	77.1680274670229	107.613764859073	109.534883943859	53.804383630496	43.5436093024994	48.9832335027333	70.3133878453149	90.4336622896684	33.3138214475131	126.196107348845	54.6269307196698	26.7690382696846	39.875062918546	27.1075629356478	30.2190625256881	58.3519582603381	47.2272904671835	47.7940442849625	50.2760195516829
340	Solyc01g010590.2.1	5.14496564827287	3.98075353838372	6.76457322273786	5.64534683764614	7.70183717291374	6.23493999867672	5.7320805162773	4.17113317726444	5.44205298129099	4.39993868174701	11.3210228228516	8.73531730525845	6.96064255136688	4.48594457833642	3.16915140792542	2.36086425981938	5.46776220580379	6.26052580875659	5.3374709338054	5.2375940717999
341	Solyc01g010640.3.1	11.0030948517519	17.6807494821718	13.692148209879	13.9807582757814	8.4611732322151	8.55726582814335	15.6329468625745	10.7257710272514	10.4524417034427	13.199816045241	12.5419174410022	8.79771242886744	11.3240304193879	8.97188915667284	7.72480655681821	5.66607422356652	16.0096077385935	12.1683459381466	9.98375858121874	9.22988605659842
342	Solyc01g010650.3.1	15.2247683973025	16.879428964705	21.7607355478435	23.0739343901107	8.62388810206539	6.38008536301838	6.64400241659414	15.6417494147417	12.4874303536705	11.4712687059833	6.8259108196605	9.42946305540846	8.83066592337589	10.4672040161183	8.17046847355772	8.49911133534978	6.06921604844221	8.38557752694016	5.37587000527163	5.65879918946213
343	Solyc01g010660.3.1	4.53368260095333	21.7821319156581	5.44425893107095	12.7304465600611	9.35610501639169	8.68347918844045	7.81647343128723	7.74639018634825	5.14913794830366	9.00939825310103	6.4004475436383	7.51861239488317	39.1666006248554	27.9125440429822	17.939660648435	13.2208398549885	14.8285711021399	9.91102959020057	9.31817467580416	11.5251487267578
344	Solyc01g010700.3.1	5.50154742587594	23.7811250345001	7.0416762222235	7.61553499575083	6.91538196863734	4.77086501923036	3.12658937251489	5.36288551362571	4.06997730045558	7.54275202585202	9.98913778486903	10.2016027100697	10.4929089207172	2.99062971889095	12.9878615735515	19.8312597824828	6.03640947520739	3.80922133715894	1.53596285864904	1.46506127882515
345	Solyc01g010750.3.1	72.9528111785425	135.190526011343	74.6711082731617	78.4002278107334	59.0858371143867	40.4766246472798	50.0254299602383	46.4783411180895	33.8779360520877	59.5563128707899	68.5643318511427	56.7405655319243	36.932961597178	34.3922417672459	75.1046439686254	52.4111865679903	53.5075209459959	41.4517349675559	36.1911248569179	34.1359277966259
346	Solyc01g010760.3.1	6.22744604456791	7.18603560825113	5.77026245987759	6.59255268288878	3.53904841924381	6.2096973266173	9.37976811754467	7.15051401816761	6.47496388708843	2.19996934087351	6.88140602957644	4.86681964150114	6.02563086536237	14.9531485944547	4.96594707224028	0	9.5139062380986	7.08938415526802	8.98538272309687	8.8269942049215
347	Solyc01g010770.3.1	7.02975504417482	9.51245001380005	9.68230480555732	9.77516432290405	5.61366300983502	5.75532922954774	4.68988405877234	1.7876285045419	12.5799298377718	8.17131469467303	7.43635812873583	8.79771242886744	15.2718575380736	29.9062971889095	6.79103873126876	0	15.2222499809578	11.7450991229067	12.4412991550572	10.9147065272473
348	Solyc01g010780.3.1	16.1480605000248	22.109553202365	20.4730216090572	18.2242404624684	11.0103728598696	11.0310476899665	11.0733373609902	13.4072137840643	13.9365889379237	9.32367958751153	13.1893615566882	12.3074381318731	12.1378368868363	11.464080589082	12.2238697162838	9.91562989124141	15.8346393480078	14.4609328540293	12.4540988455459	11.5251487267578
349	Solyc01g010810.3.1	3.47667233162994	4.80792310480111	4.69445081481567	5.7400674221704	6.87470325117477	4.50581696260645	4.29906038720797	2.68144275681286	4.25497626865811	4.08565734733651	6.8259108196605	3.3693366748854	3.32448599468269	2.99062971889095	4.41417517532469	1.41651855589163	4.98659913169306	3.91503304096891	3.34071921756166	3.36964094129784
350	Solyc01g010820.3.1	35.6836478872787	43.4264022369133	35.3061821697595	36.9978603151775	34.1294439510984	36.160127725119	38.6915434848718	27.7082418203995	34.6873065379737	34.8852281195656	34.7954966172938	41.3211706100529	35.4265538808374	41.8688160644733	35.355845394668	32.5799267855075	42.5173189123303	44.1763863406627	49.6883984772963	52.3393141860283
351	Solyc01g010830.3.1	3.28564637934258	4.70452690899894	4.54774922685268	5.25699244109665	2.31868689536664	1.68494835996628	1.95411835782181	2.68144275681286	3.69997936405053	4.24279801454176	6.1877159056272	5.66235746751575	4.54519569585524	5.23360200805916	3.5652953339161	3.54129638972907	5.87237660903327	5.50220859811847	3.78230853942325	3.69927972903349
352	Solyc01g010835.1.1	1.60461799921382	1.55094293703262	1.76041905555588	1.59130582000764	1.13900408895203	1.06019222649564	3.12658937251489	1.7876285045419	2.21998761843032	0.628562668821002	1.88683713714193	1.87185370826967	5.29839955402553	0	1.44309573039461	0	2.8869784446644	1.69298726095953	2.99512757436562	2.93012255765029
353	Solyc01g010860.3.1	13.7156633742324	15.1992407829196	18.3865990246947	17.7885257736568	12.0002216514589	11.359202426739	14.4604758478814	10.7257710272514	15.1699153926072	12.2569720420095	17.8694575929324	13.2433649860079	14.8562967887383	11.9625188755638	11.3749898748752	15.5817041148079	14.5005053697917	12.0625342343366	11.4813223684016	11.0978391871005
354	Solyc01g010870.3.1	11.3978818198124	11.7354682235468	11.3449228024712	9.05528788051964	11.769708919171	10.2359035200948	12.8971811616239	5.95876168180634	14.9232501016705	9.84748181152903	19.1643458243043	24.8956543199866	9.69641748449117	9.96876572963649	12.7756416131993	10.8599755951692	13.7350186609791	13.4204510998979	13.6700694419764	13.576234517113
355	Solyc01g010880.3.1	1.98666990378854	4.8596212027022	4.3032465802477	3.18261164001527	4.06787174625726	2.04465643681301	3.12658937251489	10.7257710272514	2.49748607073411	4.39993868174701	13.2078599599935	5.61556112480901	6.75286217669921	2.99062971889095	8.06435849338165	2.83303711178326	5.38027801051093	3.80922133715894	2.68793500263581	2.49060417400275
356	Solyc01g010920.2.1	4.12616056940696	4.75622500690003	4.49884869753168	5.91056447431408	4.23058661610755	2.80193659859561	3.90823671564361	1.7876285045419	5.08747162556948	11.314128038778	6.99239644940832	3.65011473112585	5.71396030336087	2.99062971889095	5.09327904845157	2.83303711178326	6.29886206108597	4.97315007906861	4.91508114767692	6.5195226907719
357	Solyc01g010930.3.1	1.91025952287359	0.413584783208698	1.27141376234591	1.59130582000764	1.05764665402689	1.81747238827823	1.56329468625745	3.57525700908381	1.38749226151895	4.39993868174701	0.998913778486903	1.1231122249618	1.55835281000751	2.99062971889095	1.69775968281719	2.83303711178326	2.36207327290724	1.7987989647695	3.68631086075769	3.22313481341532
358	Solyc01g010940.3.1	10.9457870660657	11.3218834403381	13.7410487392	13.3556024179212	7.30182978453178	6.98590949244446	7.23023792394069	18.3231921715545	9.6430712175567	13.3569567124463	14.7062306277239	12.0734564183394	10.3370736397165	9.71954658639558	10.0167821286214	9.91562989124141	20.2088491126508	12.9883866426739	11.90371215453	12.8559127216907
359	Solyc01g010950.3.1	5.21118797839916	5.45931913835481	5.6529011895072	6.02422917574319	4.29567256404767	4.37707933510341	5.31520193327531	5.00535981271733	4.80997317326569	7.66846455961622	8.03570639582798	7.43125922183058	6.81519628909951	8.37376321289465	8.3360000426324	6.23268164592317	7.05997456013386	5.98894243564433	3.62487234641173	4.19007525743992
360	Solyc01g010970.3.1	9.58950280482543	7.44452609775656	7.57958204475447	7.67236734646539	11.8375067816086	10.2611461921542	6.64400241659414	9.83195677498047	12.0249329331642	11.942690707599	21.2546653978047	17.8294065712686	12.8823832293954	19.4390931727912	15.110061177073	14.1651855589163	8.33286960164498	12.3799693457665	14.5532480856996	12.7826596577494
361	Solyc01g010990.2.1	18.8733640859911	11.8905625172501	17.4085884382748	18.6410110343752	19.037639772484	16.6601635592171	14.8512995194457	14.3010280363352	16.3724086859236	33.9423841163341	31.0773175529259	17.1274614306675	22.4402804641081	23.9250377511276	20.7126681303697	11.332148447133	24.9329956584653	28.2517249172621	21.1194893064243	19.4853150083744
362	Solyc01g011000.3.1	48.9637720902959	61.7895666113795	73.5463960987788	75.4506288086478	65.3300202448916	46.8756420143428	53.7773372072561	63.9971004626001	59.5141680707528	34.5709467851551	76.3836069282985	36.5760214595893	40.80806558473	35.8875566266914	36.3660124059442	47.0284160556021	94.1679878132353	68.312035979717	71.6833866131506	73.4288712947163
363	Solyc01g011030.3.1	15.4348969448186	25.2286717757306	22.5920445463004	25.9155519258386	24.5699453473938	20.976660481378	19.5411835782181	23.2391705590447	20.9048834068855	0	26.0827486604914	16.846683374427	19.9469159680961	17.9437783133457	9.67723019205798	8.49911133534978	23.883185314951	18.3054247591249	15.0524360147606	15.5296495555465
364	Solyc01g011040.3.1	8.19674995269396	7.67011779768858	11.0159556052209	10.9634771105721	9.06025979848208	7.37315502971965	7.24800263628452	10.2382359805582	10.9149391239491	9.71415033632458	12.0575956090086	9.43584437486847	11.6829237938139	8.70001372768276	10.6418663754768	8.24156250700584	14.0531430074986	11.8701493183185	10.2001897113011	10.8081566160601
365	Solyc01g011080.3.1	17.650797991352	11.0633929508327	16.9195831450648	16.8223758115093	7.72895631788879	5.30096113247818	8.59812077441595	16.0886565408771	18.962394240759	15.7140667205251	17.9804480127643	19.6544639368315	15.1679673507398	11.9625188755638	8.14924647752251	16.9982226706996	16.0096077385935	19.8926003162745	18.0475635891262	17.2144700261955
366	Solyc01g011340.3.1	10.2135209156308	8.58188425158048	8.21528892592742	9.58572315385552	4.74585037063347	6.41163870309266	4.16878583001985	11.3216471954321	8.84911731235418	12.361732486813	5.84549544447891	6.2395123608989	11.4279206067217	11.9625188755638	8.74346236650852	6.61041992749427	9.66700357986111	10.1931941336938	10.1373548670836	8.91245611285297
367	Solyc01g011350.3.1	6.43375407303826	6.94822435790612	5.90718394197638	5.84236565345661	4.08414323324229	4.57397217716689	5.47153140190106	5.00535981271733	5.43896966515428	9.17701496478663	4.86138038863626	5.6342796618917	6.39963553976417	8.37376321289465	4.78768230554447	3.96625195649656	5.77395688932881	5.45988391659448	5.86737812003932	4.9812083480055
368	Solyc01g014180.3.1	258.496318635254	495.371174088218	375.262662009328	345.654357045944	370.501758649111	306.319825441061	390.823671564361	319.985502313001	346.133069506927	291.024515664124	461.720146500613	366.883326820855	256.297092152568	314.016120483549	220.708758766235	167.149189595212	203.400754055901	224.955682299997	154.74825800889	151.926854614168
369	Solyc01g014230.3.1	7.90847442469667	9.82263860120658	6.16146669444556	5.34224096716849	7.68827760042622	8.14076173916292	7.03482608815851	4.46907126135476	5.87371724043022	12.57125337642	9.60067131545746	7.76819288931912	7.79176405003755	10.4672040161183	14.0489613753122	11.332148447133	16.4032866174114	16.7182492019753	14.783642514497	15.1267577038696
370	Solyc01g014480.3.1	21.0128547516095	18.3011266569849	22.7876466635844	23.6422578972563	14.1968723944378	14.274731049602	11.7247101469308	17.876285045419	16.3724086859236	11.942690707599	18.3134192722599	15.8639601775854	20.8299825604337	22.4297228916821	22.5802037814686	26.913852561941	17.3874838144561	16.8769667576903	15.2060323006255	18.7527843689619
371	Solyc01g014490.3.1	3.38752688722917	3.58440145447538	4.23804587448637	3.731991030256	4.88144609550871	4.27863291407168	4.16878583001985	5.36288551362571	4.93330581873404	8.17131469467303	5.56801939489922	4.88241842240339	10.5621690456065	4.48594457833642	8.60198239294042	6.13824707553039	7.61112499047888	8.09459534146274	6.59184060170212	6.50731384678169
372	Solyc01g014620.1.1	3.6676982839173	2.27471630764784	7.62848257407546	6.81988208574701	4.39330148595784	3.71067279273473	2.34494202938617	5.36288551362571	15.2624148767084	0	6.1044730907533	0	20.3624767174315	14.9531485944547	2.37686355594407	2.83303711178326	16.0096077385935	20.3158471315143	16.5116007304771	16.5551924507241
373	Solyc01g014840.3.1	3.13282561751269	3.10188587406523	2.64062858333381	6.13789387717231	2.19665074297892	4.84659303540862	4.68988405877234	3.57525700908381	4.16247678455685	5.65706401938902	3.66268385445198	3.08855861864495	22.8558412134435	0	45.6697354677824	19.8312597824828	5.9051831822681	4.97315007906861	3.22552200316298	5.42072673165304
374	Solyc01g014850.3.1	51.8826486412468	78.9946935928613	67.2871283456913	68.7671443646157	46.536452777183	39.8329365097646	48.4621352739808	55.416483640799	58.4596739519984	42.1136988110071	66.3722710594631	53.7222014273395	30.024264139478	38.8781863455823	49.0652548334168	33.9964453413991	64.6945624190705	47.7210784182967	46.6932709029307	51.7166631425277
375	Solyc01g014860.3.1	5.27231628313111	4.96301739850438	4.89005293209966	5.34224096716849	3.49836970178124	3.93785684126951	2.34494202938617	5.36288551362571	4.25497626865811	1.88568800646301	3.10773175529259	3.55652204571237	4.36338786802103	8.97188915667284	3.5652953339161	2.83303711178326	4.59292025287519	5.50220859811847	8.21740129377235	8.27759622536207
376	Solyc01g015020.3.1	23.508927194831	19.2661578178052	20.6686237263412	19.3229992429499	24.7055410722691	25.4698561079547	26.0549114376241	35.1566939226574	27.749845230379	23.8853814151981	24.4918859762344	25.8939762977304	22.6480608387758	13.9562720214911	26.6831230149435	20.7756054864106	25.6766113184546	24.0545273328	23.0906416416905	23.2212212693786
377	Solyc01g016410.3.1	7.1825758060047	10.081129090712	9.87790692284131	9.20684081575846	6.63063094639933	5.56600918910209	7.03482608815851	7.15051401816761	6.52121362913906	12.2569720420095	9.6561665253734	5.89633918104946	7.22036801970146	0	5.98460288193059	0	8.39848274811463	8.57074800860761	7.1038282212518	5.93349817924184
378	Solyc01g016470.3.1	20.40157170429	23.3330748526907	29.8945235915692	31.5230105296751	20.6919076159619	11.7630851796897	16.1540450913269	22.6432943908641	25.3448586437461	8.59035647388703	35.9238992189179	15.8483613966832	8.58825548626361	0.996876572963649	14.0065173832418	16.0538769667718	29.9195947901584	19.5751652048445	17.4331784456666	19.3143911925115
379	Solyc01g016540.2.1	3.05641523659775	1.24075434962609	5.96586457716158	4.43292335573556	5.77637787968531	2.19611246916953	3.90823671564361	0	2.31248710253158	11.942690707599	8.76824316671837	3.3693366748854	5.8178504906947	5.98125943778189	2.03731161938063	0	3.14943103054299	3.80922133715894	1.61276100158149	1.46506127882515
380	Solyc01g020240.3.1	4.12616056940696	4.60113071319676	5.49315946039195	5.02019097978599	7.85099247027651	6.13396931043904	7.81647343128723	2.38350467272254	4.76372343121506	5.76182446419252	9.41568728240433	8.57932949623598	5.55812502236012	5.98125943778189	9.32353025813773	6.13824707553039	7.65486708812531	7.53026625447623	6.96303162587563	6.7759084145663
381	Solyc01g020320.3.1	4.77564880718398	6.72075272714134	8.36199051389041	8.35435555504009	8.70524553699054	5.67960121336948	7.42564975972287	7.15051401816761	8.69495150551875	7.54275202585202	18.7018857416715	8.84450877157419	5.66201520969395	5.98125943778189	6.62126276298704	2.83303711178326	10.4324902886736	7.30100756288796	5.06867743354182	4.54168996435795
382	Solyc01g020440.3.1	4.96667475947134	6.36920566141395	6.68959241111233	6.45615504117384	9.22593312051146	5.31610673571383	5.78419033915255	5.00535981271733	7.25195955353904	5.15421388433222	9.90034544900353	6.36430260811687	5.15295329175817	5.98125943778189	1.44309573039461	0.566607422356652	5.87893792368024	5.86196839107236	5.91345700579879	5.90419695366534
383	Solyc01g020525.1.1	2.17769585607589	2.73999918875762	3.12963387654378	3.23944399072983	10.8612175625069	7.15629752884555	4.68988405877234	0.893814252270952	4.80997317326569	4.08565734733651	13.8738024789848	12.3074381318731	4.05171730601953	1.49531485944547	3.26818738942309	1.41651855589163	4.13362822758767	5.50220859811847	3.80150807515637	4.24867770859292
384	Solyc01g021640.3.1	3.26017625237093	3.89459004188191	3.65123952263441	3.25838810763468	4.44753977590794	3.10484866330865	5.21098228752482	3.57525700908381	5.17997110967074	2.72377156489101	3.29271578834572	2.8077805624045	2.90892524534735	2.99062971889095	3.22574339735266	1.88869140785551	1.4434892223322	1.76352839683284	1.99675171624375	2.22200960621814
385	Solyc01g021670.3.1	10.9648896612944	11.3735815382392	11.6872265077182	11.8211289486282	14.4409446992133	12.3436666370563	16.4145942057032	15.1948422886062	11.4699360285566	15.3997853861145	34.8509918272097	24.3808945502124	25.1414253347878	10.4672040161183	10.5261100334666	12.7486670030247	22.4396960926188	24.0721626167683	21.5034800210865	18.5696517091087
386	Solyc01g021675.1.1	9.70411837619785	17.0603723073588	17.6041905555588	15.6857287972181	19.5257843820348	11.965026556165	14.8512995194457	7.15051401816761	12.4874303536705	18.8568800646301	41.6214074369543	27.5162495115641	14.6485164140706	5.98125943778189	11.8843177797203	8.49911133534978	30.9694051336727	31.1086409201313	22.3482595933435	18.3132659853143
387	Solyc01g022740.3.1	20.1723405615451	22.8505592722806	23.5700551327203	23.6422578972563	33.0311185796089	30.5183905198387	39.0823671564361	44.6907126135476	36.0747987994927	20.7425680710931	51.0555931226639	45.5796377963664	21.5052687781036	20.9344080322366	20.542892162088	31.1634082296158	22.9646012643759	25.5006206182029	19.5067283048428	19.4120619444332
388	Solyc01g022750.3.1	22.1972156557911	43.6848927264187	34.0347684074136	37.1115250166067	41.3702556594363	25.8989815329648	28.139304352634	35.7525700908381	34.6410567959231	24.1996627496086	46.5049859095569	31.7747166978776	33.816255977163	16.4484634539002	26.272831091596	25.4973340060493	52.1624514433682	37.1928138892046	28.6841063852708	29.0448398527085
389	Solyc01g028800.2.1	2.49607244322149	2.03345851744276	2.64062858333381	2.46273519763087	2.98310594725532	3.35727538390285	2.86604025813865	2.97938084090317	3.85414517088597	9.21891914270803	2.07182117019506	4.30526352902024	6.44119161469771	5.98125943778189	7.52673459382287	9.44345703927753	3.28065732348228	2.32785748381935	4.27509662323982	3.98008314080831
390	Solyc01g028810.3.1	40.9450484017077	36.6022533139698	43.9825332292849	43.0708029343904	44.0434285212625	34.6401582575411	37.8540641886624	28.9851193236437	35.2356963365741	26.6690160914054	44.4913025783214	37.4905556999154	40.6433254305292	23.4978049341432	31.5055689711361	18.8194608139888	26.6483107733146	24.2459961301704	24.3888959626915	23.8438723128793
391	Solyc01g028830.3.1	8.86360418613347	68.2414892294352	11.5405249197552	9.32050551718758	8.29845836236481	5.22523311629992	5.47153140190106	7.15051401816761	10.8224396398478	0.628562668821002	13.0968695401616	6.83226603518429	7.89565423737138	0	5.00839106431071	5.66607422356652	11.4166874857183	7.5126309705079	4.37749414714976	3.66265319706287
392	Solyc01g028860.3.1	72.7426826310264	63.3947925512082	63.399536264672	63.4533195728045	40.6583781038413	36.0654677048962	31.4613055609311	33.0711273340252	46.9319257458785	30.1710081034081	39.8455607196442	31.9034066403212	42.7118532676225	27.2894961848799	42.5819350446586	25.8514636450222	61.167855796327	44.030895247924	44.43732545429	44.2082240885488
393	Solyc01g028870.3.1	8.1377055674415	13.648297845887	10.2691111574093	9.77516432290405	9.31542629892912	7.76212165827162	9.77059178910903	6.25669976589666	10.7761898977972	7.54275202585202	11.4320132426834	11.5119003058585	9.45400704737889	5.98125943778189	8.19169046959294	8.49911133534978	8.98900106634144	12.2212517900516	9.21577715189422	9.12000646068653
394	Solyc01g028900.3.1	9.502672826513	19.2786906900236	11.522742909093	11.9657931140834	13.8825368504089	12.9976813222322	10.8009451050514	10.5632593450203	10.0992618550561	8.6284511810883	11.6237239678476	13.2646360508746	14.5729599141914	8.42813829869267	22.0245733398194	20.6039062675146	13.5878861507139	11.0332749336396	9.7254375549914	10.5883974242363
395	Solyc01g028930.3.1	4.412699497838	4.8596212027022	5.6969116658961	6.15210196485095	6.06112890192332	5.62280520123579	6.15547282713869	5.36288551362571	4.43997523686064	4.47850901534964	5.14718071970335	4.98381049826799	5.92174067802854	6.35508815264326	5.09327904845157	1.77064819486454	6.87297709269537	5.46252920918973	4.22389786128485	4.34940067151215
396	Solyc01g034020.3.1	10.4936923123189	16.4227624332454	14.474556679015	13.3745465348261	9.85780919843009	8.35532445166799	8.33757166003971	7.15051401816761	9.21911524875924	8.38083558428003	13.0413743302457	9.01609536149891	9.4713220786012	10.4672040161183	8.21998646430656	8.49911133534978	12.3352715362934	9.71704146654896	8.6909898418558	8.9490826448236
397	Solyc01g034150.3.1	6.49488237777021	6.53980938448754	9.85345665818081	8.35435555504009	6.6713096638619	5.09270908798797	6.25317874502978	7.15051401816761	11.8168090939364	7.22847069144152	11.2100324030197	11.6990856766854	4.02574475918607	4.48594457833642	4.49906315946555	4.24955566767489	4.29766109376178	4.68216789359119	4.12790018261929	5.03614814596144
398	Solyc01g044270.3.1	38.2816008383868	29.3645196078176	37.4578054598834	38.6459984858997	29.2073191381271	29.9125663904126	34.3924830976638	26.8144275681286	29.9698328488093	36.4566347916181	32.1872217512447	31.4471422989304	52.4645446035862	26.9156674700185	37.5204889902599	28.3303711178326	38.8429827100301	32.5900047734709	36.0951271782524	36.1870135869811
399	Solyc01g044307.1.1	13.6774581837749	8.78867664318483	10.2691111574093	12.5031171572029	15.4579126357776	17.9475398342476	23.4494202938617	10.7257710272514	14.059921583392	40.2280108045441	9.98913778486903	17.9697955993888	30.3359347014795	32.8969269078004	17.7415886854396	8.49911133534978	14.1724396374434	17.1414960172152	24.8825983101144	25.2723070597338
400	Solyc01g044350.3.1	4.50821247398168	9.92603479700875	8.80209527777938	9.66149962147493	11.7154706292209	6.2096973266173	7.81647343128723	7.15051401816761	6.01246646658211	11.942690707599	17.2035150739411	11.6990856766854	12.2590421053924	20.9344080322366	10.1865580969031	8.49911133534978	20.4713016985294	13.7555214952962	7.91020872204254	7.69157171383202
401	Solyc01g044360.3.1	12.4255034810916	11.3179066635765	9.99827745655453	9.72270369147523	6.29581381036123	8.0096940188544	6.25317874502978	8.66312275277999	10.4666723933045	7.6878049494261	6.86433058037154	6.25631104802439	8.35117275106589	9.43198603650222	7.73133640175212	7.4094816769716	9.28678380801137	7.96843523307393	11.9627876490935	12.23326167819
402	Solyc01g049650.3.1	24.9861945591866	41.2550821250676	29.7967225329272	32.6596575439662	44.5296360490295	39.5047817729922	41.9484074145748	27.4103037363092	27.6265125849106	31.6376543306571	41.0294585311843	32.0398959732158	31.9635476363763	28.9094206159458	44.7359676422329	33.0520996374714	50.5658648792735	39.467765521119	39.8070374199875	38.4334408811797
403	Solyc01g049680.3.1	19.4337068793673	32.1217514958755	30.8725341779892	26.2186577963163	34.4684332632865	27.6154832330054	33.0897375257826	20.2597897181416	24.9131943846069	29.5424454345871	38.5506724882723	25.363617747054	29.400923015475	15.9500251674184	20.2033402255246	14.1651855589163	37.5744618782837	36.4344966785665	24.3450113095872	24.4909410443604
404	Solyc01g049690.3.1	18.1092602768417	17.4739570905675	16.6261799691388	14.549081782927	12.7731172832478	15.5242433165432	11.7247101469308	12.5133995317933	25.7148565801512	11.314128038778	10.7660707236922	10.2016027100697	13.7135047280661	14.9531485944547	9.33767825549454	11.332148447133	12.3352715362934	17.3531194248352	15.5900230152877	13.6250698930739
405	Solyc01g049810.3.1	3.05641523659775	2.27471630764784	4.79225187345766	3.75093514716086	4.1492291811824	4.61940898687384	2.34494202938617	3.57525700908381	6.38246440298717	6.91418935703102	3.88466469411573	2.71418787699102	3.74004674401802	0	2.88619146078922	0	3.28065732348228	2.43366918762932	2.0735498591762	2.27084498217898
406	Solyc01g049890.3.1	18.3957992052727	20.6146165380585	23.2644268244641	22.6618998474302	33.427736074869	26.1924275956556	35.3695422765747	19.6639135499609	19.5867657584425	15.9497777213329	28.3857998720028	27.4577540831807	20.5312982718489	17.5699495984843	21.7843789301481	21.9560376163203	39.1382418691436	35.8304882026513	27.3113395803532	26.2429101569554
407	Solyc01g049910.3.1	1.96119977681689	1.89559692303987	2.3798257602885	2.23540579477263	14.0205979521	11.9902692282245	13.5485539475645	0	0	2.93329245449801	10.8400643369134	14.5380638008944	4.46727805535486	1.9937531459273	5.77238292157844	2.83303711178326	3.80556249523944	4.16192701652551	3.6607114797802	3.88241238888664
408	Solyc01g049960.3.1	5.64163312422001	7.25496640545258	7.10687692798483	6.08106152645775	4.86788652302119	4.37960360230936	3.77796215845549	3.57525700908381	5.67330169154415	5.23802224017502	6.51143796347018	5.17879525954608	3.15133568245963	1.9937531459273	8.81420235329257	9.44345703927753	5.38027801051093	5.18477348668855	4.56948950448089	5.34747366771178
409	Solyc01g050010.3.1	8.32873151972886	13.1313168668762	9.09549845370536	8.63851730861288	10.8205388450443	7.04270550457816	7.81647343128723	0	0	0	8.65725274688649	5.89633918104946	6.44119161469771	17.9437783133457	12.054093748002	14.1651855589163	11.6791400715969	12.2741576419566	7.83341057911009	9.44964524842219
410	Solyc01g050040.3.1	8.1377055674415	8.94377093688809	7.67738310339646	9.4341702186167	16.4748805723419	16.6980275673063	17.5870652203963	0	0	4.39993868174701	17.9804480127643	15.7235711494652	10.7006892953849	8.97188915667284	14.81295323258	11.332148447133	15.4847025668363	10.581170380997	7.94860779350877	8.71711460900962
411	Solyc01g050070.3.1	3.51487752208741	2.06792391604349	3.42303705246976	3.10683517239586	3.49836970178124	3.63494477655647	2.60549114376241	1.19175233636127	2.7749845230379	3.35233423371201	3.29271578834572	2.8077805624045	2.83966512045813	2.99062971889095	3.73507130219782	0.944345703927753	2.53704166349296	3.31543338604574	2.68793500263581	3.29638787735658
412	Solyc01g056340.3.1	3.74410866483224	5.89358316072394	3.61863916975374	3.77935132251814	3.17293996208066	3.35096471588799	2.93117753673271	2.23453563067738	3.37623116969611	2.67139134248926	3.10773175529259	4.2584671863135	6.10354850586275	5.23360200805916	3.81995928633868	5.66607422356652	3.28065732348228	3.99439181882639	3.64791178929146	3.49783380319504
413	Solyc01g056520.3.1	7.04885763940355	8.16829946837178	9.41335189429184	7.33137324217804	5.47128749871601	4.46795295451733	4.49447222299016	8.04432827043857	8.16307947193648	7.85703336026252	5.8269970411736	7.37042397631182	6.70091708303229	4.48594457833642	5.7087169334728	4.24955566767489	6.00360290197257	6.05772004312081	5.12627604074116	5.45735326362367
414	Solyc01g056570.3.1	13.4991672949734	12.5281723913635	13.6758480334387	12.6546700924417	12.8002364282228	12.835898742215	10.0311409034853	7.74639018634825	11.0691049307845	15.3997853861145	14.4102561748388	14.6472552672102	16.2241842553004	18.9406548863093	8.48879841408595	3.30520996374714	13.4288239774541	15.0958030768891	14.7580431335195	15.029086951948
415	Solyc01g056620.3.1	2.9800048556828	2.48150869925219	1.95602117283986	1.70497052143675	3.09158252715552	3.93785684126951	1.56329468625745	1.7876285045419	3.14498245944295	3.14281334410501	4.21763595361137	4.02448547277979	5.09061917935786	0	4.07462323876125	2.83303711178326	3.54310990936086	2.8569160028692	4.3006960042173	5.27422060377053
416	Solyc01g056625.1.1	3.11372302228395	4.31679117474078	4.08319419830321	3.86459984858997	3.66108457163153	3.82426481700212	3.51741304407925	3.12834988294833	4.00060268737964	5.18564201777327	8.60175753697055	5.66235746751575	3.84393693135186	5.23360200805916	5.89971489778973	5.66607422356652	4.33046766699661	5.79319078359588	4.3006960042173	4.3402440385195
417	Solyc01g056690.3.1	4.80111893415563	5.11811169220764	4.51514887397201	3.61832632882689	5.74925873471026	5.37668914865644	5.47153140190106	5.06494742953539	4.20872652660748	5.97134535379952	6.86290762627113	6.33310504631238	5.61007011602704	2.49219143240912	4.83861509602899	5.66607422356652	3.93678878817873	4.46172684398709	4.18549878981863	4.12658926869083
418	Solyc01g056720.3.1	13.1935257713136	19.2316924192045	20.0166166687279	18.1863522286587	14.7799340114014	11.4854157870361	15.6329468625745	13.7051518681546	14.769084294835	15.714066720525	23.936933877075	20.6527859145753	21.8861994649944	21.9312846052003	16.7229328757493	16.9982226706996	23.0958275573152	22.8553280229536	18.0987623510812	17.0191285223521
419	Solyc01g056725.1.1	2.13949066561842	2.27471630764784	0.880209527777938	1.47764111857852	2.11529330805377	1.51456032356519	2.34494202938617	3.57525700908381	2.49748607073411	1.88568800646301	2.21980839663756	3.27574398947192	3.32448599468269	0	1.95242363523977	5.66607422356652	2.49329956584653	3.80922133715894	4.53109043301466	4.4684369004167
420	Solyc01g056780.3.1	6.34206161594032	10.7015062655251	8.5575926311744	8.41118790575465	8.66456681952796	6.09610530234991	6.64400241659414	3.57525700908381	6.38246440298717	5.97134535379952	15.2611827268832	9.03169414240115	5.92174067802854	8.97188915667284	5.8572709057193	5.66607422356652	9.05461421281108	8.72946556432256	6.79663564952199	6.73928188259567
421	Solyc01g056810.3.1	3.36205676025752	6.92754511874569	8.60649316049539	7.61553499575083	13.5866916324992	7.26988955311294	7.03482608815851	5.36288551362571	7.76995666450611	1.88568800646301	23.7519498440219	13.1965686433012	8.51899536137439	0	4.32928719118383	2.83303711178326	9.44829309162896	9.20561823146743	6.91183286392067	7.10554720230196
422	Solyc01g056850.3.1	3.59128790300235	3.51547065727393	7.72628363271746	7.72919969717995	10.4951091053437	5.90678526190426	9.37976811754467	17.876285045419	7.39995872810106	5.02850135056802	12.8748887004979	13.4773466995416	6.44119161469771	2.99062971889095	3.73507130219782	8.49911133534978	3.93678878817873	3.17435111429911	2.99512757436562	2.71036336582652
423	Solyc01g056940.3.1	565.436818770583	706.506205916258	828.570568814966	875.2182010042	626.614963793468	373.642031823534	437.722512152085	623.882348085124	754.240793361701	360.166409234434	780.484632257767	387.099346870167	386.887057631198	308.034861045768	305.936294843657	334.298379190424	679.096065960831	432.02918665611	455.566583875304	473.727564508111
424	Solyc01g057020.3.1	5.23411109267364	4.4460364194935	3.86314181635873	4.20559395287732	6.06112890192332	6.9669774883999	6.25317874502978	5.36288551362571	3.32998142764548	9.11415869790453	5.71600662134172	3.3693366748854	7.79176405003755	10.4672040161183	5.47527497708544	8.49911133534978	4.13362822758767	4.60280911573372	4.79988393327824	4.9812083480055
425	Solyc01g057040.3.1	8.71078342430358	14.3720712165023	12.3555337417718	11.8211289486282	14.5087425616509	11.0815330340853	11.9852592613071	8.93814252270952	9.5582800237972	11.523648928385	15.3906715500204	9.57765147397981	12.2244120429478	12.9593954485274	8.9981263189311	7.55476563142202	8.96713001751822	9.69940618258063	7.03982976880809	7.83807784171453
426	Solyc01g057090.3.1	5.52065002110468	6.70782820266607	8.34976538156016	6.96196296253341	8.78660297191568	8.87910989690095	9.77059178910903	5.13943195055797	6.68308772631627	3.06424301050238	8.31040768491187	8.2712535734166	7.7268326829539	4.85977329319779	5.60260695329672	3.54129638972907	7.16823625180877	8.74269202729881	6.68143843512331	6.30892013194079
427	Solyc01g057200.3.1	16.1225903730531	21.919993510061	21.2228297253125	20.9143050629575	51.0924691329912	42.0290489789342	46.1171932445946	8.93814252270952	17.204904042835	19.4854427334511	10.8770611435241	30.6048081302091	22.6480608387758	26.9156674700185	19.5242363523977	19.8312597824828	17.0594180821078	21.7972109848539	22.7322503080057	18.0935067934906
428	Solyc01g057210.3.1	8.29052632927139	15.0786118878171	9.07919827726503	8.61957319170803	7.24081170833792	6.24756133470643	5.21098228752482	5.66082359771603	4.73289026984797	6.80942891222752	7.34386611220927	5.31918428766631	9.92151289038114	5.98125943778189	8.14924647752251	6.61041992749427	7.65486708812531	8.16513647733606	7.4110207929816	5.72594783140828
429	Solyc01g057270.3.1	2.36872180836325	0.93056576221957	1.85822011419787	1.70497052143675	9.11203271161626	11.8135705238085	13.2880048331883	3.57525700908381	11.1924375762529	15.7140667205251	5.21654973209827	6.27070992270339	14.0251752900676	14.9531485944547	9.93189414448056	5.66607422356652	4.19924137405731	6.34870222859823	10.1373548670836	10.5484412075411
430	Solyc01g057275.1.1	2.24137117350501	1.10289275522319	2.96663211214046	3.82671161478027	11.4171600344954	8.83493522079697	10.4219645750496	7.15051401816761	9.0649494419238	11.314128038778	9.9521409782584	7.42501970946969	9.55789723471273	8.97188915667284	9.5640462132035	6.61041992749427	11.0667507045469	9.06453595972081	8.42219634159222	8.08225472151872
431	Solyc01g057310.3.1	1.60461799921382	2.89509348246089	4.2054455216057	3.75093514716086	16.1901295501039	9.16308995756943	14.8512995194457	7.15051401816761	7.21495975989853	2.51425067528401	14.4287545781442	7.95537826014609	7.16842292603454	2.99062971889095	2.7164154925075	5.66607422356652	3.67433620230015	3.91503304096891	5.22227371940673	4.17542464465167
432	Solyc01g057520.3.1	7.64103809149437	8.54052577325961	11.3058023790144	10.161624307763	13.6355060934543	9.14794435433378	12.1936985528081	6.43546261635085	12.7649288059743	9.55415256607923	11.6539940823472	8.68540120637126	3.94782711868569	3.58875566266914	4.8895478865135	2.83303711178326	4.40920344276018	6.66613734002814	7.51085837879379	8.43875296603284
433	Solyc01g057570.3.1	6.57129275868516	8.1166013704707	9.68230480555732	7.84286439860906	9.45780181004813	7.93250969467271	7.42564975972287	8.93814252270952	6.77558721041753	7.54275202585202	14.6507354178079	9.26567585593486	9.66178742204656	6.72891686750463	10.3987780572553	5.66607422356652	14.2380527839131	11.2953993817144	8.60139200843461	8.3142227573327
434	Solyc01g057760.3.1	13.5437400171738	11.4640532095661	9.75565559953881	11.5369671950554	16.7087831977517	18.2504518989606	16.3168882878121	12.9603066579288	9.49275955589214	17.7568953941933	8.89310738902923	10.2834963098065	10.6097853814678	12.3363475904252	12.6164766429352	10.2697595302143	8.85777477340215	9.86694138027975	14.6588455322317	14.3392872665011
435	Solyc01g057770.3.1	18.4704729866214	9.18346211806586	13.3365079966354	16.2023865309868	14.1266091551843	9.74826099167416	8.02964997941324	15.4386098119528	7.63541196035882	17.9997491526014	33.4282964457284	20.9392362547802	44.1627741793643	8.15626286970258	21.1756934984108	10.8170507904452	36.4928391001174	20.354324114718	7.8124656310376	10.8481128327553
436	Solyc01g057780.3.1	23.3815765599728	18.973201929699	25.2815736589552	24.835737262262	26.2377727633593	21.6203486188932	24.6218913085548	18.77009929769	24.9286109652904	25.7710694216611	27.9140905877173	25.9251738595349	28.2061858611359	22.4297228916821	19.7364563127498	5.66607422356652	21.1930463096955	22.0617402443788	23.6538280231952	19.1923027526094
437	Solyc01g057830.3.1	6.86165220616194	14.599542847267	7.90232553827304	7.6837338166083	6.65503817687688	5.78562043601904	6.87849661953276	5.36288551362571	4.49547492732139	7.79417709338042	8.50186615912186	8.59180852095778	4.15560749335336	3.58875566266914	4.97443587065436	4.53285937885321	5.24905171757164	5.29058519049852	4.77684449039851	4.84935283291123
438	Solyc01g057840.3.1	8.55796266247369	13.3381092584805	15.8437715000029	14.7764111857852	15.3765552008524	9.31454598992595	14.8512995194457	8.93814252270952	12.8574282900756	10.057002701136	16.426582135118	12.7286052162337	9.7656776093804	17.9437783133457	15.110061177073	16.9982226706996	15.6159288597756	14.6020151257759	10.1373548670836	10.1089228238935
439	Solyc01g057850.3.1	3.76957879180389	1.48201213983117	1.76041905555588	1.78074698905616	3.11870167213057	7.06794817663758	3.90823671564361	4.17113317726444	3.94664465498723	4.60945957135401	1.07290739170816	3.02616349503596	4.22486761824258	3.9875062918546	4.13121522818849	3.77738281571101	3.01820473760369	2.15150464413607	4.96627990963189	4.63936071627963
440	Solyc01g057900.3.1	5.54521050068448	7.73994380004849	6.41295513095355	5.92680228880395	5.76475538898172	4.98723077973968	5.8065231203848	5.61826101427455	5.52354062204686	6.82439469005659	6.04104999370651	6.57822874620484	7.3465203900354	6.40849225476631	7.82182139583634	5.66607422356652	7.06747320544468	6.19754265172684	5.18936022957853	5.08585558220729
441	Solyc01g058010.3.1	11.1559156135818	6.77245082504243	8.4597915725324	8.18385850289641	2.48140176521693	4.16504088980429	5.86235507346542	4.46907126135476	8.37120331116433	3.45709467851551	8.54626232705461	8.1893599736798	5.8178504906947	1.49531485944547	15.5769450898477	11.332148447133	2.62452585878582	1.74589311286451	3.1103247887643	3.36964094129784
442	Solyc01g058020.3.1	18.6441329432463	25.3320679715327	23.1788508981524	24.6652402101184	5.61366300983502	6.5883374075086	8.59812077441595	21.4515420545028	14.7999174562021	5.65706401938902	31.4102888124215	19.935241993072	5.40228974135937	8.97188915667284	21.0522200669331	11.332148447133	7.74235128341817	4.6557149676387	3.37911828902788	4.39518383647544
443	Solyc01g058140.3.1	13.3370846687902	14.6540608414173	13.0431048207094	12.4927840025275	7.04111618624893	7.0633585998995	6.04000219690377	6.82549065370545	9.69562774261423	10.685565369957	11.0889519450213	11.6140014172186	12.1079291056341	5.98125943778189	7.42384006759153	5.40852539522258	7.67077330545129	9.38838390168466	8.69215345008205	8.24429937811605
444	Solyc01g058160.3.1	3.59128790300235	2.30918170624856	3.03183281790179	2.19751756096293	4.50177806585803	6.13396931043904	8.07702254566347	4.76700934544508	4.31664259139229	5.65706401938902	2.95974452885008	3.71250985473484	5.22913942913631	5.98125943778189	3.11255941849818	4.72172851963876	2.93072054231083	4.02084474477888	7.5006186264028	6.20209274702645
445	Solyc01g058170.3.1	6.15103566365297	7.23773370615221	7.38397992747048	6.4220556307451	10.5764665402689	10.7533782973129	11.7247101469308	2.68144275681286	9.61994634653138	12.57125337642	12.9303839104138	8.42334168721351	12.0512617307247	13.4578337350093	7.4276986123252	4.24955566767489	10.7605560210219	13.4909922357712	13.1708815129155	10.1821758878348
446	Solyc01g058190.3.1	7.2844563138913	4.68729420969858	8.9650970421827	7.88075263241877	5.8306161696354	7.01746283251874	8.85866988879219	6.55463784998698	5.91996698248085	3.98089690253301	7.06639006262957	5.27238794495957	6.33730142736387	2.99062971889095	3.53699933920248	2.83303711178326	3.19317312818942	3.52705679366568	4.50549105203718	3.41847631725867
447	Solyc01g058200.3.1	14.976434659329	19.6452772024132	30.1227260617339	24.2105814044019	19.60714181696	14.7669631547607	17.9778888919606	14.3010280363352	14.3374200356958	8.79987736349403	21.3101606077206	17.5018321723214	14.9601869760721	5.98125943778189	12.3087577004246	14.1651855589163	15.0910236880185	12.3799693457665	8.98538272309687	9.0833799287159
448	Solyc01g058260.3.1	25.8725549777999	23.6260307407969	28.6361499703756	29.2686606179976	37.1233975563437	29.50363510305	31.4222231937747	15.016079438152	12.9036780321262	12.3826845757737	42.5870240894916	29.4255402939992	20.6014241482993	19.7381561446803	9.21034627928325	8.7824150465281	21.6129704471012	20.2417789388474	15.0601158290538	15.5955773130937
449	Solyc01g058270.3.1	2.13949066561842	2.61937029365509	3.58603881687308	3.56149397811233	6.58995222893676	5.22523311629992	8.59812077441595	2.38350467272254	2.62081871620246	2.09520889607001	3.88466469411573	5.70915381022249	2.28558412134435	1.9937531459273	1.41479973568099	0.944345703927753	2.09962068702866	1.48136385333959	1.97115233526626	2.24642729419856
450	Solyc01g058280.3.1	14.1104503422929	14.4410020137037	19.234208199592	19.3608874767596	13.3697384726989	12.2679386208781	10.6825136894259	11.9175233636127	14.7999174562021	12.361732486813	19.2383394375255	12.5414198454068	11.9820016058355	8.97188915667284	11.0071419435981	12.2764941510608	11.6791400715969	10.2990058375038	12.8764886316744	13.4297283892305
451	Solyc01g058390.3.1	3.13282561751269	6.10037555232829	4.62459291578567	3.94578892103934	6.96187193145171	6.84797632011977	6.02985093270729	5.10751001297687	3.32998142764548	3.23260801107944	4.78844382703246	6.52474721168285	5.90689922269513	2.1361640849221	9.56808849816259	6.88023298575934	6.1301425415926	6.03126711716832	5.26615837251098	5.48351507217412
452	Solyc01g058450.3.1	7.21532311211111	7.7104020298193	6.63650040784953	6.39769890901029	7.06647434778404	6.83715803209431	5.91818702654604	7.15051401816761	6.05210910262551	5.65706401938902	6.15204041353839	6.85900680244529	8.22216625470629	5.55402662079747	8.98599946405384	7.68967216055456	7.21744611166101	7.19519585907799	6.51687098598234	6.9276469041589
453	Solyc01g058500.3.1	94.978103477275	378.326680440156	264.454062567949	1612.10646036916	300.778436918262	148.654095757924	268.105038693152	1108.32967281598	185.738964075337	142.055163153546	483.918230466989	187.559741568621	37.7121380021817	346.91304739135	487.851244857519	195.479560713045	1097.57671414423	673.385683046652	105.367052103324	335.352526723076
454	Solyc01g058520.3.1	2.4451321892782	5.58339457331742	4.3032465802477	4.77391746002291	42.3872235960006	27.6407259050648	28.139304352634	7.15051401816761	12.6724293218731	15.085504051704	16.3155917152861	15.3492004078113	19.2196846567593	17.9437783133457	9.25279027135368	8.49911133534978	25.5891271231618	28.4633483248821	16.4348025875447	17.2144700261955
455	Solyc01g058530.3.1	2.55974776065061	2.79169728665871	2.93403175925979	3.35310869215895	4.39330148595784	5.71746522145861	4.68988405877234	4.46907126135476	3.93122807430369	3.14281334410501	2.16431318672162	2.66739153428428	4.77894861735636	5.98125943778189	2.84374746871879	5.66607422356652	2.62452585878582	4.44409156001876	4.45429229008221	4.13879811268104
456	Solyc01g058670.3.1	39.351346171196	118.38864419349	49.1939324969225	45.4658805716467	46.4550953422579	32.2601348919387	26.5760096663766	41.1154556044638	55.869688397163	42.1136988110071	46.8379571690526	38.7473717611821	47.1661450495606	26.9156674700185	33.1063138149352	33.9964453413991	49.4723124381127	33.9655569230005	26.0345704541012	27.2501397861477
457	Solyc01g058720.3.1	4.27898133123685	19.3350886150066	4.79225187345766	7.84286439860906	26.8479535252979	26.0504375653214	13.2880048331883	12.5133995317933	12.8574282900756	8.79987736349403	45.7280529707338	16.7530906890135	3.42837618201652	2.99062971889095	29.8805704175825	25.4973340060493	17.3218706679864	5.07896178287858	5.91345700579879	5.20096753982927
458	Solyc01g058730.3.1	7.71157075080047	6.39465703268833	8.20776576757035	8.603543554327	11.2899086619201	9.62910851866641	9.80065514846014	9.21316229263904	9.55590824215358	10.3471085482842	11.4747018656957	9.66164490960729	10.1093143828692	9.43198603650222	9.04383523346849	7.84533354032287	9.79150031931633	10.0195544146211	11.1711760219436	10.1483667814003
459	Solyc01g058735.1.1	11.3087363754117	4.34264022369133	4.79225187345766	5.68323507145584	7.40352657818821	17.3417157048215	12.5063574900596	14.3010280363352	9.80494531473391	13.199816045241	6.99239644940832	10.8567515079641	11.7395911687232	23.9250377511276	7.30036663611391	16.9982226706996	7.21744611166101	8.67655971241758	19.4299301619103	20.1445925838458
460	Solyc01g059830.3.1	14.2378009771512	21.5753395240537	20.7012240792219	19.5882168796178	27.9869576142499	23.9048104402707	19.8017326925943	19.6639135499609	11.9940997717971	10.47604448035	11.580000469126	15.1620150369843	15.3411176629628	13.9562720214911	17.3171487647353	17.9425683746273	18.3716810115007	13.050110136563	10.5981437246784	10.8902888392669
461	Solyc01g059860.3.1	9.02734071666549	14.0323408588665	7.76819837213545	8.0701938014673	9.07716523950548	11.5972047632992	10.1614154606734	5.8736365149234	7.76995666450611	15.3548880526273	7.69005051692298	9.46623161039233	9.26106812804463	12.3897516925482	12.1268548772656	12.1415876219283	9.42954647835191	6.28823839784967	7.35067939496325	7.37763001122663
462	Solyc01g059870.4.1	9.0928353288783	15.4318822234745	8.5086921018534	7.55870264503627	5.38993006379087	6.64513341964229	6.83941425237632	8.93814252270952	9.2036986680757	11.7855500403938	8.68500035184446	9.96762099653599	10.6747167485514	4.48594457833642	11.7357638074738	13.4569262809705	10.4652968619085	7.93587778574779	8.31339897243791	7.6732584478467
463	Solyc01g059880.3.1	3.67618832624118	6.72075272714134	3.93377591426683	4.0414116063686	6.13796647935262	3.4161749520415	4.08193612522777	4.76700934544508	4.50164155959481	5.86658490899602	5.15488838774723	6.17711723728991	6.61434192692076	2.65833752790306	5.14987103787881	2.20347330916476	9.02545281438013	5.69031829378063	5.9049238788063	5.73815667539849
464	Solyc01g059920.3.1	2.99910745091154	2.92094253141143	4.37659737422919	4.71708510930835	6.22384377177361	3.76746880486842	4.88529589455452	5.36288551362571	7.72370692245548	1.72854733925776	9.62841892041543	6.52808980759047	5.1945093666917	10.4672040161183	2.1434215995567	3.54129638972907	6.36447520755562	7.30100756288796	8.02540593644122	7.76482477777327
465	Solyc01g059930.3.1	20.9364443706946	56.58356815274	26.8708408618876	27.0521989401298	18.6715313153208	15.4674473044096	15.6329468625745	23.6860776851802	29.3454613311258	24.0425220824033	7.26987249898802	6.24731175135002	14.8043516950713	8.22423172695011	22.7075357576799	27.6221118398868	7.775157856653	5.79319078359588	3.82070761088948	4.37687057049012
466	Solyc01g060030.3.1	75.1114044393896	101.018083298724	113.35142696607	101.047919570485	99.2560706086771	77.3183045180032	87.5445024304169	78.6556541998438	70.4846068851626	63.4848295509212	93.3429430786095	62.9878772832744	61.3991007142959	38.8781863455823	68.5894911858145	62.3268164592317	56.1648533780166	50.5779944211659	46.3860783312009	42.6332832138118
467	Solyc01g060040.3.1	10.6592481376346	8.14245041942124	12.0539804776257	10.4571525314788	9.6408560386297	9.54173003846073	8.20729710285159	8.49123539657404	12.0711826752149	16.3426293893461	8.43527190722274	9.12528682781464	14.0251752900676	14.9531485944547	11.4174338669456	8.49911133534978	11.2526546195442	12.6974044571965	13.5548722275778	13.8997688828536
468	Solyc01g060080.3.1	11.9964298036462	12.8469773284202	14.7924101196015	14.6911626597134	24.9767325220196	16.622299551128	16.4145942057032	9.38504964884499	12.1174324172655	12.2569720420095	9.71166173528933	19.748056622245	12.0772342775582	11.9625188755638	16.595600899538	12.7486670030247	11.5807203518924	12.459328123624	10.1565544028168	10.7315738673942
469	Solyc01g060085.1.1	0.458462285489662	3.30867826566958	1.66261799691388	6.47888798145966	2.68479535252979	1.81747238827823	3.12658937251489	8.93814252270952	1.20249329331642	0	7.1033868692402	2.99496593323147	2.49336449601202	0	4.83861509602899	2.83303711178326	20.2088491126508	5.07896178287858	1.84315543037884	5.71373898741807
470	Solyc01g060130.3.1	45.2349455016467	11.7871663214479	37.197002636838	66.418073868414	23.512298693367	14.7922058268201	11.9852592613071	23.8350467272254	12.6107629991389	0	30.7073494868196	36.8131229293035	15.1333372882952	14.9531485944547	15.0534691876457	12.2764941510608	17.89051793739	14.178768310536	9.7277647714439	9.88916363206974
471	Solyc01g060140.3.1	17.7424904484499	19.0249000276001	15.5503683240769	14.935541767786	13.456519736619	19.6287017934049	15.7892763312002	19.3063878490526	16.8719059000704	15.085504051704	10.1667224566	15.5925413898863	15.9159766995434	20.9344080322366	16.7229328757493	16.4316152483429	18.0304926498586	21.2046654435181	15.0217167575876	16.9068071576422
472	Solyc01g060170.3.1	3.97333980757707	2.37811250345001	1.95602117283986	2.61428813286969	1.95257843820348	5.60387319719122	7.03482608815851	3.57525700908381	1.94248916612653	2.51425067528401	0.776932938823147	2.33981713533709	2.07780374667668	2.99062971889095	2.46175154008492	0	2.49329956584653	1.7987989647695	3.83990714662259	4.39518383647544
473	Solyc01g060180.3.1	16.5810526585428	16.9569761115566	19.9514159629666	17.9590228258005	26.4411663506722	18.3261799151389	20.3228309213468	8.93814252270952	7.58495769630359	1.88568800646301	3.88466469411573	10.6695661371371	3.32448599468269	0	1.10354379383117	0	6.03640947520739	2.11623407619941	1.9199535733113	2.41735111006149
474	Solyc01g060245.1.1	11.8436090418163	5.99697935652612	8.80209527777938	8.18385850289641	4.63737379073327	8.10289773107379	9.37976811754467	7.15051401816761	8.69495150551875	6.91418935703102	5.21654973209827	7.86178557473261	6.44119161469771	11.9625188755638	7.47014260439563	0	4.06801508111802	5.71383200573841	8.52459386550215	10.3286820157173
475	Solyc01g060260.3.1	2.29231142744831	2.48150869925219	2.05382223148186	2.61428813286969	2.44072304775436	2.42329651770431	3.12658937251489	7.15051401816761	2.58998555483537	2.51425067528401	2.33079881646944	2.62059519157754	2.70114487067968	5.98125943778189	2.88619146078922	0	1.04981034351433	2.01042237238944	2.0735498591762	2.41735111006149
476	Solyc01g060280.3.1	5.11949552130123	5.96251395792539	5.08565504938364	4.20559395287732	4.82720780555861	5.4524171648347	5.47153140190106	4.76700934544508	4.71747368916443	3.77137601292601	5.62351460481516	5.74035137202698	5.85248055313931	2.99062971889095	7.52673459382287	10.3878027432053	8.17977225988248	5.74910257367506	5.60626443406898	6.76369957057609
477	Solyc01g060415.1.1	1.26077128509657	1.49924483913153	2.20052381944484	1.76180287215131	7.15945427341278	6.36115335897382	7.81647343128723	6.25669976589666	2.17373787637969	4.71422001615751	7.76932938823147	5.80274649563597	2.59725468334585	5.98125943778189	1.5704277066059	2.83303711178326	1.83716810115007	3.96793889287389	4.41589321861598	3.00337562159155
478	Solyc01g060470.3.1	16.7508535050204	18.4160113189873	17.2347198895779	18.0474287046898	15.0330460311685	14.8931765150578	14.2433515859012	11.1230218060385	15.5913019312907	15.504545830918	16.8828760833157	12.9781857106697	13.4595509368056	9.63647353864861	14.4120933074704	15.109531262844	16.0970919338864	13.5791686556129	14.5745809031809	15.7005733714095
479	Solyc01g065490.3.1	2.48333737973567	1.86113152443914	1.76041905555588	1.59130582000764	8.25777964490224	8.51940182005422	8.59812077441595	4.46907126135476	6.79871208144285	15.085504051704	6.49293956016487	9.96762099653599	6.18146614636312	4.48594457833642	12.4785336687063	7.08259277945815	13.9099870515649	17.0356843134052	16.4732016590109	14.2110944046039
480	Solyc01g065495.1.1	6.11283047319549	17.8875418737762	10.1713100987673	7.95652910003818	25.1394473918699	18.0232678504258	17.1962415488319	21.4515420545028	26.2698534847588	43.3708241486491	29.1904804157839	32.9446252655462	20.5702570920991	20.9344080322366	40.6613444034717	25.4973340060493	87.6591636834464	76.6076735584186	46.3860783312009	38.0915932494538
481	Solyc01g065510.2.1	6.11283047319549	43.3230060411111	9.58450374691532	10.2298231286205	4.1492291811824	4.46795295451733	1.56329468625745	8.93814252270952	8.04745511680991	7.54275202585202	8.54626232705461	7.76819288931912	62.5418927749681	29.9062971889095	11.2901018907343	11.332148447133	25.5891271231618	12.1683459381466	9.59976786655648	8.93687380083339
482	Solyc01g065540.3.1	23.06065296013	16.0470895884975	19.481970881485	19.3457321832357	21.9176929688341	17.841520611598	15.7892763312002	24.3117476617699	21.7373787637969	34.8223718526835	32.4757968428075	28.695517347774	34.3460959325655	27.5137934137967	34.2607903992509	26.6305488507626	30.4444999619155	29.5637900445058	24.1760553951358	22.7377510473663
483	Solyc01g065550.3.1	5.6925733781633	5.42830027961416	7.92188575000144	6.4220556307451	8.0137073401268	8.10289773107379	7.03482608815851	3.57525700908381	5.36497007787327	7.54275202585202	9.15670963612994	10.6695661371371	9.60984232837964	10.4672040161183	6.32415481849403	11.332148447133	5.77395688932881	7.8829719338428	7.37262172151538	5.71373898741807
484	Solyc01g065560.3.1	5.06218773561502	3.20528206986741	4.64555028549467	5.7400674221704	3.74244200655668	4.6951370030521	6.83941425237632	5.36288551362571	7.02996079169601	6.59990802262052	5.52177338663594	6.78546969247755	3.94782711868569	5.23360200805916	5.02961306034592	6.37433350151233	3.08381788407334	4.20601522644633	4.20469832555174	4.10217158071041
485	Solyc01g065580.3.1	9.46533593583865	9.00839355926445	10.7703415829495	11.2243892661253	9.52898956560763	8.05556772096238	8.98894444598031	10.0554103380482	11.6318101257339	6.75704868982577	10.3914780567596	10.2366999670998	4.76596234393963	4.11211586347505	4.70067212180009	4.6036853066478	6.79096065960831	6.13707882097829	7.2574245071167	7.21542679821384
486	Solyc01g065710.3.1	4.07522031546366	6.44502953833554	7.26987869238815	6.85777031955672	4.39330148595784	3.63494477655647	4.16878583001985	2.97938084090317	4.74830685053151	4.19041779214001	6.84440922296582	4.71083183247867	4.43264799291025	0	2.9993754396437	4.72172851963876	7.7860933810646	8.18277176130438	5.78546010091137	5.10329678790759
487	Solyc01g065720.3.1	5.25958121964529	5.9625139579254	4.90635310853999	4.58447629097438	5.26111412515939	4.6951370030521	5.47153140190106	3.87319509317412	4.30122601070874	7.33323113624502	4.66159763293888	5.69355502932024	4.8828388046902	7.47657429722737	9.91774614712375	6.61041992749427	7.69860918577174	5.60802030192844	5.04307805256434	5.48177095160409
488	Solyc01g065740.3.1	3.24744118888511	2.73999918875762	5.47685928395161	4.83074981073747	5.69502044476016	5.41455315674557	3.90823671564361	4.46907126135476	6.10496595068338	5.02850135056802	3.60718864453604	3.46292936029889	6.28535633369696	2.99062971889095	1.18843177797203	1.41651855589163	3.34627046995192	2.59238674334428	2.68793500263581	2.12433885429646
489	Solyc01g065840.3.1	16.4537020236845	17.1293031045602	20.6360233734605	18.0347992934199	17.5732059438314	17.1145316562867	16.9356924344557	13.109275699974	24.2040316731639	38.5518436876881	14.3547609649229	17.221054116081	25.5916161465678	25.9187908970549	23.3158996440227	24.5529883021216	19.4214913550151	20.5980116750076	21.0426911634918	18.6795313050206
490	Solyc01g065980.3.1	120.995838178813	313.704058063797	131.786926520086	110.595754490531	134.890627105891	147.215263450537	133.270872003447	200.214392508693	253.587335663613	11.314128038778	94.674828116592	158.873583489388	39.9457770298592	8.97188915667284	88.4108354827051	59.4937793474484	42.3204794729214	30.4737706972715	25.5353825250402	29.2645990445323
491	Solyc01g066050.3.1	42.4459665982512	44.7188546844405	35.4528837577225	39.6689807987618	27.2140619824611	28.3222780506691	28.139304352634	45.5845268658185	30.5248297534169	28.5996014313556	33.4081163693953	27.00148974179	21.6611040591044	22.4297228916821	37.5629329823303	26.913852561941	34.9061939218514	26.5587376563026	25.0745936674455	26.7007418065883
492	Solyc01g066060.3.1	11.0030948517519	10.5464119718218	14.474556679015	14.8332435364998	22.8207604965032	23.2106369586366	19.1503599066537	10.7257710272514	15.7249122972148	21.0568494055036	20.2002564094018	14.5536625817967	12.3109871990593	16.4484634539002	16.0438290026224	14.1651855589163	12.2696583898237	12.9619337167214	10.9821344393406	12.23326167819
493	Solyc01g066310.3.1	7.1170811937919	10.0442018779255	8.94181107583937	7.42068122187234	4.05624925555367	4.47877124254279	5.58319530806231	5.8736365149234	8.13995460091117	2.96322401015615	8.08644487346541	8.20941554912555	6.55992325736495	7.26295788873516	2.26772186204867	2.42831752438565	8.51096242777688	9.05445865459605	7.13125612944196	7.4927419688486
494	Solyc01g066430.3.1	128.216619175275	41.6686669082763	200.492170216086	189.592721983767	25.5462345664956	31.1242146492648	48.4621352739808	58.9917406498828	41.4397688773659	44.6279494862911	199.671765277549	39.308927873663	45.8155726142208	8.97188915667284	57.7238292157844	31.1634082296158	232.664217381363	55.0220859811847	27.3401388839529	40.0694259758677
495	Solyc01g066440.3.1	14.0595100883496	21.7132011184566	20.4404212561766	17.6180287215131	12.6104024133975	8.02716971489553	18.7595362350893	32.1773130817543	40.7922724886571	0	27.1926528588101	28.7329544219394	3.11670562001502	8.97188915667284	5.94215888986016	14.1651855589163	11.285461192779	7.08938415526802	5.60626443406899	8.5706084811271
496	Solyc01g066480.3.1	4.60372545012536	8.09075232152015	7.1394772808655	5.56957037002673	6.46791607654904	5.47134916887927	4.68988405877234	4.46907126135476	4.30122601070874	3.77137601292601	7.24212489403005	6.38770077947024	3.97379966551915	5.23360200805916	7.95824851320558	6.37433350151233	4.4616939599359	2.77755722501173	2.63033639543648	2.39903784407618
497	Solyc01g066520.3.1	6.6477031396001	7.65131848936091	7.97078627932244	7.00932325479554	7.05097769351258	6.3359106869144	7.0348260881585	5.36288551362571	5.58080220744288	8.69511691869053	7.08488846593489	6.03672820916968	10.5102239519395	5.98125943778189	12.7331976211289	9.91562989124141	6.1895068169699	5.67856143780175	5.27347248136169	5.61606823549639
498	Solyc01g066570.3.1	1.98666990378854	57.9018696492177	2.54282752469182	2.21646167786778	10.0069644957929	13.0630827907498	12.8971811616239	7.15051401816761	8.78745098962001	2.19996934087351	9.21220484604588	6.69187700706407	3.63615655668419	4.48594457833642	2.37686355594407	9.91562989124141	4.06801508111802	6.13707882097829	4.41589321861598	2.93012255765029
499	Solyc01g066590.3.1	14.1868607232079	47.0108036913887	21.0272276080285	20.5354227248604	22.5902477642153	16.9630756239302	17.1962415488319	24.430922895406	16.4957413313919	22.2092142983421	28.0435794108545	21.2143420270562	18.6656036576455	17.9437783133457	17.6567007012988	17.9425683746273	23.7519590220117	20.8801762185008	13.0300849175393	12.7460331257788
500	Solyc01g066640.2.1	22.7702935126532	32.8799902650915	22.2986413703744	19.7776580486663	26.2784514808219	18.4776359474954	28.9209516957627	12.5133995317933	19.9798885658729	19.4854427334511	39.7345702998124	31.16636424269	3.63615655668419	0	5.17816703259243	11.332148447133	9.57951938456825	23.4901982458134	14.7452434430308	14.2110944046039
501	Solyc01g066690.3.1	8.06129518652656	10.5722610207723	10.4158127453723	10.9970598632671	10.9222356387007	8.87910989690096	8.01188526706941	6.25669976589666	8.87995047372127	8.79987736349403	11.7649845021791	8.56373071533373	8.88261101704281	9.71954658639558	7.57625258457171	8.49911133534978	11.1214283266049	9.65531797265981	10.5213455817459	10.7865136653501
502	Solyc01g066700.3.1	3.13282561751269	1.96452772024131	4.59664975617368	3.29627634144439	1.78986356835319	0.908736194139117	0.781647343128723	1.7876285045419	5.45746956197453	1.257125337642	6.88140602957644	5.33478306856856	1.76613318467518	0	5.17816703259243	5.66607422356652	2.75575215172511	2.53948089143929	2.0735498591762	1.24530208700137
503	Solyc01g066720.3.1	51.9845291491333	30.5018777616415	55.8118041316974	64.1826680736413	27.3903364247989	45.6135084113718	35.9557777839212	63.7587499953279	46.0955762437962	14.875983162097	107.327735977426	21.4015273978832	22.5095405889974	19.937531459273	35.0870334448886	38.7181738610379	72.5243978977815	24.7246681235964	14.3612527283685	20.9259585992192
504	Solyc01g066760.2.1	2.29231142744831	7.96150707676743	3.71644022839574	2.15962932715322	10.657823975194	6.2096973266173	7.81647343128723	19.6639135499609	13.4124251946832	5.65706401938902	23.4189785845263	19.4672785660046	25.037535147454	8.97188915667284	1.18843177797203	0	17.8467758397436	8.99399482384749	12.2109047262598	8.20434316142082
505	Solyc01g066770.3.1	6.41847199685527	10.4430157760196	12.6163365648171	12.1621230529155	20.9902182106875	25.4446134358953	23.4494202938617	3.57525700908381	6.10496595068338	8.79987736349403	16.2046012954542	17.5954248577349	7.37620330070221	2.99062971889095	1.95242363523977	0	9.44829309162896	8.67655971241758	8.4477957225697	5.42072673165304
506	Solyc01g066820.3.1	2.36872180836325	2.51597409785291	2.3798257602885	1.81863522286587	5.91197360456055	6.13396931043904	5.21098228752482	2.97938084090317	2.62081871620246	5.65706401938902	3.36670940156697	4.67963427067417	4.77894861735636	2.99062971889095	8.68687037708129	11.332148447133	4.63666235052162	4.4088209920821	4.58228919496963	4.88353759608382
507	Solyc01g066830.3.1	7.97214974212579	6.10037555232829	9.16069915946669	9.01739964670994	7.37640743321316	6.15921198249846	6.25317874502978	5.95876168180634	7.12246027579727	14.037899603669	9.6561665253734	7.39382214766519	12.7092329171724	5.98125943778189	10.7524779911755	5.66607422356652	13.2975976845148	14.1082271746627	12.2365041072373	13.3564753252892
508	Solyc01g066840.3.1	88.5851016073914	125.316189312235	133.95484998665	136.624971117798	89.0592720980589	59.7998901087658	65.1372785940602	113.812348122501	110.783548791946	61.1800997652442	153.721731467151	58.9945893722991	46.3003934884453	58.8157178048553	56.8183573849486	50.0503223081709	147.192158580238	91.5271237956245	97.8408340959437	100.649709855288
509	Solyc01g066870.3.1	4.27898133123685	5.61785997191815	3.39043669958909	3.3720528090638	3.63396542665648	3.50873141625937	2.86604025813865	3.57525700908381	4.80997317326569	6.49514757781702	5.47552737837265	4.89801720330563	4.25949768068719	4.98438286481824	4.13121522818849	3.77738281571101	3.84930459288587	4.30300928827213	2.53433871677091	2.66152798986568
510	Solyc01g066900.3.1	2.78897890339544	3.51547065727393	4.35214710956869	3.6941027964463	7.64759888296365	4.35436093024994	6.25317874502978	2.68144275681286	3.56123013789864	0.942844003231503	8.21329106755898	3.83730010195282	1.55835281000751	2.99062971889095	1.52798371453547	1.41651855589163	2.1652338334983	2.75110429905923	3.68631086075769	2.45397764203212
511	Solyc01g066910.3.1	12.6841232318807	22.2301820974675	14.181153503089	14.2080876786396	0.569502044476016	0.681552145604338	3.90823671564361	44.6907126135476	72.6120950194917	15.085504051704	90.9011538423082	16.846683374427	6.44119161469771	2.99062971889095	2.46175154008492	2.83303711178326	2.75575215172511	2.43366918762932	4.37749414714976	2.12433885429646
512	Solyc01g066940.3.1	4.10069044243531	6.47949493693627	7.1394772808655	6.36522328003054	3.38989312188105	3.18057667948691	3.38713848689113	6.55463784998698	4.56330788232899	5.23802224017502	4.88357847260264	4.18047328180226	3.46300624446113	1.9937531459273	3.98973525462039	4.72172851963876	4.94285703404663	4.58517383176539	3.14872386023053	2.83245180572862
513	Solyc01g067000.3.1	16.5046422776278	21.0928239436436	18.0931958487687	17.9590228258005	16.4342018548793	17.3417157048215	17.9778888919606	23.2391705590447	29.507335428303	13.828378714062	38.7356565213255	36.3139619404316	37.6082478148479	20.9344080322366	51.1025664527974	33.9964453413991	53.8027801051093	45.3932209344773	25.1897908818442	27.909417361619
514	Solyc01g067010.3.1	9.85693913802773	19.1282962234023	14.572357737657	12.5031171572029	11.8781854990712	12.1922106046998	12.5063574900596	17.876285045419	17.0199050746324	3.77137601292601	16.426582135118	16.9402760598405	15.7913084747428	14.9531485944547	2.37686355594407	5.66607422356652	12.9914030009898	8.14750119336773	9.75336415242139	9.44964524842219
515	Solyc01g067030.2.1	10.0097598998576	5.89358316072394	11.3449228024712	9.20684081575846	8.86796040684082	7.95144169871727	8.59812077441595	10.7257710272514	10.2674427352402	0	9.6561665253734	8.42334168721351	6.44119161469771	2.99062971889095	4.49906315946555	2.83303711178326	3.67433620230015	4.02084474477888	5.14547557647427	5.78699205135933
516	Solyc01g067040.2.1	3.28564637934258	1.91282962234023	5.57466034259361	4.09192925144821	10.6985026926566	10.2990102002433	13.6788285047526	8.93814252270952	12.6724293218731	2.82853200969451	4.60610242302294	20.0756310211922	6.18146614636312	0	20.245784217595	16.9982226706996	8.66093533399321	9.09980652765746	14.1308582995711	12.0135024863662
517	Solyc01g067070.3.1	4.43180209306673	7.23773370615221	6.38966916461022	6.28944681241113	5.96621189451065	4.54368097069559	4.55960950158422	8.34226635452888	5.58080220744288	7.22847069144152	5.03156569904514	4.49244889984721	3.49763630690574	5.48282115130007	4.11706723083168	1.88869140785551	6.12389367050025	6.17234938891494	4.86388238572195	4.71261378022089
518	Solyc01g067080.3.1	5.53975261633342	5.73848886702068	8.4597915725324	8.63851730861288	10.4951091053437	6.77765744795425	9.37976811754467	7.15051401816761	6.47496388708843	4.39993868174701	8.1023006477271	5.70915381022249	4.72700352368945	1.49531485944547	4.96594707224028	4.24955566767489	6.56131464696455	5.55511445002345	4.45429229008221	4.39518383647544
519	Solyc01g067090.3.1	13.6774581837749	11.3735815382392	12.1925319773685	12.1242348191058	15.4036743458275	17.493171737178	16.6751433200794	13.109275699974	12.8882614514427	22.8377769671631	12.1349525682853	16.9402760598405	20.8126675292114	36.884433199655	16.6663408863221	17.9425683746273	14.8285711021399	21.9382932566005	23.8330236900376	22.1468429982401
520	Solyc01g067100.3.1	12.3020713273059	17.5644287618944	13.7288236068698	14.2222957663182	13.8409336166403	13.3091988433292	15.2421231910101	12.7368530948611	11.4121238509934	15.2426447189093	14.6507354178079	12.7871006446172	18.5703709859228	13.4578337350093	22.1451528627467	16.6440930317266	19.1262321959017	16.8240609057853	13.3532771023801	15.6669990504364
521	Solyc01g067103.1.1	5.02398254515755	2.73999918875762	2.29832487808684	2.7279528342988	2.78649214618622	5.11164109203253	4.29906038720797	2.68144275681286	2.35873684458221	4.24279801454176	1.69260390243614	3.3693366748854	3.27254090101577	4.48594457833642	5.15694503655721	7.08259277945815	2.78855872495993	2.53948089143929	3.57111364635901	4.5966297623139
522	Solyc01g067250.3.1	1.96119977681689	2.30918170624856	2.54282752469182	2.6900646004891	6.50859479401161	4.64465165893326	5.47153140190106	4.17113317726444	6.41329756435425	0.209520889607001	5.95648586431079	4.55484402345619	6.78749223914382	2.99062971889095	5.29135101144691	5.66607422356652	8.96713001751822	10.7222526527437	6.96303162587563	6.66602881865441
523	Solyc01g067273.1.1	3.97333980757707	0.723773370615221	2.05382223148186	1.70497052143675	1.87122100327834	2.19611246916953	7.81647343128723	5.36288551362571	1.66499071382274	1.257125337642	1.33188503798254	2.90137324781799	5.40228974135937	2.99062971889095	1.27331976211289	2.83303711178326	3.93678878817873	4.97315007906861	6.14385143459615	5.78699205135933
524	Solyc01g067280.3.1	6.39300186988362	11.7871663214479	9.421501982512	8.22174673670612	5.01704182038395	4.77086501923036	5.7320805162773	3.57525700908381	5.21080427103783	7.33323113624502	6.36345073702768	5.33478306856856	8.13806467448366	15.9500251674184	6.59296676827342	8.49911133534978	6.73628303755027	7.08938415526802	5.5806650530915	6.08000430712436
525	Solyc01g067360.3.1	10.3154014235174	6.47949493693627	20.5545224912589	16.1593317198394	9.91204748838019	8.9990125891832	5.86235507346542	9.83195677498047	11.6395184160756	13.0950556004375	4.42111838996981	5.39717819217755	6.85675236403304	5.48282115130007	6.96081469955048	3.30520996374714	2.29646012643759	2.92745713874252	1.94555295428878	2.63711030188526
526	Solyc01g067380.3.1	5.5626757306079	6.49328109637656	7.0807966456803	6.3197573994589	6.00417869747571	6.10367810396774	9.37976811754467	3.57525700908381	4.68047389552392	18.8568800646301	7.23657537303845	7.73075581515373	15.417303800341	11.9625188755638	4.97443587065436	6.23268164592317	17.951756874095	16.4643011128314	14.3612527283685	14.0938895022979
527	Solyc01g067390.3.1	8.54467390057544	7.85361539419125	8.86587857689372	8.79171755836517	8.48947147044993	8.073265029091	8.08835076802765	7.53912891045933	13.1188398755792	8.85453498686977	11.2920688002867	10.4457575415831	9.91473744338111	8.5818070194262	19.8194989059311	23.4033500538617	9.69362920451546	10.9952161785143	11.2993441601486	11.3733344058361
528	Solyc01g067400.3.1	24.2985011309521	21.6925218792962	27.8341812895112	27.8933177307053	17.4430340479511	17.144822862758	13.9133227076913	22.524119157228	22.1813762874829	16.7197669906387	19.2901349667804	21.0770727551165	21.0689299913015	28.7100453013531	25.5003504359142	25.4973340060493	20.6287732500566	21.416288851138	18.3701157894425	19.866230940869
529	Solyc01g067410.2.1	24.0692699882073	9.51245001380005	49.6829377901325	41.9422748273441	26.1970940458967	18.0989958666041	26.5760096663766	0	8.97244995782254	1.88568800646301	5.32754015193015	9.45286122676183	3.42837618201652	0	2.46175154008492	2.83303711178326	9.18584050575037	8.57074800860761	4.22389786128485	4.83470222012298
530	Solyc01g067417.1.1	1.83384914195865	22.540370684874	4.10764446296371	2.27329402858234	1.95257843820348	1.81747238827823	0	0	12.9499277741769	2.51425067528401	8.65725274688649	9.54645391217531	4.05171730601953	0	5.00839106431071	2.83303711178326	1.18103663645362	2.11623407619941	1.68955914451394	1.31855515094263
531	Solyc01g067420.3.1	313.741024036759	127.487509424081	694.289715299509	564.231577894136	93.8864799036175	96.0988525302116	109.430628038021	1.7876285045419	2.68248503893663	4.39993868174701	18.5354001119236	37.9050375924608	24.1025234614495	26.9156674700185	12.054093748002	11.332148447133	17.3218706679864	22.7495163191437	14.7452434430308	18.8992904968444
532	Solyc01g067480.3.1	8.15680816267024	8.84037474108592	10.0246085108043	9.32050551718758	13.5053341975741	12.2679386208781	10.9430628038021	8.04432827043857	14.3374200356958	8.79987736349403	18.4244096920918	18.4611571978096	6.49313670836462	8.22423172695011	8.5736863982268	10.6238891691872	10.1700377027951	13.5703510136287	14.0348606209056	13.1306117114704
533	Solyc01g067490.3.1	3.57600582681936	4.92165892018351	4.36192721543289	4.4783892363072	5.02788947837397	4.16504088980429	4.53355459014659	4.29030841090057	5.38346997469352	3.01710081034081	4.57280529707338	3.68755180529125	3.80238085641832	4.18688160644733	3.9897352546204	6.79928906827982	5.64273059638952	5.33290987202251	4.59252894736062	4.38053322368719
534	Solyc01g067500.3.1	10.6305942447915	12.2395246780824	12.1273312716071	12.9151516998834	11.9900519720933	12.3815306451455	15.4375350267923	9.83195677498047	11.8168090939364	12.3355423756122	15.0669494921775	12.1085536753694	9.3241443132116	8.59806044181147	11.0672709323646	10.2697595302143	11.8103663645362	12.7767632350539	11.8365137794641	10.6491641704603
535	Solyc01g067530.3.1	2.4451321892782	3.27421286706886	2.64062858333381	2.0080763919144	5.12551840028415	5.67960121336948	6.77427697378226	2.38350467272254	2.71331820030372	5.44754312978202	4.77258805277076	5.24119038315507	2.42410437112279	5.98125943778189	12.7331976211289	7.55476563142202	2.84323634701797	4.69098553557536	5.32467124331666	4.15100695667125
536	Solyc01g067550.3.1	12.225660946391	17.2671646989631	10.9700187443436	10.684481934337	9.15271142907883	9.93299145538174	9.24949356035655	9.23608060679983	10.205776412506	16.3426293893461	11.4875084525994	11.7146844575877	13.3325740411754	15.4515868809366	10.3280380704712	10.8599755951692	12.3352715362934	14.0376860387894	12.7100926553208	13.9913352127801
537	Solyc01g067560.3.1	2.82718409385292	3.82565924468046	3.28332125440977	3.11766038205578	4.31194405103269	4.05685800954963	4.01990062180486	4.08600801038149	2.84105558311023	3.32240267805387	3.26628949790956	3.56989242934287	2.95344961134757	2.1361640849221	3.27425081686172	5.26135463616891	2.1183673003057	3.00807557974059	2.53433871677091	2.7208280892467
538	Solyc01g067570.3.1	9.37300672556642	12.7521974822682	11.3775231553519	10.3434878300496	5.47806728495978	5.85629991778542	10.4219645750496	5.36288551362571	8.84911731235418	9.00939825310103	8.32428148739086	7.79939045112362	14.1983256022906	16.946901740382	3.2823353867799	0	11.8103663645362	14.2140388784727	11.6477183447552	10.5728588955215
539	Solyc01g067580.3.1	6.34206161594032	5.50584742646579	7.87298522068045	7.70078352182267	9.62051667989842	6.07717329830535	6.64400241659414	4.02216413521928	8.30182869808838	4.24279801454176	7.90806741302132	7.04284957736463	4.36338786802103	4.48594457833642	5.66627294140237	8.49911133534978	8.43128932134945	6.71904319193313	5.56786536260276	4.56000323034327
540	Solyc01g067590.3.1	5.2298660715117	5.46850991131501	5.02045434362231	5.46853507986751	5.83965588462709	6.12555508641923	7.12167579295058	3.9725077878709	4.19330994592393	5.16818194363935	5.41386603402161	5.25158957042324	4.09789072261234	5.31667505580613	7.27207064140029	11.332148447133	4.57833955365971	4.47936212795542	5.1113430685043	5.66490361145723
541	Solyc01g067600.3.1	8.33722156205274	3.13635127266596	5.12912218655786	4.48344100081516	5.91197360456055	10.4841231286791	8.16387225045555	7.5477647969547	7.46162505083524	10.47604448035	3.53936116574989	7.60180589302849	8.79603586093128	6.64584381975766	8.38504643346934	7.23998373011277	7.94648107243485	8.48845001675541	12.2279709802448	12.314653971458
542	Solyc01g067610.3.1	13.7156633742324	21.0928239436436	19.5602117283986	18.1863522286587	13.1392257404109	8.70872186049987	9.37976811754467	8.93814252270952	16.326158943873	8.79987736349403	19.9227803598221	20.6839834763798	10.1812383587157	8.97188915667284	13.3698575021854	9.91562989124141	22.7021486784974	20.1042237238944	10.8669372249419	13.2954311053382
543	Solyc01g067620.3.1	4.43180209306673	7.2894318040533	5.08565504938364	4.54658805716467	7.28149042580049	10.3747382164216	3.51741304407925	12.5133995317933	6.24371517683527	0.942844003231503	9.71166173528933	5.42837575398204	4.41533296168794	7.47657429722737	4.92350308016985	2.83303711178326	5.44589115698058	2.8569160028692	1.0367749295881	1.39180821488389
544	Solyc01g067630.3.1	4.01154499803454	5.22150788800981	6.16146669444557	4.54658805716467	6.22384377177361	4.92232105158688	6.25317874502978	3.57525700908381	3.88497833225306	3.45709467851551	5.71600662134172	5.89633918104946	2.54530958967893	0	2.16464359559192	4.24955566767489	6.75815408637349	5.44930274621348	4.3006960042173	5.27422060377053
545	Solyc01g067640.3.1	5.04308514038628	5.77295426562141	4.85745257921899	5.17174391502482	7.78319460783889	6.77765744795425	6.25317874502978	6.55463784998698	6.2899649188859	5.44754312978202	7.34386611220927	5.03840623142586	5.40228974135937	1.9937531459273	6.06949086607145	5.19390137160264	8.20164330870569	7.42445455066626	8.08940438888493	7.6671540258516
546	Solyc01g067660.3.1	58.9378738123932	112.943111214575	47.2379113240827	51.6795509164385	46.6449293570832	49.17272517175	39.8640144995649	10.1298948590708	16.526574492759	28.0757992073381	35.6279247660329	31.8215130405844	67.7364021416598	32.8969269078004	101.978764947886	73.6589649063647	54.6338799603915	67.7547610063178	45.6948950448089	50.2027664877417
547	Solyc01g067680.3.1	21.6878131163582	23.7983577338005	18.989705552987	17.4096434355597	18.8613653301462	13.795120280473	12.1155338184952	11.3216471954321	8.20162092364534	11.733169817992	35.9793944288338	22.7274237745742	11.0989350134979	7.47657429722737	12.7473456184857	10.3878027432053	8.37661169929141	8.07696005749441	5.99025514873124	5.64048592347681
548	Solyc01g067690.3.1	3.40026195071499	6.97924321664678	5.96586457716158	4.77391746002291	6.99673940356248	6.02037728617165	8.20729710285159	8.04432827043857	5.5499690460758	5.97134535379952	11.5430036625153	11.0907332214978	4.10366239968644	2.99062971889095	4.07462323876125	7.08259277945815	4.33046766699661	4.07375059668386	3.53271457489279	4.02891851676915
549	Solyc01g067710.3.1	18.7969537050761	61.3139441106895	21.3206307839545	18.8683404372334	18.9562823375588	14.4640510900476	9.37976811754467	25.0267990635866	13.4124251946832	12.57125337642	18.5354001119236	23.2109859825439	12.6746028547277	8.97188915667284	71.1361307100402	25.4973340060493	32.1504417701263	12.8032161610064	10.2909511529485	12.0867555503075
550	Solyc01g067720.3.1	3.73137360134642	4.13584783208698	5.78656263631793	5.58851448693158	3.362773976906	2.99125663904126	2.86604025813865	4.46907126135476	4.0391441390885	1.99044845126651	3.75517587097854	2.87017568601349	3.6534715879065	1.49531485944547	5.75823492422163	6.61041992749427	4.59292025287519	4.07375059668386	3.58391333684775	3.17429943745448
551	Solyc01g067730.3.1	47.0305894531478	57.9018696492177	72.1038304838094	78.0024013557315	47.0245973867339	41.7829329263548	42.4043683647332	72.3989544339471	45.5791207908975	29.8567267689976	65.9838045900515	38.4899918762951	40.4652279665283	34.3922417672459	84.1664362756622	79.3250391299312	90.0868501028233	70.7615769229178	77.5277252903101	78.4357182151012
552	Solyc01g067740.3.1	87.9865536235576	114.976569732018	121.094010775228	138.689879860427	73.6013594622813	42.8368144848356	47.9410370452283	84.6144158816501	60.8954936999983	56.4658797490867	117.002400906105	68.2914627900384	35.3226636935036	47.3516372157733	93.3060425681614	75.0754834622564	96.1888727245003	41.9190699927166	43.2501541614591	42.3768974900173
553	Solyc01g067750.3.1	10.0267399845054	9.46649614899909	10.9537185679032	12.9577759629193	6.02948989945243	7.05111972859796	4.4293349443961	10.3285202484643	5.62191308926567	7.61259232238769	8.17629426094835	6.31230667177605	10.2389551294568	12.9593954485274	16.4022449356616	13.850403657607	10.2502315484802	7.50087411452902	9.31817467580416	8.65200077439517
554	Solyc01g067790.3.1	6.80052390142999	3.46377255937285	4.10764446296371	4.48975570645012	12.5290449784724	15.751427365078	16.4145942057032	9.83195677498047	14.6611682300502	12.2569720420095	7.49185333865177	10.0612136819495	3.3764310883496	4.48594457833642	4.45661916739512	5.66607422356652	3.34627046995192	7.45972511860292	13.2092805843817	14.5773597243102
555	Solyc01g067800.3.1	15.3011787782175	14.7339579018099	18.4354995540157	15.8562258493618	7.95268926393294	8.19755775129662	8.01188526706941	9.83195677498047	13.3199257105819	8.79987736349403	15.0946970971354	10.599371623077	9.71373251571348	8.22423172695011	5.26305501673329	3.54129638972907	8.85777477340215	8.49138923075013	6.6622388993902	8.00289723558236
556	Solyc01g067820.3.1	2.82718409385292	6.61735653133917	5.77026245987759	4.88758216145203	7.52556273057593	5.86892125381513	7.42564975972287	1.7876285045419	3.60747987994927	4.71422001615751	4.93907368251858	5.70915381022249	3.0647605263481	4.48594457833642	4.37173118325426	1.41651855589163	5.83957003579845	5.0260559309736	3.80150807515637	2.30747151414961
557	Solyc01g067830.3.1	6.87693428234493	14.216976922799	8.70429421913739	9.4341702186167	7.5662414480385	4.39222493833907	8.20729710285159	4.46907126135476	7.26120950194917	6.59990802262052	7.49185333865177	7.30022946225171	7.01258764503379	4.48594457833642	6.40904280263489	8.49911133534978	7.80796442988782	5.50220859811846	4.60788857594711	5.4939797955943
558	Solyc01g067890.3.1	19.690955161781	28.8682178679671	18.5724210361145	19.1070363102345	13.9121213721998	17.6446277695345	14.9294642537586	25.7418504654034	19.6561403715184	23.0682499457308	11.3099237808684	18.9244409906064	16.8405993668145	22.4297228916821	26.7482038027848	26.3472451395843	9.7369909360954	10.93034900357	12.8022504268397	13.1122984454851
559	Solyc01g067900.3.1	52.875983593141	96.3652544876266	55.2575981327261	60.5832858617193	91.4457568558632	61.4911491367469	76.6014396266148	117.983481299766	78.0695645814662	43.9993868174701	163.155917152861	123.448752060385	34.4915421948329	23.9250377511276	52.6305501673329	45.3285937885321	51.7031594180807	31.5318877353712	31.3336423164404	29.4477317043854
560	Solyc01g067905.1.1	8.06129518652656	9.61584620960223	17.2129863209908	14.151255327925	22.0071861472518	12.6844427098585	23.4494202938617	19.6639135499609	23.4486192196702	6.28562668821002	28.5245378967927	16.4723126327731	8.2592698930398	2.99062971889095	7.63991857267735	9.91562989124141	18.0436152791525	16.0833789791155	13.9772620137062	13.2588045733676
561	Solyc01g067930.3.1	23.1523454172279	13.1313168668762	10.7581164506192	10.4571525314788	10.7391814101192	14.7669631547607	21.1044782644755	23.2391705590447	14.4299195197971	9.42844003231503	9.98913778486903	13.7581247557821	21.4013785907698	5.98125943778189	26.4001630678073	19.8312597824828	17.1906443750471	14.284580014346	18.354756160856	19.924833392022
562	Solyc01g067940.2.1	14.900024278414	20.9894277478414	19.1690074938306	18.9820051386625	18.0613505533822	8.02716971489553	10.1614154606734	25.0267990635866	11.8399339649617	8.79987736349403	30.1893941942708	19.0929078243506	13.7135047280661	20.9344080322366	21.4766599876374	5.66607422356652	36.087230558305	17.1414960172152	10.5981437246784	13.5518168291326
563	Solyc01g068000.3.1	12.9706621603117	16.6467875241501	9.9512577168228	11.1391407400535	8.88829976557211	7.59173362187054	9.18435628176249	8.93814252270952	6.4287141450378	10.5284247027518	15.7606396161267	10.9737423647309	19.6612179529281	9.71954658639558	14.6856212563687	7.08259277945815	20.4384951252946	9.84048845432726	6.79663564952199	6.46458289281596
564	Solyc01g068020.3.1	14.7472035165841	18.352824754886	20.3915207268556	19.94815510081	5.32891198759701	3.14271267139778	5.0807077303367	11.6195852795224	8.41745305321496	11.314128038778	10.8770611435241	8.79771242886744	5.97368577169545	2.99062971889095	7.8521385330295	8.49911133534978	6.88938037931278	5.81964370954838	4.22389786128485	4.35855730450481
565	Solyc01g068030.3.1	4.58462285489662	8.1166013704707	4.98785399074165	4.14876160216277	3.70176328909411	2.68834457432822	5.0807077303367	5.36288551362571	2.7749845230379	6.91418935703102	4.38412158335919	4.58604158526069	5.55812502236012	1.49531485944547	3.65018331805696	1.41651855589163	4.13362822758767	2.1691399281044	2.15034800210865	1.94120619444332
566	Solyc01g068040.1.1	6.95334466325987	2.89509348246089	7.53068151543347	12.7304465600611	4.88144609550871	1.1359202426739	2.34494202938617	7.15051401816761	0.924994841012633	0	2.10881797680568	1.77826102285619	5.71396030336087	5.98125943778189	0.0848879841408595	0	3.41188361642157	1.16392874190968	1.45916471571659	2.12433885429646
567	Solyc01g068050.3.1	5.17680330698743	5.60924362226797	5.84361325385909	4.97283068752386	5.69502044476016	3.52135275228908	4.49447222299016	4.02216413521928	4.87934778634164	5.65706401938902	5.85474464613157	4.53924524255395	3.48032127568344	2.24297228916821	2.69519349647229	1.41651855589163	3.54310990936086	3.62405085549149	3.72470993222391	3.16819501545938
568	Solyc01g068060.3.1	6.18924085411044	13.8550902374914	10.2691111574093	8.46802025646921	11.1459685847449	7.91357769062814	6.25317874502978	2.68144275681286	5.36497007787327	6.59990802262052	7.99131022789522	8.47013802992025	6.64897198936537	7.47657429722737	9.38012224756497	5.66607422356652	13.0570161474595	8.2533128971777	6.2206495775286	6.2631369669775
569	Solyc01g068065.1.1	2.40692699882073	4.80792310480111	3.52083811111175	3.63727044573174	4.71873122565842	4.12717688171516	2.34494202938617	0.893814252270952	1.66499071382274	2.51425067528401	3.16322696520853	3.46292936029889	2.90892524534735	4.48594457833642	4.37173118325426	2.83303711178326	4.72414654581448	3.75631548525395	3.18712293169675	2.78361642976778
570	Solyc01g068070.3.1	4.38086183912344	4.0324516362848	5.18345610802563	4.58447629097438	7.97302862266423	7.06794817663758	6.25317874502978	6.55463784998698	7.8007898258732	7.54275202585202	8.13929745433773	7.8929831365371	8.27658492426211	10.9656423026001	5.97045488457378	7.55476563142202	7.21744611166101	7.83006608193782	9.85576167633132	9.42522756044177
571	Solyc01g068100.3.1	44.5048018617927	45.17264909935	34.610707974972	35.0339868627078	25.9349423111379	26.1682367015986	29.4420499245152	35.1566939226574	25.4065249664803	42.2533794040785	30.2140587320113	33.4437862544181	38.4970860842596	22.2635767961882	46.4997513127152	33.3668815387806	33.3606398050109	36.998825765553	33.9533123031362	37.2532526287927
572	Solyc01g068130.3.1	26.6863255345441	38.1014981531013	37.3355541365809	34.4119883576651	14.70535636272	10.6587182770901	13.2880048331883	37.9871057215154	32.8141919849231	7.85703336026252	30.7443462934302	27.1886751126169	7.84370914370447	4.48594457833642	12.8817515933754	12.0404077250788	27.4262952243118	24.0457096908158	14.7644429787639	16.6284455146654
573	Solyc01g068140.3.1	2.67436333202303	4.96301739850438	4.40104763888969	3.18261164001527	4.96280353043386	2.95339263095213	3.12658937251489	3.57525700908381	1.47999174562021	0.628562668821002	4.43961679327512	6.83226603518429	2.18169393401051	0	2.29197557180321	8.49911133534978	4.33046766699661	3.91503304096891	1.30556842985168	1.0255428951776
574	Solyc01g068150.3.1	6.87693428234493	8.58188425158048	10.3180116867303	10.684481934337	7.60692016550107	5.94464926999339	6.25317874502978	8.04432827043857	11.3311868024048	7.85703336026253	6.43744435024893	4.39885621443372	12.1551519180586	2.99062971889095	9.88945015241013	9.91562989124141	8.66093533399321	9.6817708986123	8.1406031508399	8.27759622536207
575	Solyc01g068155.1.1	4.2025709503219	5.58339457331742	5.18345610802563	5.79689977288496	2.84751022238008	2.42329651770431	0.781647343128723	1.7876285045419	4.62497420506316	5.02850135056802	3.5516934346201	2.8077805624045	1.55835281000751	0	3.1408554132118	2.83303711178326	2.8869784446644	1.90461066857947	2.0735498591762	1.5383143427664
576	Solyc01g068160.3.1	52.7231628313111	57.7984734534155	56.724614012356	55.1273801931217	33.600620624085	36.6523598302777	38.3007198133074	39.3278270999219	34.8723055061763	65.3705175573842	33.2971259495634	28.264990994872	33.8682010708299	17.9437783133457	34.7191855136115	33.9964453413991	21.7835646279223	28.3575366210721	32.1784218886973	29.9605031519742
577	Solyc01g068170.3.1	15.0528450402439	12.9245244752718	16.2349757345709	16.3677170057928	12.1222578038466	15.5242433165432	14.069652176317	12.5133995317933	17.1124045587337	4.39993868174701	10.2111186245328	13.1029759578877	14.1290654774014	23.9250377511276	14.1762933515235	14.1651855589163	14.434892223322	18.3054247591249	20.2747097341673	17.360976154078
578	Solyc01g068180.3.1	5.425137044961	3.56716875517502	6.11256616512457	4.09192925144821	5.77637787968531	6.81552145604338	9.77059178910903	8.93814252270952	7.72370692245548	5.97134535379952	5.10555931226639	7.86178557473261	6.07757595902929	7.47657429722737	7.93702651717036	9.91562989124141	4.85537283875377	5.0260559309736	7.83341057911009	7.17880026624321
579	Solyc01g068190.3.1	4.54641766443915	5.37660218171307	6.06366563580357	5.79689977288496	7.93234990520165	6.05824129426078	4.29906038720797	11.6195852795224	6.15121569273401	4.08565734733651	13.7628120591529	10.154806367363	6.59702689569846	1.49531485944547	4.62639513567684	1.41651855589163	7.54551184400924	5.13186763478357	4.56948950448089	3.44289400523909
580	Solyc01g068200.3.1	8.86360418613347	6.70007348798091	8.89989633642137	8.70671612947035	9.51881988624199	8.96619711550595	8.44179130579021	6.07793691544247	7.15946006943778	9.42844003231503	14.1623775705476	10.3139139325659	8.16576872443935	5.98125943778189	10.0846925159341	8.49911133534978	11.3117064513669	10.4330339956631	9.10825975178879	8.49735541718585
581	Solyc01g068210.3.1	7.81149201815078	8.82049085727781	7.48554256529101	6.37396671860201	6.6713096638619	6.05241606224707	6.25317874502978	5.22537562866095	5.94131301727345	7.54275202585202	6.66796291451514	5.93953580508645	10.2052130173312	5.75121099786721	7.03264299382351	6.97362981362033	6.98527651646072	7.72425437812785	7.44351231499149	7.25205333018447
582	Solyc01g068240.3.1	8.36693671018633	9.47798461519933	8.42719121965174	8.60062907480318	9.60017732116713	8.64561518035132	8.98894444598031	8.34226635452888	10.1132769284048	9.21891914270803	11.2470292096303	8.53253315352924	7.80907908125985	8.97188915667284	8.87079434271981	8.97128418731365	11.176105948663	9.06453595972081	13.4780740846453	12.7948685017396
583	Solyc01g068260.3.1	5.11949552130123	7.10848846139949	7.38397992747048	7.1040438393198	16.1494508326413	10.6965822851792	13.0925929974061	5.36288551362571	15.1236656505565	6.12848602100477	14.0402881087326	12.8923924157073	7.6359287690368	10.4672040161183	4.39295317928948	9.91562989124141	4.7569531190493	8.70301263837007	7.62221568604585	7.76482477777327
584	Solyc01g068263.1.1	3.59128790300235	2.99848967826306	2.44502646604983	2.61428813286969	8.05438605758937	9.23881797374769	9.37976811754467	1.7876285045419	9.0649494419238	4.39993868174701	5.88249225108954	6.73867334977081	4.67505843002253	5.98125943778189	2.46175154008492	16.9982226706996	1.96839439408937	4.76152667144867	8.21740129377235	5.86024511530058
585	Solyc01g068270.3.1	6.24381969762111	19.9702366749343	6.38501197134155	6.70621738431789	8.47279572291869	9.455183734257	8.26312905593221	6.89513851751877	8.95923574580807	13.4692000461643	12.399215472647	19.2533524279166	11.2498231427209	15.3803814114392	11.277975035857	14.5699051463139	9.29832018541262	13.0450714840006	15.6777923214962	17.7377061972044
586	Solyc01g068280.3.1	1.78290888801535	1.89559692303987	2.3798257602885	1.97018815810469	10.1967985106182	8.05241238695495	10.9430628038021	6.55463784998698	4.34747575275937	4.60945957135401	6.17846670397455	4.21167084360675	2.80503505801352	1.9937531459273	2.00901562466701	1.88869140785551	3.06194683525012	3.31543338604574	4.60788857594711	3.34522325331742
587	Solyc01g068290.3.1	6.3802668063978	11.270185342437	11.1982212145082	9.4341702186167	6.71198838132448	5.60387319719122	9.37976811754467	3.57525700908381	7.67745718040485	7.85703336026253	8.82373837663431	8.1893599736798	10.3890187333834	10.4672040161183	5.77238292157844	4.24955566767489	8.33286960164498	9.20561823146743	7.33422265004915	6.2631369669775
588	Solyc01g068320.2.1	82.9816736736288	23.5743326428958	91.6395919475475	91.5000846504391	92.6661183797404	53.9940755350992	59.4051980777829	57.2041121453409	111.369378857921	96.7986509984343	171.591189060084	131.12335226429	135.576694470653	95.7001510045103	62.817108264236	70.8259277945815	98.288493411529	101.155988842332	119.421112259963	114.421285876244
589	Solyc01g068330.3.1	9.08191956017616	7.04571219966246	8.31308998456941	8.11890724493692	7.85680371562831	8.75199501260173	8.15146514977097	5.61826101427455	8.985664169837	9.3386453653406	7.24608883759547	7.9018967256241	8.90487320004291	9.39912197365726	8.63432067261313	8.90383092274739	10.816795860853	10.9893012385498	13.8236657278413	12.8820745302411
590	Solyc01g068350.3.1	1.7574387610437	2.27471630764784	3.32523599382777	4.31925865430644	2.35936561282921	0.984464210317377	3.12658937251489	0	4.5324747209619	1.88568800646301	3.77367427428386	2.52700250616405	3.32448599468269	0	1.52798371453547	0	4.72414654581448	5.92545541335835	2.2271461450411	2.63711030188526
591	Solyc01g068370.3.1	2.17769585607589	1.80943342653805	1.76041905555588	1.53447346929308	2.48140176521693	3.48348874419995	4.29906038720797	3.57525700908381	2.35873684458221	2.19996934087351	2.77476049579695	2.99496593323147	2.49336449601202	2.99062971889095	2.07975561145106	8.49911133534978	1.04981034351433	1.4284580014346	2.15034800210865	2.71036336582652
592	Solyc01g068390.3.1	22.8467038935682	22.7988611743795	23.6434059267018	24.7504887361902	24.9157144458257	24.9145173226475	28.7255398599806	25.0267990635866	22.1305015712272	26.7139134248926	20.5887228788134	20.4500017628461	23.7129352589476	42.616473494196	23.110753682349	21.2477783383744	33.8235770051023	42.5627578575606	38.3798719304928	34.7585788401266
593	Solyc01g068400.3.1	12.3530115812492	25.4354641673349	22.9180480751071	20.6111991924799	11.0374920048447	7.97668437077669	13.2880048331883	13.7051518681546	20.3190533409108	18.2283173958091	29.5974452885008	18.2817712174338	11.6010709189448	6.97813601074554	11.459877859016	12.2764941510608	17.0594180821078	14.7078268295859	11.110131344228	10.4019350796585
594	Solyc01g068450.3.1	5.11949552130123	5.89358316072394	8.14193813194593	8.92267906218567	6.14248633684846	4.60047698282928	3.71282487986143	5.36288551362571	5.78121775632895	2.82853200969451	5.85474464613157	3.57992021706574	2.80503505801352	4.48594457833642	5.77238292157844	4.9578149456207	3.67433620230015	3.51823915168152	3.47511596769345	2.91180929166498
595	Solyc01g068470.3.1	1.45179723738393	2.37811250345001	3.81424128703773	2.95528223715704	2.19665074297892	2.12038445299127	6.25317874502978	1.7876285045419	1.47999174562021	1.257125337642	4.88357847260264	4.96041232691462	3.42837618201652	2.99062971889095	3.1408554132118	2.83303711178326	4.06801508111802	3.80922133715894	3.37911828902788	2.19759191823772
596	Solyc01g068480.3.1	15.6545767899491	13.1183923424009	13.4231952986136	12.7304465600611	15.2443493690991	18.4681699454731	20.6159486750201	13.630667347132	11.8399339649617	14.3783710492804	11.7649845021791	12.8572951586773	13.1031498774798	16.0746347390388	13.7942974228897	13.4569262809705	9.71074567750754	13.5571245506525	15.215632068492	14.1195280746773
597	Solyc01g068500.3.1	3.19968470081327	2.71415013980708	3.72866536072599	3.6941027964463	12.1425971625779	7.43081158749174	7.91417934917832	11.8430388425901	30.9295149963599	24.0425220824033	22.6004242382662	22.6728280414164	40.2574475918607	17.5699495984843	12.1389817321429	11.6862780861059	7.95559400944452	13.8877861250586	12.8828884769188	11.5739841027187
598	Solyc01g068530.3.1	296.930740235471	332.728958091397	427.586228382794	452.612841090743	391.898764034424	253.461670148635	332.981768172836	275.294789699453	302.010815590625	211.825619392678	556.283984197373	268.423821765871	118.434813560571	158.50337510122	156.0241148509	152.984004036296	383.836906847426	295.426277037438	321.246631886446	329.931799991423
599	Solyc01g068540.3.1	2.55974776065061	2.0162258181424	3.66753969907474	2.38695873001145	7.1187755559502	4.73300101114123	7.81647343128723	2.68144275681286	4.94872239941759	4.71422001615752	7.26987249898802	4.53924524255395	4.8828388046902	1.49531485944547	2.41930754801449	0	3.87117564170909	4.81443252335366	3.72470993222391	2.56385723794401
600	Solyc01g068560.3.1	3.28564637934258	4.8596212027022	3.71644022839574	3.23944399072983	4.80008866058357	3.93785684126951	2.34494202938617	6.25669976589666	4.94872239941759	5.02850135056802	5.16105452218233	4.77322695608766	5.76590539702779	10.4672040161183	2.88619146078922	0	3.34627046995192	4.44409156001876	5.14547557647427	4.02891851676915
601	Solyc01g068580.3.1	4.96667475947134	6.66905462924025	6.55267092901354	6.59255268288878	8.29845836236481	6.79027878398396	6.51372785940602	8.93814252270952	6.93746130759475	5.97134535379952	9.04571921629807	5.69355502932024	4.50190811779947	4.98438286481824	6.93251870483686	7.55476563142202	6.01453842638417	4.81443252335366	4.56948950448089	4.8591199081034
602	Solyc01g068590.3.1	4.8902643785564	6.69255376464984	4.17877250561243	4.04026347807134	4.62997766028553	6.05824129426078	5.11623715502437	7.3130257003987	5.21360728570757	5.88563226259665	5.28717999926401	5.5304768653422	7.36675873821732	6.52501029576207	8.95954087159435	6.95381836528618	7.71849195742921	8.73427518722302	7.99398851433249	7.32530639412573
603	Solyc01g068640.3.1	2.13949066561842	1.55094293703262	3.32523599382777	2.0459646257241	5.53230557490987	4.54368097069558	3.90823671564361	0	4.43997523686064	8.17131469467303	5.88249225108954	3.08855861864495	8.72677573604205	0	5.26305501673329	2.83303711178326	4.59292025287519	7.19519585907799	5.29907186233918	6.08000430712436
604	Solyc01g073640.3.1	25.2154257019314	166.88146002471	31.8831451172898	30.5758046844324	63.865586416239	24.4601492255779	32.8291884114064	205.577278022319	390.347822907331	16.3426293893461	5.43853057176203	5.61556112480901	18.2846729707548	23.9250377511276	1.52798371453547	2.83303711178326	1.70594180821078	0.846493630479764	0.383990714662259	0.366265319706287
605	Solyc01g073650.3.1	16.4876621929801	23.4709364470936	21.7118350185225	20.3459815558119	13.3155001827488	12.4278088772544	11.2904616229704	17.876285045419	15.1288045107844	14.66646227249	15.1933552480971	14.8708377934757	9.20005325611841	10.3010579206244	15.5345010977773	13.5356217562978	13.5017274735315	12.6033496093654	12.3901003931022	13.0878807575046
606	Solyc01g073660.3.1	1.83384914195865	20.3690505730284	3.32523599382777	2.7279528342988	3.98651431133211	1.59028833974345	1.56329468625745	0	3.69997936405053	5.65706401938902	3.44070301478822	6.08352455187642	1.87002337200901	8.97188915667284	2.37686355594407	5.66607422356652	3.80556249523944	3.91503304096891	3.07192571729807	3.51614706918035
607	Solyc01g073690.2.1	93.5263062398911	132.65731921419	116.481060842614	128.213783212044	90.794897376462	66.1105581236208	75.0381449403574	101.894824758888	79.8270547793902	49.6564508368592	108.659621015409	74.3125922183059	61.8146614636312	38.8781863455823	90.2359271417336	50.9946680120987	106.818202452583	74.9146862974591	68.5039434957471	62.7046227337162
608	Solyc01g073710.2.1	11.2323259944967	23.3675402512914	15.2569651481509	17.2770346172258	9.03067527669111	7.04270550457816	9.37976811754467	8.93814252270952	7.39995872810106	6.28562668821002	13.2078599599935	6.36430260811687	8.72677573604205	8.97188915667284	19.948676273102	11.332148447133	11.1542348998397	5.60802030192844	2.76473314556827	2.78361642976778
609	Solyc01g073730.3.1	3.76957879180389	2.10238931464421	3.68383987551507	2.7279528342988	3.63396542665648	5.75532922954774	3.12658937251489	4.76700934544508	3.48414723448092	3.77137601292601	2.77476049579695	2.8077805624045	8.34584504915133	4.98438286481824	4.47076716475193	8.49911133534978	5.51150430345022	7.72425437812785	6.78383595903325	6.95904107441944
610	Solyc01g073740.3.1	6.49488237777021	12.6143358878653	8.99769739506337	10.172990777906	10.9018962799695	7.38348157738033	5.47153140190106	5.36288551362571	6.4287141450378	4.71422001615752	12.763898280666	9.17208317052138	12.7265479483947	4.48594457833642	3.81995928633868	1.41651855589163	34.6437413359728	20.1571295757994	16.9339905166056	17.0313373663423
611	Solyc01g073750.3.1	3.48940739511576	3.02146661066354	1.31488089952013	1.42712347349891	2.8927087973385	5.26730423639896	5.81893022106938	4.76700934544508	3.7719234072404	4.81898046096101	1.40587865120379	4.10767897092511	4.16715084750156	7.64272039272131	7.30979863435179	7.86954753273127	3.54310990936086	4.05611531271554	6.22918270452109	6.04744738981713
612	Solyc01g073770.2.1	89.7821975750588	95.1245001380005	107.287761330266	92.1820728590138	54.5908388347724	50.5105867908993	38.3007198133074	42.9030841090057	48.9322270895683	45.8850748239331	101.223262886673	107.163624798439	73.4503624450206	128.597077912311	62.5624443118134	33.9964453413991	63.2510731967383	80.5227065993875	54.219488910311	55.6723285953556
613	Solyc01g073870.3.1	9.15832994109111	7.75471468516309	9.47273110846733	8.36247446228503	9.66991226538868	8.62217555629615	8.26312905593221	5.36288551362571	7.39995872810106	7.90193069374974	6.16789618780008	7.9286374928851	14.4407360394029	9.82635479064168	8.10073905801345	5.26135463616891	9.017120986257	9.5835171736459	8.80984411067983	8.38224345956387
614	Solyc01g073900.3.1	23.075935036313	22.540370684874	24.7925683657453	24.9494019636912	21.600398972626	18.6290919798519	18.7595362350893	16.0886565408771	19.7486398556197	23.5711000807876	21.7541222870481	20.4967981055529	17.9730024087533	11.9625188755638	23.2593076545955	24.0808154501577	22.7021486784974	21.0565290581841	23.0010438082693	23.5508600571142
615	Solyc01g073910.3.1	33.9644143166925	12.2524492025577	38.0446118117353	41.0329572159112	29.1666404206645	27.2242218160844	23.0585966222973	42.0092698567347	13.4817998077591	43.9993868174701	36.5990909395618	40.759614497572	37.6861654553483	28.410982329464	33.4458657514986	26.2055932839951	16.5017063371158	15.4220558303032	11.7885149401314	14.101214808692
616	Solyc01g073920.3.1	10.4682221853473	16.6984856220512	12.0295302129652	11.7642965979136	19.5257843820348	11.8892985399868	17.9778888919606	14.3010280363352	8.32495356911369	8.48559602908353	17.7584671731005	14.7876442953304	9.45400704737889	1.49531485944547	11.459877859016	11.332148447133	12.1384320968844	12.8561220129114	10.5213455817459	10.8048269313355
617	Solyc01g073930.3.1	2.54701269716479	3.20528206986741	3.12963387654378	2.23540579477263	5.9390927495356	4.51843829863617	2.60549114376241	2.38350467272254	2.31248710253158	3.14281334410501	4.95757208582389	3.24454642766743	1.2120521855614	0.996876572963649	2.97107944493008	1.88869140785551	3.06194683525012	2.53948089143929	1.9199535733113	1.90457966247269
618	Solyc01g073940.3.1	15.2438709925313	12.9762225731729	16.9684836743858	16.3677170057928	21.2749692329255	15.1077392275628	13.6788285047526	19.6639135499609	14.059921583392	17.9140360613986	23.0860073250306	17.7826102285619	18.6482886264232	23.9250377511276	19.8637882889611	16.9982226706996	21.9804040673313	24.918656247248	18.6619487325858	17.360976154078
619	Solyc01g073950.3.1	23.8400388454624	12.3730780976602	20.2774194917732	22.9602696886816	23.6207752732671	21.8096686593388	18.7595362350893	22.0474182226835	18.2223983679489	37.0851974604391	28.2655602505183	33.1942057599821	32.3791083857116	34.8906800537277	29.0599865708876	14.1651855589163	22.6584065808509	24.4072330121665	23.1418404036455	23.4653981491828
620	Solyc01g073960.3.1	9.13868155742726	10.1431668081933	9.8876870287055	8.60441789818415	8.73778851096059	8.39823699416901	9.45793285185755	10.5470081767972	9.13894902920481	9.74272136672553	8.32428148739086	8.18000070513845	9.04883531677694	11.9625188755638	9.4225662396354	8.49911133534978	9.4220478330411	10.5600080402351	8.87018550869819	9.01012686477465
621	Solyc01g074000.3.1	1.14615571372416	3.51547065727393	7.23727833950749	5.11491156431026	18.0613505533822	8.63299384432161	10.9430628038021	5.36288551362571	6.47496388708843	1.257125337642	37.9587235825023	16.846683374427	0.935011686004506	2.99062971889095	1.52798371453547	2.83303711178326	4.19924137405731	8.67655971241758	10.5213455817459	5.64048592347681
622	Solyc01g074010.3.1	10.2389910426025	8.23033718585309	8.19572871419902	9.61603374090329	11.4225838634904	10.9199799329051	6.09684927640404	9.65319392452628	7.75145676768586	11.0627029712496	11.7871825861455	12.7847608274818	11.5110327565888	10.7662669880074	11.2731242939061	8.49911133534978	11.5479137786576	10.3483846326151	8.770347922886	10.6070436586941
623	Solyc01g074020.3.1	7.25898618691965	5.6867907691196	9.68230480555732	9.15000846504391	8.58320938460282	6.89124947222164	5.0807077303367	9.83195677498047	8.50995253731622	7.54275202585202	10.93255635344	8.70411974345396	6.59702689569846	2.99062971889095	6.49393078677575	2.83303711178326	10.7605560210219	9.20561823146743	8.79338736576574	10.3286820157173
624	Solyc01g079060.3.1	3.07169731278074	3.99109315796394	4.89005293209966	5.11491156431026	6.13435059335595	5.831057245726	8.59812077441595	4.29030841090057	4.69897379234417	7.66846455961622	5.86029416712316	4.39885621443372	4.86206076722343	4.18688160644733	5.97611408351651	4.53285937885321	3.77931723665158	4.78268901221067	3.85526677520908	3.64800258427461
625	Solyc01g079090.3.1	7.14437061554723	10.4430157760196	8.15008822016609	8.60062907480318	7.75607546286384	7.9893057068064	9.37976811754467	8.04432827043857	6.30538149956945	11.733169817992	9.10121442621401	9.65564537849104	4.98672899202403	5.48282115130007	8.65857438236767	6.13824707553039	8.11415911341283	8.64128914448092	8.23020098426109	8.21655200541103
626	Solyc01g079110.3.1	63.3442057784883	88.4037474108592	156.872898061757	134.465341790645	381.159582624305	221.05007922434	336.108357545351	84.0185397134695	117.751843260908	40.2280108045441	479.478613673713	218.16454969883	39.0627104375216	56.821964658928	30.8992262272728	36.8294824531824	42.7797714982089	94.0666046870638	130.172852270506	84.4607827242697
627	Solyc01g079170.3.1	2.26684130047666	0.792704167816671	1.30401411522657	1.85652345667558	34.0074077987107	33.2950844463749	40.1245636139411	15.4927803726965	23.0632047025816	118.798344407169	20.7922053151718	26.5803226574293	8.553625423819	2.99062971889095	4.13121522818849	10.3878027432053	6.12389367050025	10.1579235657572	7.78221181715512	7.78924246575369
628	Solyc01g079210.3.1	4.58462285489662	4.15061871720158	4.72239397442767	4.69272838757354	7.35703661537384	6.03660471820985	7.14648999431975	6.38438751622108	4.90247265736695	5.20809068451687	6.38987702746384	6.61833989709633	4.03687585068612	4.69956098682863	5.04477162894251	3.64247628657848	4.72414654581448	5.45686072505705	4.79439835164021	4.13356575097095
629	Solyc01g079220.3.1	3.47667233162994	6.35886604183373	3.71644022839574	5.17174391502482	5.73569916222274	4.16504088980429	3.90823671564361	5.36288551362571	3.514980395848	4.71422001615752	7.93581501797928	6.41109895082362	3.89588202501877	2.99062971889095	5.72993892950801	4.24955566767489	7.3486724046003	4.60280911573372	3.03352664583185	4.43181036844607
630	Solyc01g079230.3.1	16.0461799921382	9.20226142639353	6.45486987037155	7.50187029432171	10.1696793656431	19.8407402387041	19.5411835782181	14.3010280363352	10.7299401557465	27.6567574281241	6.65942518991269	12.5414198454068	15.4796379127413	20.9344080322366	12.054093748002	14.1651855589163	10.4981034351433	9.62886504670731	27.3401388839529	21.9759191823772
631	Solyc01g079235.1.1	24.2411933452659	23.4450873981431	27.2375948317951	24.7931129992261	30.9056555921895	30.4899925137718	32.3406588219509	18.0997386084868	27.345159987436	40.3851514717494	33.1445141222946	33.1903060647566	46.5038451053074	53.831334940037	28.0130347664836	23.018426533239	30.9694051336727	38.3170632421856	34.1751736049411	34.7585788401266
632	Solyc01g079240.3.1	2.12038807038969	5.63509267121851	2.44502646604983	2.21646167786778	6.48825543528033	2.85873261072931	6.64400241659414	6.25669976589666	9.82807018575922	3.61423534572076	9.76715694520527	7.51081300443205	8.93455611070972	5.98125943778189	4.47784116343034	5.66607422356652	8.13603016223604	9.91984723218473	7.08462868551868	5.71373898741807
633	Solyc01g079250.3.1	60.7353370586781	58.5370177091453	60.5947416186177	60.0149623545737	44.6536092832011	44.3549809044093	49.5787743355933	56.9487366446921	68.5817603550795	40.9463681403396	40.2102435276633	41.2342631164547	29.7719593988101	31.1879956398627	44.5904453837057	43.3049958515441	48.0475698290576	47.9629337412909	48.1195221288191	47.3528734763128
634	Solyc01g079310.3.1	5.31052147358858	4.29094212579024	5.6235608719146	4.77391746002291	4.80008866058357	3.14271267139778	3.12658937251489	6.25669976589666	5.4112198199239	4.39993868174701	9.32319526587776	9.17208317052138	3.27254090101577	10.4672040161183	3.86240327840911	4.24955566767489	10.0388114098558	5.3963968943085	5.95185607726502	5.93349817924184
635	Solyc01g079320.3.1	14.0595100883496	8.16829946837178	17.7997926728427	18.7546757358043	18.9562823375588	18.9320040445649	20.3228309213468	21.4515420545028	23.0323715412146	10.685565369957	31.2992983925896	15.1620150369843	12.9862734167292	0	6.96081469955048	16.9982226706996	11.8103663645362	13.9671449029161	15.129234157693	10.9147065272473
636	Solyc01g079330.3.1	18.8924666812198	16.2849008388425	17.9220439961452	17.3622831432976	17.4511697914436	20.4465643681301	19.3457717424359	17.4293779192836	18.5923963043539	21.6854120743246	16.7873009995716	18.297369998336	15.9211712089101	14.205491164732	20.7338901264049	11.332148447133	19.0934256226668	19.1519183896047	21.081090234958	23.1113416734667
637	Solyc01g079340.3.1	6.9315131258556	7.41498432752737	6.28721091269956	5.78066195839509	5.39283568646677	5.71205607744588	6.69983436967477	4.08600801038149	4.77033053722229	5.11829601754244	4.66159763293888	4.5191896671082	4.39307077868784	1.28169845095326	4.23227235216571	3.23775669918087	4.06801508111802	5.91033945567121	6.30841888373712	6.10093375396472
638	Solyc01g079350.3.1	17.5416403043306	17.7250621375156	18.0233379497387	17.0334673998777	16.1320170965859	13.7824989444433	17.4195693611544	16.344032041526	15.9759823254896	22.1792827426839	11.3210228228516	13.1698278760402	22.0395611701062	14.5259157774703	9.28917083598548	5.26135463616891	15.8408882191001	22.4018492923395	19.3860455088061	16.2935743652197
639	Solyc01g079360.3.1	11.7098908752151	9.33150667114625	13.6676979452185	11.9347936500573	8.74592425445311	7.72425765018249	8.40270893863377	9.38504964884499	7.81620640655675	9.11415869790453	8.51851472209665	12.3542344745798	20.1546963427638	23.1773803214048	7.30036663611391	9.20737061329559	15.6487354330105	21.3210583177091	20.7930971989613	20.0530262539192
640	Solyc01g079385.1.1	5.31052147358859	2.89509348246089	2.93403175925979	2.38695873001145	3.90515687640697	6.28542534279556	5.47153140190106	0	4.11622704250622	3.45709467851551	1.55386587764629	4.2584671863135	6.64897198936537	7.47657429722737	3.86240327840911	2.83303711178326	2.8869784446644	3.75631548525395	4.64628764741334	6.08000430712436
641	Solyc01g079390.3.1	4.6719490045137	5.08118447942115	4.38707605908369	4.40044772675581	6.43885984979006	6.75061172789058	6.92316218199726	2.29837950583959	4.22854784462918	6.46521602215888	5.0579919894813	6.35093222448638	6.30761851669706	6.40849225476631	4.94775678992438	4.45191546137369	3.48687006952973	5.66848413267699	5.26615837251098	5.3893325613925
642	Solyc01g079410.3.1	19.0643900382784	39.7558372859361	17.9464942608057	21.5394609208176	76.4759888296365	59.2571726594883	50.807077303367	64.3546261635085	44.2147534004038	17.5997547269881	61.044730907533	37.3902778226866	19.5833003124277	17.9437783133457	19.0997964316934	26.913852561941	24.0800247543599	15.3956029043507	17.1259858739368	15.2000107678109
643	Solyc01g079420.3.1	50.4308514038628	77.9607316348396	86.7006384861269	90.8180964418644	81.9269369696212	58.1969804329926	59.4051980777829	84.9123539657404	59.6621672453148	35.1995094539761	120.979557616747	72.4875348527429	59.9965831852891	61.3079092372644	44.2266397373878	28.3303711178326	114.298101150123	75.7082740760339	49.6116003343639	50.8742529072032
644	Solyc01g079430.2.1	11.1559156135818	8.58188425158048	10.9537185679032	9.20684081575846	6.99673940356249	9.92037011935203	7.81647343128723	17.876285045419	13.0424272582781	11.314128038778	7.43635812873583	10.2016027100697	6.54508180203154	8.97188915667284	16.892708844031	14.1651855589163	11.0230086069004	15.2368853486358	11.90371215453	10.1089228238935
645	Solyc01g079450.3.1	11.499762327699	18.8904849730573	12.4305145533973	11.3778366130546	12.9521036400831	15.100166425945	14.4604758478814	7.68680256953018	7.78845656132637	11.4398405725422	11.4986074945826	13.2808020601733	14.1810105710683	11.3643929317856	15.4920571057069	13.031970714203	9.99944352197398	9.70293323937429	9.68424582378218	9.5668501507282
646	Solyc01g079480.3.1	64.7960030158722	128.107886598894	77.8496426790265	81.8385850289641	35.4718416273633	37.4096399920603	28.9209516957627	46.4783411180895	41.0697709409609	37.0851974604391	85.2406424308824	41.8359303798271	28.0503505801352	17.9437783133457	57.384277279221	33.9964453413991	44.4857133064197	23.7018216534334	19.890719019505	28.6419480010316
647	Solyc01g079500.3.1	2.2350036417621	2.0162258181424	2.9095814945993	2.69953665894153	5.75603852095402	4.82766103136406	4.10364855142579	3.12834988294833	3.63060475097458	5.18564201777327	5.99348267092142	5.82614466698934	3.68810165035111	5.98125943778189	2.29197557180321	2.12477783383744	4.92098598522341	4.36473278216128	4.10870064688617	4.06554504873978
648	Solyc01g079507.1.1	6.785241825247	7.92014859844656	9.71164512314992	9.34323845747341	15.0836684351219	8.83745948800291	14.3823111135685	9.65319392452628	16.8719059000704	6.28562668821002	13.7850101431193	8.83514950303284	4.6958364674893	7.47657429722737	4.36324238484018	7.6492002018148	7.04685193083993	14.7607326814909	20.3745473199795	23.0307633031313
649	Solyc01g079510.3.1	16.275411134883	11.7576245512187	15.6621409625249	14.4029414525181	12.1455027852538	15.145603235652	13.3996687393495	13.5349015343887	15.843840205345	16.4324240563205	12.5894847637873	14.292940101002	8.62288554870822	6.40849225476631	16.7471865855038	19.0218206076876	9.50453293146008	10.8230257039913	13.3738480335227	13.1122984454851
650	Solyc01g079520.3.1	5.60852195915687	8.51984653409918	7.56980193889027	7.34273971232095	8.02184308361931	5.8007660392547	11.2557217410536	5.36288551362571	11.1369378857921	5.78277655315322	13.3854446317245	12.8221979016472	6.15029909016297	7.17751132533827	4.56697354677824	7.93250391299312	6.66629568131599	11.3430146484288	15.2828304435579	17.3756267668662
651	Solyc01g079530.3.1	3.17103080797016	6.92754511874569	4.74335134413667	3.46677339358806	1.3423976762649	1.28737627503042	0.390823671564361	3.57525700908381	4.48622497891127	2.51425067528401	1.55386587764629	2.2462244499236	5.71396030336087	4.48594457833642	4.24439920704297	1.41651855589163	2.8869784446644	1.90461066857947	0.998375858121874	1.42843474685452
652	Solyc01g079540.3.1	75.1623446933329	108.359213200679	112.829821319979	114.081472001024	71.4318278642775	58.9163965866861	63.5739839078028	113.216471954321	76.2195748994409	79.1988962714463	88.7923358655025	65.2029041713935	49.2439487962373	43.8625692104006	65.0807878413256	59.4937793474484	111.892285779569	69.4477482672773	65.4832165404039	70.5182828874504
653	Solyc01g079580.3.1	24.6805530355268	41.2550821250676	21.9726378415678	21.7099579729613	36.9091563110409	32.2601348919387	25.5338132088716	61.3752453226053	55.5613567834921	58.6658490899602	46.2460082632826	34.6604911647934	32.4483685106008	18.9406548863093	32.4272099418083	18.8869140785551	31.6255365983691	31.6729700071178	25.3689865486866	24.4909410443604
654	Solyc01g079590.3.1	35.7091180142503	53.5592294255264	48.2159219105026	43.5714688811615	78.6726395726154	56.5435854131006	50.2859790746145	30.3896845772124	32.8989831786826	43.9993868174701	100.705307594124	86.3548510748407	75.735946566365	77.7563726911646	54.2717178607228	36.8294824531824	121.865484042955	120.766424615113	78.4365033150108	62.92438192554
655	Solyc01g079600.3.1	11.136813018353	8.2975447131245	13.9611011211445	20.8290565368857	4.43398020342041	6.26649333875099	7.0348260881585	6.70360689203214	4.99497214146822	10.9998467043675	6.4651919552069	7.7915910606725	12.2070970117255	12.7101763052865	10.9717719502061	6.37433350151233	12.4993044024675	6.50741978431318	5.29907186233918	7.61831864989076
656	Solyc01g079610.3.1	13.5501075489167	4.5838980138964	14.0181517386857	17.9590228258005	7.06001740850427	4.15662666578448	3.64768760126737	10.924396416645	4.0391441390885	3.56185512331901	6.43744435024893	9.72324009573411	7.93028429981599	3.9875062918546	5.55544696210736	5.35129232225727	6.79460583441218	4.04435845673665	3.61804584481773	4.49285458839711
657	Solyc01g079640.3.1	2.29231142744831	2.06792391604349	3.91204234567972	3.29627634144439	2.03393587312863	1.81747238827823	0.781647343128723	7.15051401816761	2.86748400713916	3.77137601292601	2.77476049579695	3.83730010195282	1.76613318467518	0	1.61287169867633	2.83303711178326	3.41188361642157	3.28016281810909	2.30394428797356	2.49060417400275
658	Solyc01g079650.3.1	2.9800048556828	7.03094131454786	2.54282752469182	3.63727044573174	10.2510368005683	8.40580979578683	12.5063574900596	5.36288551362571	8.13995460091117	5.02850135056802	15.5386587764629	7.76819288931912	14.5446262267368	11.9625188755638	10.1865580969031	5.66607422356652	15.2222499809578	12.4857810495765	7.98700686497499	8.79036767295088
659	Solyc01g079680.3.1	9.93334951894268	4.4460364194935	4.3032465802477	5.34224096716849	5.61366300983502	10.7533782973129	14.8512995194457	5.36288551362571	11.7474344808604	6.28562668821002	5.88249225108954	7.01945140601126	5.1945093666917	5.98125943778189	5.34794300087415	8.49911133534978	6.29886206108597	6.24289052478826	15.0524360147606	15.6029026194878
660	Solyc01g079710.3.1	11.9200194227312	12.648801286466	17.9084605157783	16.2666817156336	7.89167118773908	6.34432491093421	7.0348260881585	7.15051401816761	9.72272355108834	2.86345215796234	10.9017256812645	8.98489779969441	3.72850338986982	4.65209067383036	4.18780721761573	3.77738281571101	4.24298347170374	4.15017016054662	4.81268362376698	4.77772761483534
661	Solyc01g079720.3.1	3.71632307177226	1.90812979525831	3.90315134034863	3.39960788819813	5.24385648744799	6.66406542368686	5.75576679940241	5.68790887808787	4.26338531266732	9.42844003231503	4.98447885426798	4.44139834416712	8.60399642373843	7.8843874407125	6.35888172109711	5.66607422356652	8.08831151025812	7.9551162773496	7.44243821509033	8.26427748646366
662	Solyc01g079750.3.1	3.82051904574718	4.18754592998807	5.28125716666763	5.91056447431408	11.6341131942958	8.746585868589	7.42564975972287	6.25669976589666	7.1687100178479	6.91418935703102	16.8150486045295	10.6227697944304	6.33730142736387	11.9625188755638	4.32928719118383	4.24955566767489	7.21744611166101	7.98878363765277	6.41264493485973	5.34747366771178
663	Solyc01g079760.3.1	7.80914092950724	13.4208262151222	10.895037932718	10.3434878300496	11.1134256107748	10.3595926131859	10.3177449292991	8.93814252270952	8.15845449773142	8.42273976220143	14.2733679903795	11.2872778608661	11.0331378948532	6.57938538156008	10.5600652271229	10.1989336024197	10.918027572549	9.56537802442133	7.87948946486956	8.04318642075005
664	Solyc01g079780.3.1	4.12616056940696	3.51547065727393	4.69445081481567	6.47888798145966	3.4170122668561	5.0737770839434	4.68988405877234	5.36288551362571	2.31248710253158	2.51425067528401	4.77258805277076	3.55652204571237	12.4668224800601	2.99062971889095	5.00839106431071	5.66607422356652	4.59292025287519	4.12665644858885	4.45429229008221	5.56723285953555
665	Solyc01g079810.3.1	6.24654863979665	5.6867907691196	7.23727833950749	9.03634376361479	12.1019184451153	10.5072622447335	9.57517995332685	14.7479351624707	12.741803934949	16.0283480549355	13.2911027748674	12.7987997302939	13.9212851027338	8.22423172695011	11.162769914523	11.332148447133	12.4664978292326	6.98357245145805	6.85423425672133	8.5706084811271
666	Solyc01g079820.3.1	18.7014407289325	21.2479182373469	28.215605418215	25.745054873695	22.6580456266529	13.6499749161313	17.7824770561784	16.0886565408771	24.4198638027335	18.2283173958091	32.9641546900678	19.6310657654782	26.5958879574615	18.6914357430684	13.7942974228897	11.332148447133	28.869784446644	21.426870021519	18.2587584821904	17.653988409843
667	Solyc01g079840.3.1	8.55796266247369	9.52722089891465	10.9816617275152	10.6520063053572	15.7368524126638	12.6573969897948	10.6080710853184	8.93814252270952	10.6110122476163	11.2243333718036	12.6529078608341	12.8890498197997	8.08859315670565	5.55402662079747	8.82835035064938	7.68967216055456	10.7043161811907	8.85795120466324	9.13897900896177	8.43456707666477
668	Solyc01g079860.3.1	3.6676982839173	5.50584742646579	4.54774922685268	4.51817188180739	10.1493400069119	7.26988955311294	8.20729710285159	5.36288551362571	4.69434881813911	3.77137601292601	9.60067131545746	9.26567585593486	4.05171730601953	1.49531485944547	3.73507130219782	1.41651855589163	5.60992402315469	6.13707882097829	3.91670528955504	3.38795420728315
669	Solyc01g079865.1.1	13.7538685646899	30.7086701532458	23.4722540740783	19.436663944379	14.9697680262267	11.1320183782042	13.2880048331883	14.3010280363352	14.9849164244047	3.14281334410501	29.4124612554477	20.2160200493124	24.8297547727863	14.9531485944547	21.0522200669331	19.8312597824828	17.9780021326829	12.2741576419566	7.44941986444783	8.86362073689213
670	Solyc01g079870.3.1	53.2835056246874	87.4731816486396	53.8883833117382	54.5211684521664	52.9094518463194	54.1455315674557	49.2437826171095	43.4989602771863	55.0988593629858	104.7604448035	80.4680543781116	71.9415775211643	61.4337307767405	41.8688160644733	87.010183744381	55.7163965317374	62.5511996343954	48.5323014808398	42.213379231871	47.9563391935431
671	Solyc01g079880.3.1	149.733782440924	577.860659099193	182.24249267349	157.425611479327	4.66991676470333	5.33125233894949	3.75190724701787	75.0803971907599	54.6301953102061	579.283355585435	7.56954663253409	10.8754700450468	22.1286099021066	52.6350830524807	16.4173361328422	18.6980449377695	14.9073068779035	11.3430146484288	8.34027832246427	6.4902214651954
672	Solyc01g080000.1.1	29.4944070331683	25.3320679715327	32.0787472345737	35.5770515473136	19.7698566868103	19.234916109278	7.03482608815851	1.7876285045419	4.90247265736695	206.79711804211	67.2601944181181	119.611451958432	0.103890187333834	0	23.7686355594406	25.4973340060493	11.8103663645362	5.3963968943085	4.60788857594711	4.61494302829921
673	Solyc01g080020.2.1	322.222576318317	262.729733533325	432.182878138968	328.14999302586	172.884549215934	123.360938354385	81.2913236853872	116.195852795224	184.351471813818	295.424454345871	249.284482942398	454.579673053289	163.93871561279	305.044231326877	307.888718478897	96.3232618006308	111.01744382664	232.468313270505	135.855914847507	168.701806256716
674	Solyc01g080040.3.1	4.73744361672651	7.85811088096526	7.43288045679148	6.76304973503245	3.66108457163153	2.76407259050648	3.90823671564361	3.57525700908381	6.15121569273401	3.45709467851551	6.71492039982863	5.56876478210226	7.58398367536988	0	6.40904280263489	4.24955566767489	4.65853339934483	4.81443252335366	4.33909507568353	4.24867770859292
675	Solyc01g080070.3.1	43.7322080103194	54.9723107681561	39.0878231039166	42.9652571402062	89.8186081573603	80.1707264607176	76.3408905122386	87.5937967225533	161.288267111236	104.341403024286	96.5986620603446	81.3632411861216	103.578516771832	126.603324766383	89.5568232686067	121.82059580668	94.9640939904003	134.733569518029	144.431707474964	157.469669785723
676	Solyc01g080080.3.1	31.4301366830135	62.9338178449235	44.2060785061809	40.7298513454335	34.0074077987107	25.8232535167866	30.7447954963964	36.3484462590187	25.7148565801512	41.9041779214001	37.5517587097854	34.0365399287035	64.7582167714232	59.8125943778189	29.4561304968782	20.7756054864106	49.297344047527	48.3912192090932	36.6839129407345	35.9184190191965
677	Solyc01g080110.3.1	7.6028329010369	8.58188425158048	10.3913624807118	10.485568706836	9.78323154974871	9.27668198183682	8.20729710285159	14.7479351624707	8.57932715039217	11.314128038778	10.044632994785	10.0144173392427	7.81773659687101	8.22423172695011	9.33767825549454	14.1651855589163	11.7447532180665	10.1314706398047	8.40939665110348	8.69880134302431
678	Solyc01g080130.2.1	11.6907882799864	29.3645196078176	8.99769739506337	9.77516432290405	21.6410776900886	22.6426768372997	18.7595362350893	5.36288551362571	11.7474344808604	3.77137601292601	11.2100324030197	45.486045110953	16.3107594114119	8.97188915667284	16.4682689233267	11.332148447133	17.584323253865	15.0252619410158	16.9723895880719	22.0491722463184
679	Solyc01g080140.3.1	4.58462285489662	7.59962039145982	5.35460796064912	6.19472622788687	5.95943210826688	4.78979702327493	4.88529589455452	8.93814252270952	4.32435088173406	2.82853200969451	7.18662968411411	4.93701415556125	3.61018400985073	2.24297228916821	3.18329940528223	4.9578149456207	5.11782542463235	3.54469207763401	3.93590482528816	3.99229198479852
680	Solyc01g080160.3.1	8.76809120998979	4.60113071319676	10.5625143333353	11.1391407400535	11.7968280641461	10.791242305402	11.7247101469308	9.83195677498047	9.6430712175567	9.42844003231503	11.5430036625153	15.1620150369843	9.16830903221085	11.2148614458411	15.8740530343407	12.7486670030247	12.3680781095282	10.581170380997	10.2141530100161	10.3286820157173
681	Solyc01g080170.3.1	4.35539171215179	6.64320558028971	5.15900584336514	5.8821482989568	6.9764000448312	6.60726941155316	5.0807077303367	10.7257710272514	7.86245614860738	4.24279801454176	4.57835481806497	5.35818123992193	8.02551697153867	11.2148614458411	7.83091653699428	7.79085205740396	8.03761044253158	6.8248548957431	5.70226211273455	5.14602774187333
682	Solyc01g080180.3.1	8.02308999606909	5.89358316072394	10.1713100987673	11.3096377921971	6.6713096638619	6.2096973266173	5.86235507346542	4.46907126135476	4.30122601070874	6.28562668821002	10.5440898840284	6.69187700706407	8.20732479937288	5.98125943778189	6.2817108264236	2.83303711178326	10.8261691674915	6.77194904383811	6.71983750658954	6.44626962683064
683	Solyc01g080200.3.1	11.1941208040392	15.5094293703262	12.5185355061751	14.0375906264959	18.1427079883074	22.3019007644975	26.9668333379409	17.876285045419	17.1124045587337	14.7712227172935	8.43527190722274	10.5291771090169	15.4276928190743	40.3735012050278	27.164154925075	41.0790381208572	13.7787607586256	24.7070328396281	16.7419951592745	16.4086863228416
684	Solyc01g080210.3.1	1.60461799921382	4.0324516362848	2.54282752469182	2.0459646257241	3.57972713670639	1.96892842063475	2.34494202938617	3.57525700908381	3.88497833225306	0.628562668821002	3.77367427428386	3.46292936029889	4.15560749335336	2.99062971889095	3.1408554132118	2.83303711178326	3.93678878817873	4.44409156001876	2.68793500263581	2.41735111006149
685	Solyc01g080240.3.1	12.8369439937105	16.8650683819547	12.1925319773685	12.5788936248223	9.70865390106732	9.23881797374769	8.42442136483179	9.7326440802837	11.9427111695187	8.45067588081569	9.33552753474797	9.8168327811476	10.9777297949418	7.64272039272131	11.3466938801615	8.81389323665903	12.2040452433541	9.52305334289734	8.99391585008936	8.96943071814062
686	Solyc01g080250.3.1	29.2842784856522	28.3047086008453	32.6655535864257	31.343041419079	22.7597424203094	23.9679171204192	23.2540084580795	29.0489631988059	22.5929989917336	33.6281027819236	23.7796974489799	22.6026335273563	20.959845294601	28.410982329464	33.382199763393	26.913852561941	27.7871675298949	23.1727631343835	24.4410089882528	28.3855622772372
687	Solyc01g080270.3.1	12.8560465889393	12.7952792305191	14.71905932562	15.0889891147153	8.80694233064697	8.89804190094552	8.40270893863377	9.83195677498047	10.5680660585693	13.6712380468568	11.6262464773892	10.599371623077	11.1941676852206	13.4578337350093	10.6958860017483	9.20737061329559	10.8261691674915	12.3006105679091	9.35017390202601	8.91856053484808
688	Solyc01g080280.3.1	3.26654378411384	12.1490530067555	4.98785399074165	3.29627634144439	6.99673940356248	8.50046981600966	7.42564975972287	4.91597838749023	4.94872239941759	2.98567267689976	8.57400993201258	8.82111060022081	2.59725468334585	6.72891686750463	3.90484727047953	4.9578149456207	8.26725645517534	8.43848337884515	8.25580036523857	7.17880026624321
689	Solyc01g080300.3.1	3.59128790300235	3.30867826566958	2.05382223148186	2.84161753572792	2.5220804826795	5.14950510012166	2.34494202938617	3.57525700908381	2.31248710253158	1.88568800646301	1.22089461815066	3.55652204571237	2.28558412134435	0	2.7164154925075	5.66607422356652	1.04981034351433	0.740681926669793	2.30394428797356	2.0510857903552
690	Solyc01g080310.3.1	6.15103566365297	5.53169647541633	5.91696404784058	4.68866893395107	5.75603852095402	5.84998924977057	5.47153140190106	5.36288551362571	7.1687100178479	6.12848602100477	5.46627817672	7.04284957736463	19.4534375782604	20.9344080322366	8.95568232686067	8.49911133534978	15.8455748724194	19.6809769086545	18.9499417685825	19.8332670620954
691	Solyc01g080320.2.1	2.48333737973567	3.98075353838372	1.95602117283986	2.21646167786778	1.58646998104033	1.36310429120868	1.17247101469308	0.893814252270952	3.19123220149358	2.19996934087351	2.16431318672162	2.48020616345731	11.7915362623902	7.47657429722737	4.37173118325426	5.66607422356652	11.6135269251273	16.9298726095953	12.3645010121247	10.8780799952767
692	Solyc01g080330.3.1	61.8159981601894	63.097528488277	76.6026791813411	84.2255437589756	94.4966606655561	66.9246342975371	77.7739106413079	60.7793691544247	51.6147121285049	74.7989575896992	159.798456952947	94.6222049530318	80.099334434386	51.5883626508688	83.2751124421831	58.0772607915568	123.582361375577	72.7455463693547	54.9298717324362	50.0135294058934
693	Solyc01g080340.3.1	26.5144021774855	26.5728223211588	32.1765482932157	28.8708341629957	9.19339014654141	8.17862574725205	10.1614154606734	17.876285045419	15.1699153926072	38.9708854669021	26.6377007596507	25.8315811741214	34.4915421948329	5.98125943778189	25.6361712105396	11.332148447133	26.1140322949189	22.0088343924739	18.1243617320586	17.360976154078
694	Solyc01g080350.3.1	2.08218287993222	3.92905544048263	2.37167567206833	2.41537490536873	4.90178545424	4.14610888575972	4.10364855142579	2.23453563067738	2.636235296886	2.98567267689976	3.99565511394761	3.25234581811855	3.16865071368194	1.49531485944547	3.96851325858518	2.12477783383744	3.96959536141355	3.17435111429911	2.93752896716628	3.02168888757686
695	Solyc01g080360.3.1	6.24018110805373	5.6867907691196	4.92265328498032	4.31925865430644	4.58313550078318	5.62911586925064	4.16878583001985	1.19175233636127	4.37830891412646	5.86658490899602	2.62677326935445	4.08688059638878	4.84820874224559	7.97501258370919	7.78139854624545	7.55476563142202	3.76182039759301	7.08938415526802	7.88460934106506	7.49623020998866
696	Solyc01g080400.3.1	22.0061897035038	13.9171279549727	23.8830185203747	19.7549251083805	6.68758115084693	7.20930714017033	8.91077971166744	9.65319392452628	12.7834287027946	6.78847682326682	5.74930374729129	6.10224308895912	7.72942993763725	6.57938538156008	6.12891245497005	3.96625195649656	8.31974697235105	10.2214105880431	9.40009269493211	9.5375489251517
697	Solyc01g080410.3.1	5.19590590221617	10.8566005592283	7.92188575000144	6.13789387717231	2.11529330805377	1.21164825885216	3.90823671564361	3.57525700908381	1.757490197924	5.02850135056802	0.665942518991269	2.43340982075057	18.8041239074239	11.9625188755638	1.35820774625375	0	3.14943103054299	2.01042237238944	1.76635728744639	1.90457966247269
698	Solyc01g080415.1.1	11.4615571372416	14.6822598039088	21.6140339598805	18.6978433850897	21.5190415377009	13.3659948554628	14.069652176317	25.0267990635866	20.9511331489361	10.685565369957	37.1817906436792	19.7012602795383	13.7135047280661	16.4484634539002	17.7415886854396	8.49911133534978	21.9147909208616	13.0148395686264	10.5597446532121	9.33976565251031
699	Solyc01g080430.3.1	34.0790298880649	34.6894236916295	34.4748731713026	30.5758046844324	35.4718416273633	38.9242003156255	39.4731908280005	29.4958703249414	28.7210898134422	38.3423227980811	39.3461038304008	33.880552119681	58.80184603095	38.8781863455823	39.9397965382744	29.7468896737242	38.1868512453337	40.2613532996938	29.5288859575277	27.8361642976778
700	Solyc01g080450.3.1	18.3384914195865	14.216976922799	18.3376984953737	18.1295198779441	15.5799487881653	15.4863793084541	16.0237705341388	16.9824707931481	30.75607846367	10.9998467043675	16.8150486045295	18.7653334254034	17.505496565751	32.8969269078004	9.67723019205798	9.91562989124141	21.7835646279223	20.9507173543742	23.2698373085329	22.7084498217898
701	Solyc01g080460.3.1	1.79564395150118	11.4252796361403	2.93403175925979	2.21646167786778	3.29497611446838	2.00679242872388	3.12658937251489	8.04432827043857	13.3661754526325	0	0.221980839663756	3.9308927873663	8.51899536137439	1.49531485944547	13.9640733911714	5.66607422356652	13.7787607586256	6.77194904383811	4.03190250395372	2.85686949370904
702	Solyc01g080470.3.1	16.4282318967129	25.8490489505436	27.4820974784001	26.1428813286969	24.5699453473938	19.6892842063475	14.8512995194457	19.6639135499609	17.3899030110375	15.7140667205251	29.9674133546071	24.0533201512652	23.6869627121141	5.98125943778189	17.2322607805945	8.49911133534978	30.4444999619155	27.7226663982123	16.0508118728824	16.7016985786067
703	Solyc01g080500.2.1	666.833394244713	300.676137392723	903.583980793374	845.5517139312	386.77324563414	403.781782262481	395.513555623134	509.474123794442	418.282667105912	323.709774442816	401.452348531903	340.209411478012	503.45184781976	319.997379921331	718.576785752375	498.614531673854	367.171167644136	308.864363421304	228.01368636645	259.975123927522
704	Solyc01g080510.3.1	5.02398254515755	7.8839599299158	6.18591695910606	5.76848359752768	2.56275920014207	1.62815234783258	1.75870652203963	4.91597838749023	5.1105964965948	4.08565734733651	2.44178923630132	3.62671655977248	6.28535633369696	5.98125943778189	5.45405298105022	4.24955566767489	6.65973436666902	7.03647830336304	4.91508114767692	5.73205225340338
705	Solyc01g080530.3.1	5.92944555899963	6.18309250897003	7.25683855123589	8.16112556261059	7.94048564869417	6.28542534279556	6.25317874502978	5.72041121453409	9.58294655289087	8.54845229596563	13.1412657080944	10.2764768584005	13.4641682784649	9.57001510045103	8.2171568648352	3.96625195649656	17.7942853225679	11.4065016707148	11.6272388399732	10.1528746622583
706	Solyc01g080540.3.1	12.658653104909	25.1252755799284	22.1193394295308	18.6220669174703	7.10521598346268	6.09610530234991	5.34125684471294	27.4103037363092	28.9215053623283	2.30472978567701	4.71709284285482	8.57932949623598	18.9945892508693	22.4297228916821	19.2554244026183	12.7486670030247	26.3983559296207	22.5378929115237	17.8171691603288	18.2522217653633
707	Solyc01g080590.3.1	14.8618190879565	23.7811250345001	21.3206307839545	21.7099579729613	22.8207604965032	14.9562831952063	16.8054178772675	10.7257710272514	12.3486811275186	11.314128038778	27.7476049579695	18.7185370826967	17.2977161910834	7.47657429722737	15.9164970264111	15.5817041148079	16.0752208850632	13.5438980876762	10.2909511529485	8.42410235324459
708	Solyc01g080600.3.1	24.6041426546119	38.3599886426067	66.0157145833453	69.1081384689031	93.6424075988421	67.928030511899	96.9242705479616	37.54019859538	65.2121362913906	13.828378714062	101.778214985832	46.9835280775687	13.2979439787307	11.9625188755638	18.5904685268482	11.332148447133	10.4981034351433	22.4320812077137	46.3860783312009	26.5176091467351
709	Solyc01g080620.3.1	8.53886006724496	8.03905422361907	7.75073389737795	7.53028646967899	7.38318721945692	8.67085785241074	12.3109456542774	7.15051401816761	8.20932921398711	8.32845536187828	7.99131022789522	8.02557277420621	11.2980578725544	10.4672040161183	7.57625258457171	7.08259277945815	10.5965231548478	12.1418930121941	12.921287548385	13.3686841692795
710	Solyc01g080640.3.1	37.7390871338907	31.1532737951952	27.9906629833384	30.1893446995734	18.7935674677085	19.3485081335454	15.6329468625745	46.8358668189979	28.9060887816448	21.936837141853	11.7427864182127	13.8236396355715	105.064146450706	43.6631938958078	55.0413689169333	38.8126084314306	88.1971914844975	52.8741083938422	56.0856837835696	58.8222103448296
711	Solyc01g080660.3.1	8.94001456704841	8.74731816486396	10.6211949685205	10.5935501731937	8.5750736411103	7.86056807930336	10.1614154606734	7.50803971907599	9.69394593381239	11.4398405725422	10.2555147924655	10.5010993033928	15.3965257628742	15.5512745382329	8.14924647752251	7.93250391299312	11.9153473988876	11.9355601897647	9.98375858121874	9.5082476995752
712	Solyc01g080670.3.1	14.5179723738393	18.6802460415929	15.8872386371771	13.9554994532416	8.24422007241471	9.80257098307473	10.2482651654655	9.53401869089015	10.1441100897719	14.9458234586327	7.99131022789522	9.88962709202475	11.104706690572	11.297934493588	10.0073501303835	9.12867513796828	8.50054764262297	11.3923934435402	10.418948057836	10.3286820157173
713	Solyc01g080690.3.1	4.58462285489662	5.60062727261778	4.58034957973334	4.0161527838288	4.29838447854517	3.81164348097241	4.03851127283173	5.06494742953539	5.1645545289872	5.86658490899602	4.68009603624419	4.16487450090001	6.16415111514082	5.98125943778189	6.40904280263489	4.24955566767489	5.75208584050559	6.10180825304163	5.10707650500805	5.73815667539849
714	Solyc01g080705.1.1	2.9800048556828	7.96150707676743	7.92188575000144	6.25155857860143	12.2849726736969	7.95144169871727	12.5063574900596	1.7876285045419	1.57249122972148	1.257125337642	16.3155917152861	16.0043492057057	9.24622667271122	8.97188915667284	8.48879841408595	2.83303711178326	9.71074567750754	8.78237141622755	6.3742458633935	5.86024511530058
715	Solyc01g080720.3.1	20.0959301806302	12.2007511046566	23.8634583086463	23.4149284943981	24.5699453473938	24.5358772417562	16.4145942057032	10.7257710272514	16.0949102336198	18.8568800646301	17.6474767532686	15.4427930932248	27.3231192687983	2.99062971889095	13.4123014942558	14.1651855589163	20.6025279914687	17.882177943885	17.3563803027341	16.1889271310179
716	Solyc01g080760.3.1	5.85303517808468	3.10188587406523	6.78739346975432	6.75168326488954	8.16828646648458	9.39027400610421	10.0050859920477	6.79298831725923	9.91594469565542	8.67416482972983	8.12449873169348	8.21743777930385	6.91908647643334	2.39250377511276	3.17481060686814	1.1332148447133	3.17567628913084	3.55527324801501	3.27160088892245	3.5014964563921
717	Solyc01g080780.2.1	25.2918360828464	27.9169728665871	27.2864953611161	24.5515755086892	43.5262276849527	42.6348731083602	46.1171932445946	28.6020560726705	31.4498245944295	25.1425067528401	44.0631966732556	45.2052670547125	41.1405141841983	32.8969269078004	27.164154925075	11.332148447133	31.2318577195513	35.87016759158	28.3385147420747	27.3966459140302
718	Solyc01g080810.3.1	4.38086183912344	4.79069040550075	5.34645787242896	4.62236452478409	4.93568438545881	4.89707837952746	4.68988405877234	3.57525700908381	5.58080220744288	3.56185512331901	5.66051141142578	6.30190748450788	9.52326717226812	4.98438286481824	3.76336729691144	1.88869140785551	11.5479137786576	10.9338760603636	7.55181738835777	7.98458396959705
719	Solyc01g080840.3.1	2.90359447476786	2.86924443351034	3.64308943441424	2.35854255465417	3.01022509223037	4.58154497878471	4.49447222299016	2.68144275681286	3.72310423507585	3.14281334410501	2.35854642142741	4.30526352902024	4.02574475918607	4.48594457833642	3.5652953339161	4.24955566767489	3.34627046995192	3.86212718906392	3.60951271782524	3.66265319706287
720	Solyc01g080850.3.1	29.6013815664492	24.4015022093132	25.8194794814862	29.0526976852823	18.8098389546936	19.6438473966406	21.2608077331013	18.2338107463274	18.0558992965666	19.2340176659227	15.7828377000931	21.226821051778	19.7599136308952	19.1400302009021	22.3425174258742	13.5985781365596	18.9490767004336	20.7814186282782	20.0443153053699	17.9763018911845
721	Solyc01g080860.3.1	8.94001456704841	10.5291792725214	10.2528109809689	10.172990777906	8.37981579728995	7.59804428988539	5.99262963065354	6.8525759340773	7.21495975989853	5.13326179537152	8.74974476341306	8.23615631638654	7.22036801970146	4.48594457833642	10.1299661074759	7.55476563142202	10.8917823139612	10.2284647016305	9.49737034264655	9.66940444024596
722	Solyc01g080880.3.1	10.6134019090857	12.4282227354214	12.3424936006195	11.6619983666274	12.5290449784724	11.6924056979233	11.1775570067407	9.47443107407209	12.5059302504908	11.942690707599	12.5641155249686	11.4744632316931	8.6956086798419	12.8597077912311	6.93534830430822	6.23268164592317	12.5714788635841	12.0307907231936	11.995869926049	11.1344657190711
723	Solyc01g080890.2.1	50.9657240702674	51.6980979010872	71.492573867297	65.129873918884	34.739624713037	28.852374163917	26.5760096663766	48.2659696226314	54.112198199239	51.5421388433222	116.872912082968	68.6034384080834	43.7377688675441	44.8594457833642	57.4691652633619	53.8277051238819	101.175471856193	82.0040704527271	47.3076560463903	55.7455816592968
724	Solyc01g080910.2.1	272.632239104519	166.984856220512	403.527167956864	380.322090981825	151.16211409092	168.949204093697	125.063574900596	234.179334094989	287.210898134422	192.340176659227	201.780583254354	171.368206992088	179.833914274867	137.568967068984	37.2658250378373	42.4955566767489	147.498353263763	181.572883737909	134.934337132318	133.467082500971
725	Solyc01g080930.3.1	4.92846956901387	6.50103581106172	6.05144050347332	5.37065714252577	7.40352657818821	5.10217509001025	4.88529589455452	5.36288551362571	5.45746956197453	4.94993101696539	7.97743642541624	8.8328096858975	5.71396030336087	2.99062971889095	8.38268843390987	6.02020386253942	5.51150430345022	5.46252920918973	4.41589321861598	3.81831595793804
726	Solyc01g080940.3.1	8.38603930541507	15.5869765171778	11.8339280956812	9.68991579683221	10.3323942354934	8.00823771085097	6.64400241659414	11.1726781533869	7.42308359912638	6.91418935703102	7.32536770890396	9.71024111164891	11.2201402320541	8.97188915667284	10.8232179779596	8.49911133534978	12.0728189504148	9.20561823146743	7.31502311431604	6.68434208463973
727	Solyc01g081010.3.1	256.127596826891	199.399563604493	318.733650114256	301.040961735016	345.362311257241	267.584945165881	280.220572511647	196.639135499609	232.404953804424	222.196903428224	249.39547336223	198.416493076585	135.784474845321	116.634559036747	254.069736533592	225.226450386769	152.156886663108	175.806145880266	187.963454827176	177.235788205872
728	Solyc01g081020.1.1	1.29897647555404	1.75773532863697	1.3692148209879	1.81863522286587	10.657823975194	15.5242433165432	19.5411835782181	0	1.47999174562021	5.65706401938902	8.1023006477271	8.51693437262699	15.4796379127413	20.9344080322366	1.78264766695805	5.66607422356652	4.4616939599359	7.19519585907799	10.5981437246784	8.71711460900962
729	Solyc01g081030.3.1	7.4797272873406	8.73123431218362	7.22641155521393	7.27454089146348	8.00918748263096	8.19545419529167	8.25072195524763	10.5271456378579	8.74634010779723	7.47291172931636	7.78166165710168	8.49613599809066	7.71096057100012	7.64272039272131	7.95117451452717	10.3878027432053	7.77151268184913	8.42966573686098	9.65949975550394	9.11593684602313
730	Solyc01g081050.4.1	14.8236138974991	8.31305414249483	14.0442320209902	14.2535535592113	6.91538196863734	9.35998279963291	9.53609758617042	7.15051401816761	12.2654315918275	1.63426293893461	11.8093806701118	9.50901683800992	7.58398367536988	7.77563726911646	27.062289344106	24.364119161336	7.08621981872172	9.26910525375341	7.91020872204254	8.55595786833885
731	Solyc01g081060.3.1	21.0892651325245	10.0294309928109	30.8562340015488	19.8913227500954	32.8277249922961	28.6630541234713	14.069652176317	19.6639135499609	24.8823612232398	92.0844309822768	37.1262954337632	41.7891340371204	90.2805727931017	22.4297228916821	95.116986229833	46.7451123444238	14.434892223322	5.23767933859354	1.99675171624375	3.29638787735658
732	Solyc01g081070.3.1	7.53597381773632	7.87103540544053	7.39620505980073	8.29752320432553	4.20007757801062	4.50581696260646	3.51741304407925	7.59742114430309	6.81027451695551	5.49992335218377	5.17492832466132	6.35260352244019	7.85669541712119	8.22423172695011	8.9875153209135	6.72846314048524	7.84077100312264	5.89900248740585	5.71186188060111	6.54699258974987
733	Solyc01g081110.3.1	3.28564637934258	1.55094293703262	4.49884869753168	4.09192925144821	5.45094813998473	5.4524171648347	1.56329468625745	1.7876285045419	2.58998555483537	6.28562668821002	4.32862637344325	3.65011473112585	3.42837618201652	5.98125943778189	1.52798371453547	2.83303711178326	3.14943103054299	2.64529259524926	2.84153128850072	2.34409804612023
734	Solyc01g081150.3.1	12.951559565083	16.6467875241501	17.7997926728427	16.992872863653	13.6273703499618	11.6053184793183	13.0925929974061	8.49123539657404	13.7824231310882	7.69989269305727	24.8341064373827	12.868994244354	8.2592698930398	7.47657429722737	9.82578416430448	10.6238891691872	9.61232595780307	8.46493630479764	8.42859618683659	6.95904107441944
735	Solyc01g081190.3.1	4.24077614077937	6.51396033553699	7.0416762222235	5.85373212359952	5.28823327013444	4.80872902731949	5.86235507346542	3.57525700908381	4.48622497891127	4.71422001615751	8.49076711713868	8.14256363097306	10.3370736397165	4.48594457833642	11.7145418114386	4.24955566767489	8.85777477340215	6.40160808050321	4.53109043301466	4.17542464465167
736	Solyc01g081200.3.1	3.97333980757707	7.61685309076019	5.11825540226431	6.17578211098202	5.96621189451065	3.96309951332893	5.99262963065354	3.57525700908381	4.47080839822772	1.88568800646301	7.65833896839959	7.17543921503373	2.11243380912129	2.99062971889095	2.09390360880787	3.77738281571101	5.46776220580379	4.83206780732199	2.61113685970336	3.14988174947406
737	Solyc01g081240.3.1	3.43846714117247	3.61886685307611	5.37905822530962	4.60342040787923	4.75940994312099	4.80872902731949	6.64400241659414	6.25669976589666	5.45746956197453	5.34278268497852	4.66159763293888	3.3693366748854	4.62311333635561	0	2.37686355594407	2.83303711178326	1.90278124761972	1.74589311286451	2.41914150237223	2.45397764203212
738	Solyc01g081297.1.1	8.17591075789897	5.79018696492177	8.28048963168875	7.35031735908289	7.24081170833792	7.14367619281584	7.81647343128723	5.95876168180634	8.29412040774661	10.895086259564	7.2513740956827	7.39382214766519	7.51472355048066	5.98125943778189	8.20583846694975	5.66607422356652	8.92338791987179	8.42966573686098	9.13897900896177	7.6671540258516
739	Solyc01g081300.3.1	4.91573450552804	4.51496721669495	7.23727833950749	6.25155857860143	6.23740334426113	5.90678526190426	6.51372785940602	4.17113317726444	5.91996698248085	6.49514757781702	6.80741241635519	5.11640013593709	4.91746886713481	4.98438286481824	2.5749355189394	1.88869140785551	5.81769898697524	4.58517383176539	5.86225824384382	5.34747366771178
740	Solyc01g081310.3.1	8.32873151972886	11.9939587130522	12.4207344475331	8.63851730861288	13.2612618927987	10.9048343296694	14.069652176317	10.7257710272514	10.9149391239491	18.8568800646301	17.9804480127643	27.7034348823911	10.4929089207172	8.97188915667284	7.21547865197305	8.49911133534978	12.3352715362934	15.5543204600657	11.212528868138	11.4274779748361
741	Solyc01g081360.1.1	5.73077856862078	60.6935669358764	7.1394772808655	3.75093514716086	4.55601635580813	1.21164825885216	0.781647343128723	3.57525700908381	0.27749845230379	14.456941382883	2.10881797680568	3.55652204571237	13.7135047280661	11.9625188755638	9.67723019205798	5.66607422356652	19.2902650620758	33.7539335153806	44.3893266149572	28.6419480010316
742	Solyc01g081380.3.1	2.75077371293797	3.61886685307611	5.77026245987759	5.56957037002673	9.76289219101742	7.49707360164772	7.03482608815851	3.57525700908381	6.2899649188859	2.51425067528401	7.76932938823147	5.33478306856856	4.98672899202403	2.99062971889095	6.79103873126876	14.1651855589163	10.4981034351433	8.46493630479764	7.83341057911009	6.0067512431831
743	Solyc01g081390.3.1	45.4641766443915	36.8090457055741	51.8345610802563	56.0366978045546	46.2923804724076	46.5727299496297	35.1741304407925	64.3546261635085	51.8922105808087	40.2280108045441	60.1568075488779	38.6537790757687	47.6855959862298	44.8594457833642	38.8786967365136	31.1634082296158	67.5815408637349	57.244131761194	67.2751732088278	67.9788433374868
744	Solyc01g081410.3.1	3.33658663328587	2.55043949645364	2.99923246502112	2.99317047096674	4.52889721083308	5.0737770839434	5.99262963065354	2.38350467272254	4.99497214146822	2.09520889607001	5.51252418498328	4.21167084360675	4.05171730601953	4.98438286481824	8.12095048280889	12.2764941510608	6.43008835402526	7.47736040257125	5.73426133895641	6.0067512431831
745	Solyc01g081430.3.1	5.96000971136561	5.42830027961416	5.6235608719146	4.83074981073747	4.06787174625726	3.59708076846734	3.51741304407925	2.68144275681286	6.15121569273401	5.34278268497852	3.49619822470416	2.99496593323147	4.25949768068719	2.99062971889095	5.34794300087415	2.83303711178326	5.31466486404129	6.24289052478826	4.41589321861598	4.50506343238732
746	Solyc01g081440.3.1	18.5295173718738	67.5177158588199	12.2740328595701	11.5369671950554	36.6515244337779	26.6183976866583	31.2658937251489	17.876285045419	9.9436945408858	17.5997547269881	34.629010987546	48.7617891004249	8.31121498670672	5.98125943778189	13.5820774625375	8.49911133534978	9.97319826338612	10.2108294176622	9.13897900896177	7.50843905397887
747	Solyc01g081450.3.1	16.5046422776278	31.7943302091687	15.2080646188299	19.3229992429499	25.0580899569447	17.3038516967324	19.1503599066537	19.6639135499609	13.6436739049363	10.3712840355465	45.7835481806497	37.5306668508069	24.9855900537871	25.420352610573	47.40993914267	24.0808154501577	63.8415915149651	33.8597452191906	21.0426911634918	24.1368845686443
748	Solyc01g081460.3.1	4.50821247398168	5.89358316072394	8.01968680864343	5.79689977288496	10.4137516704186	8.78444987667813	8.59812077441595	7.15051401816761	7.86245614860738	5.02850135056802	14.7617258376398	13.1029759578877	7.99954442470522	8.97188915667284	6.36659881056446	8.49911133534978	8.26725645517534	6.34870222859823	6.52784214925841	7.32530639412573
749	Solyc01g081470.3.1	5.27231628313111	8.892072838987	10.5625143333353	6.47888798145966	12.8544747181729	7.49707360164772	12.5063574900596	7.15051401816761	8.32495356911369	5.65706401938902	13.7628120591529	11.9798637329259	13.2979439787307	2.99062971889095	13.4971894783967	11.332148447133	12.9914030009898	10.4753586771871	8.06380500790744	9.22988605659842
750	Solyc01g081490.3.1	2.9800048556828	3.58440145447538	4.2054455216057	3.52360574430262	3.14582081710561	2.75145125447677	1.82384380063369	2.97938084090317	3.42248091174674	1.88568800646301	3.07073494868196	3.61891716932136	2.28558412134435	2.99062971889095	2.06560761409425	1.88869140785551	2.79949424937154	3.20962168223577	2.45754057383846	2.56385723794401
751	Solyc01g081500.3.1	34.1860044213458	36.5402155964885	37.3013237660562	37.1228914867496	32.3314446392527	29.9731488033552	30.6405758506459	28.6020560726705	29.5258353251232	28.0338950294167	44.3739698487849	37.6804151474684	57.1396030336087	56.821964658928	37.4695561997754	34.5630527637558	59.1568128570324	53.4560727647971	53.3132708237081	51.8338680448337
752	Solyc01g081510.3.1	9.55129761436796	9.09886523059135	9.68230480555732	11.5937995457699	9.51881988624199	10.6776502811346	7.81647343128723	10.7257710272514	10.544941187544	9.42844003231503	11.3210228228516	7.01945140601126	7.79176405003755	11.9625188755638	11.9692057638612	14.1651855589163	5.51150430345022	7.40681926669793	10.9821344393406	8.13109009747956
753	Solyc01g081520.3.1	7.43959254180952	5.82778558157711	8.18861590993415	8.18385850289641	7.27039623012888	7.08401169522084	7.03482608815851	5.85042056031896	7.601775784322	6.62847905302148	6.18519339608557	6.47491214542372	5.46840167875362	4.89375772182155	5.91129053199076	6.43872070859832	7.08621981872172	6.03126711716832	7.21902543565047	6.99899729111467
754	Solyc01g081560.2.1	2.9800048556828	2.79169728665871	4.49884869753168	3.29627634144439	3.66108457163153	3.48348874419995	3.90823671564361	5.36288551362571	5.17997110967074	3.14281334410501	2.99674133546071	2.2462244499236	3.32448599468269	5.98125943778189	1.86753565109891	2.83303711178326	1.31226292939291	2.96272770667917	3.68631086075769	3.00337562159155
755	Solyc01g081570.3.1	3.80141645051845	13.1313168668762	3.25188519984627	3.49518956894534	3.4170122668561	4.84659303540862	4.88529589455452	2.23453563067738	2.98310836226574	8.48559602908353	6.4651919552069	6.83226603518429	4.96075644519057	6.72891686750463	2.78008148061315	6.37433350151233	7.11902639195654	5.26413226454603	3.76310900369014	4.57831649632858
756	Solyc01g081610.3.1	17.2305408963198	19.0765981255012	20.4404212561766	21.1984668165303	27.4581342872365	22.2640367564084	22.2769492791686	26.8144275681286	21.3211310853412	17.2854733925776	43.0087876848528	26.0655628876551	28.0503505801352	23.9250377511276	16.5531569074676	8.49911133534978	41.7299611546946	32.219663810136	32.1784218886973	29.4477317043854
757	Solyc01g086640.2.1	1.91025952287359	22.3335782932697	2.05382223148186	1.47764111857852	4.06787174625726	2.49902453388257	6.25317874502978	3.57525700908381	5.45746956197453	3.14281334410501	2.77476049579695	3.08855861864495	17.3496612847503	5.98125943778189	5.51771896915587	0	11.285461192779	4.23246815239882	4.07030157541995	5.05446141194675
758	Solyc01g086650.3.1	10.5446325662622	6.37609874113409	7.69368327983679	9.16895258194876	4.47465892088298	3.58445943243763	4.4293349443961	4.76700934544508	5.17997110967074	3.98089690253301	6.91840283618707	4.89801720330563	8.76140579848667	2.99062971889095	9.47915822906264	6.61041992749427	14.1724396374434	14.7078268295859	12.3389016311473	12.9657923176025
759	Solyc01g086710.3.1	11.1406335373988	9.3056576221957	11.7165668253108	13.1623724254917	12.8056602572179	11.6924056979233	11.8810396155566	10.7257710272514	13.5974241628857	6.66276428950262	13.7406139751865	10.7631588225506	6.44119161469771	6.57938538156008	4.346264788012	1.69982226706996	7.82108705918175	8.29563757870168	8.50923423691567	8.71711460900962
760	Solyc01g086740.3.1	5.12904681891559	6.64320558028971	7.10280188387475	6.23735049092279	5.54247525427551	3.6728087846456	5.37382548400997	5.36288551362571	5.83902993389224	6.12848602100477	7.47797953617279	5.3815794112753	4.99971526544076	4.11211586347505	4.88105908809942	3.18716675075617	6.26605548785115	5.55511445002345	4.94388045127659	4.99952161399081
761	Solyc01g086750.3.1	8.27415267621819	9.16533421360704	8.15940260670343	8.54109042167364	8.17642220997709	9.22259054170949	8.4864568682547	7.27820176849204	9.72566004264711	7.18357335795431	8.1340121962505	6.7921548842928	7.29457529636849	8.97188915667284	8.00978764643395	8.09439174795217	8.13603016223604	8.61609588166903	10.6091148879544	10.3914703562384
762	Solyc01g086820.3.1	62.7329227311688	113.115438207579	221.030392530904	211.07535055387	456.98471197454	310.106226249974	462.735227132204	110.832967281598	72.7045945035929	69.1418935703102	1287.82184130928	438.48173116217	38.1276987515171	50.8407052211461	47.1977191823179	28.3303711178326	20.9962068702866	37.8805899639694	79.3324816492228	44.3913567484019
763	Solyc01g086850.3.1	5.73077856862078	6.92754511874569	7.1394772808655	7.21770854074892	5.85773531461045	4.92232105158688	3.51741304407925	8.04432827043857	6.47496388708843	8.79987736349403	10.3221090443647	7.48741483307868	8.88261101704281	8.97188915667284	7.4276986123252	2.83303711178326	7.02060667225207	3.38597452191906	2.45754057383846	3.44289400523909
764	Solyc01g086860.3.1	9.74232356665532	20.6016920135833	16.1616249405894	15.6004802711463	12.4883662610098	10.1475541678868	13.6788285047526	9.83195677498047	9.52744686243012	8.95701803069928	12.1534509715907	11.4651039631517	10.311101092883	10.4672040161183	4.8598370920642	5.66607422356652	10.1372311295602	9.12625945360995	5.93265654153191	6.88578801047819
765	Solyc01g086870.3.1	17.5107122930079	14.596096307407	23.6189556620413	20.3080933220022	4.94924395794633	4.01358485744777	3.64768760126737	27.7082418203995	22.677790185493	23.4663396359841	18.5354001119236	16.3943187282618	42.5776617756496	38.3797480591005	11.0071419435981	11.8043212990969	20.6243990402919	26.9643491875741	29.3368906001966	24.8449975200764
766	Solyc01g086890.3.1	22.5257802937254	27.5654258008597	23.4918142858067	22.9602696886816	20.2824085268387	19.1364696882462	18.6813715007765	17.6975221949648	17.352903217397	28.4110326307093	16.1713041695046	20.4500017628461	30.9904428816827	25.420352610573	27.749882015647	17.8481338042345	30.5626036255609	29.9764556893646	25.5046632678673	27.4625736715774
767	Solyc01g086893.1.1	9.55129761436796	4.54943261529568	7.33507939814948	8.29752320432553	7.40352657818821	5.37668914865644	3.90823671564361	1.7876285045419	6.47496388708843	27.6567574281241	2.66377007596507	7.95537826014609	19.5313552187608	26.9156674700185	12.9029735894106	5.66607422356652	14.0412133445041	20.1042237238944	17.2795821598017	20.1445925838458
768	Solyc01g086895.1.1	4.4700072835242	1.86113152443914	3.12963387654378	2.38695873001145	2.15597202551635	3.78640080891299	1.17247101469308	0.893814252270952	3.37623116969611	10.9998467043675	0.943418568570964	3.22894764676518	8.10343461203905	5.98125943778189	6.06949086607145	1.41651855589163	6.29886206108597	6.61323148812316	7.71821336471141	9.52289831236345
769	Solyc01g086900.3.1	4.24077614077937	5.22150788800981	6.65047198765553	3.80776749787541	6.71198838132448	4.92232105158688	5.47153140190106	3.57525700908381	5.5499690460758	3.45709467851551	10.93255635344	7.67460020390564	2.85698015168043	7.47657429722737	4.03217924669082	1.41651855589163	6.43008835402526	7.14229000717301	4.33909507568353	3.07662868553281
770	Solyc01g086920.3.1	3.28564637934258	4.65282881109785	6.35706881172955	4.77391746002291	1.54579126357776	1.21164825885216	0	3.57525700908381	4.80997317326569	3.14281334410501	8.32428148739086	5.70915381022249	0.415560749335336	0	4.32928719118383	2.83303711178326	1.18103663645362	4.54990326382873	3.22552200316298	2.12433885429646
771	Solyc01g086930.3.1	3.28564637934258	2.99848967826306	4.74335134413667	4.60342040787923	16.3121657024916	11.662114491452	19.9320072497824	9.83195677498047	10.174943251139	3.45709467851551	11.6539940823472	8.65732340074722	3.99977221235261	5.98125943778189	2.54663952422578	2.83303711178326	4.92098598522341	6.18998467288327	8.02540593644122	6.84916147850756
772	Solyc01g086950.3.1	10.9266844708369	6.20377174813047	7.23727833950749	7.95652910003818	9.19339014654141	11.5106584590955	9.37976811754467	8.93814252270952	8.69495150551875	13.199816045241	6.32645393041705	10.2016027100697	14.2329556647353	23.9250377511276	8.74346236650852	8.49911133534978	9.57951938456825	10.1579235657572	16.0508118728824	15.383143427664
773	Solyc01g086957.1.1	11.4615571372416	12.3386126990595	14.6375584434183	13.639764171494	14.2104319669254	10.8291063134911	13.027455718812	11.3216471954321	9.95911112156934	11.104607149171	18.498403305313	13.1653710814967	14.6831464765152	11.9625188755638	11.5447658431569	6.61041992749427	18.50290730444	14.0024154708528	12.7228923458095	13.2099691974067
774	Solyc01g086960.3.1	184.301838766844	172.775043185434	235.700551327203	239.150531806862	84.611732322151	76.6367523723989	96.1426232048329	162.674193913313	105.911909295946	122.569720420095	182.912211882935	103.045546640245	189.495701696913	149.531485944547	142.357149404221	73.6589649063647	247.492788483503	146.972456592049	87.7802773717925	88.9292196246864
775	Solyc01g086970.3.1	50.2398254515755	87.111294963332	58.2894309506279	59.1624770938553	66.8351327910068	64.4824057757882	77.3830869697435	65.2484404157795	57.3496801427832	62.8562668821002	79.3581501797929	63.409044367635	38.1276987515171	37.3828714861368	44.8632996184442	29.7468896737242	52.2280645898378	47.7210784182967	37.7462872513001	39.0072565487195
776	Solyc01g086980.3.1	13.7080223361409	10.794562841747	12.9879805876567	13.0714406643484	9.0794897376462	9.54173003846073	10.7867333351764	9.65319392452628	10.5634410843643	12.1941157751274	11.7871825861455	9.82723196841576	8.95533414817649	7.17751132533827	11.4259226653597	9.63232618006308	11.5741590372455	11.3430146484288	10.4138281816405	11.0758632679181
777	Solyc01g086990.3.1	20.340443399558	14.6409013255879	17.271666956176	16.9587734532242	15.0511254611519	15.5545345230146	17.5089004860834	14.3010280363352	16.8164062096097	18.4797424633375	19.1347483790158	17.9136399881407	15.5419720251416	11.9625188755638	15.9419634216534	13.031970714203	15.169759463782	15.8294308899716	17.9554058176072	18.0202537295493
778	Solyc01g087020.2.1	5.65436818770583	4.54943261529568	4.40104763888969	5.91056447431408	2.44072304775436	1.96892842063475	1.56329468625745	3.57525700908381	3.32998142764548	4.39993868174701	22.8640264853669	5.70915381022249	7.06453273870071	0	42.6986560228523	16.9982226706996	90.6773684210501	39.1503304096891	12.748491726787	10.4751881435998
779	Solyc01g087030.3.1	6.68590833005757	9.20226142639353	8.77764501311888	7.7860320478945	5.81705659714788	5.98251327808252	8.98894444598031	5.36288551362571	5.61934365915174	6.12848602100477	7.71383417831553	9.56985208352868	7.86968169053792	7.47657429722737	8.63735238633245	6.37433350151233	6.2004423413815	9.3114299352774	7.1038282212518	6.40964309486001
780	Solyc01g087040.2.1	13.3718166601151	28.0203690623893	20.2448191388926	20.6869756600993	12.4476875435472	9.23881797374769	4.68988405877234	5.36288551362571	4.99497214146822	3.77137601292601	12.5419174410022	13.4773466995416	4.8828388046902	2.99062971889095	6.02704687400102	2.83303711178326	6.29886206108597	6.87776074764808	2.53433871677091	3.00337562159155
781	Solyc01g087060.3.1	4.29808392646558	7.54792229355874	5.35460796064912	5.62640272074128	7.74929567662008	7.30775356120207	4.68988405877234	4.91597838749023	6.49808875811374	2.82853200969451	4.71709284285482	6.20051540864328	9.47997959421235	10.4672040161183	1.37942974228897	0.708259277945815	5.31466486404129	8.01523656360526	8.39019711537036	8.14940336346487
782	Solyc01g087120.3.1	25.2459898542974	45.7631562620424	36.3819938148214	34.3267398315933	26.880496499268	22.9607345052484	25.0127149801191	27.5294789699453	27.2133482225917	18.3540299295733	35.2505573386045	24.9892470054001	21.5260468155704	17.3456523695675	21.3238616161839	14.1651855589163	25.0642219514046	21.522100554948	20.1057538197159	20.9503762871996
783	Solyc01g087170.3.1	32.3215911270212	21.9716916079621	13.985551385805	15.8562258493618	15.5392700707027	28.6630541234713	22.2769492791686	22.3453563067738	18.1298988838476	41.7994174765966	9.54517610554152	15.9107565202922	23.8947430867818	20.9344080322366	19.5666803444681	12.7486670030247	17.6499364003346	15.9775672753055	28.4537119564734	29.191345980591
784	Solyc01g087190.3.1	2.33051661790578	5.99697935652612	1.51591640895089	1.70497052143675	2.60343791760465	2.87766461477387	3.12658937251489	4.46907126135476	9.29619815217696	6.91418935703102	3.66268385445198	3.50972570300563	7.01258764503379	2.99062971889095	2.67397150043707	2.83303711178326	3.87117564170909	5.13186763478357	4.91508114767692	4.61494302829921
785	Solyc01g087200.3.1	7.79385885332425	22.2301820974675	5.77026245987759	4.66025275859379	30.0208934873786	30.6698465521952	32.0475410682776	7.15051401816761	8.04745511680991	31.4281334410501	24.6398732026769	26.8611007136697	12.9862734167292	8.97188915667284	19.4393483682568	14.1651855589163	25.1954482443439	35.2352973687202	33.0232014609543	32.8906257096245
786	Solyc01g087210.3.1	17.2814811502631	11.3821978878894	8.61464324871556	9.06475993897207	13.4375363351365	18.5912279717628	17.3916533846141	15.7907184567868	12.3795142888857	15.504545830918	15.0392018872195	14.3664772109697	10.0686906557707	14.9531485944547	15.8245350435919	16.0538769667718	11.3182677660139	13.5703510136287	16.2812063016798	17.0923815862934
787	Solyc01g087230.3.1	48.7498230237341	46.4248919151763	55.4532002500101	59.5603035488572	40.2719302879469	35.8193516523169	36.73742512705	44.6907126135476	40.5147740363533	29.5424454345871	40.955464917963	42.397486492308	30.8553856381487	26.9156674700185	39.8124645620631	42.4955566767489	33.3314784065799	34.9178622572903	34.9431550342656	37.9450871215713
788	Solyc01g087240.3.1	7.15710567903306	8.68528044738266	8.63909351337606	8.25963497051582	13.0985470229484	20.5222923843084	20.0622818069705	11.3216471954321	8.94161679645545	4.19041779214001	5.84549544447891	15.0060272279618	7.9649143622606	9.96876572963649	8.31902244580423	16.0538769667718	14.1724396374434	16.5418963622921	17.6891722554414	17.7272414737843
789	Solyc01g087250.3.1	2.90359447476786	4.96301739850438	4.07096906597296	3.70831088412494	6.35604960352697	5.64173720528035	6.15547282713869	4.02216413521928	6.69465016182893	5.02850135056802	4.96682128747655	5.47517209668878	4.90881135152366	3.73828714861368	3.65018331805696	2.83303711178326	12.0236090905625	10.0521118619472	8.57259270483494	8.1860298954355
790	Solyc01g087260.3.1	8.58343278944534	14.5271655102055	9.17699933590702	7.86180851551392	22.4953307568026	17.1271529923164	22.667772950733	8.34226635452888	13.5665910015186	10.266523590743	22.9750169051988	15.9575528629989	1.48909268511829	0.996876572963649	11.9409097691476	6.61041992749427	3.80556249523944	3.75631548525395	2.25274552601859	2.19759191823772
791	Solyc01g087290.3.1	10.3154014235174	20.9894277478414	21.9074371358065	18.527346332946	8.21710092743966	6.43688137515208	6.25317874502978	5.36288551362571	11.7474344808604	8.17131469467303	7.21437728907208	8.32974900180003	9.03844629804356	17.9437783133457	5.68749493743758	0	13.6475344656863	11.8509108267167	7.21902543565047	6.81253494653693
792	Solyc01g087300.3.1	3.45120220465829	4.92855199990365	3.42303705246976	3.67515867954145	4.24414618859507	2.95339263095213	2.86604025813865	2.68144275681286	4.33205917207583	3.77137601292601	5.14255611887702	3.82170132105057	3.63615655668419	3.9875062918546	3.15500341056861	3.30520996374714	4.13362822758767	2.9803629906475	2.91832943143317	2.88128718168945
793	Solyc01g087320.3.1	6.62223301262845	7.20326830755149	6.5852712818942	6.7441056181276	8.92219869679092	8.73396453255929	10.9430628038021	7.15051401816761	12.302431385468	12.361732486813	12.0239621484535	9.98321977743823	5.61007011602704	6.97813601074554	10.1582621021895	12.2764941510608	7.61112499047888	9.17034766353077	6.96303162587563	6.56835806673274
794	Solyc01g087330.3.1	3.74410866483224	5.37660218171307	6.16146669444557	6.13789387717231	8.29845836236481	3.40776072802169	5.47153140190106	5.36288551362571	6.10496595068338	5.02850135056802	10.6550803038603	9.54645391217531	5.61007011602704	14.9531485944547	4.32928719118383	14.1651855589163	9.05461421281108	7.19519585907799	3.91670528955504	5.05446141194675
795	Solyc01g087332.1.1	4.07522031546366	3.34314366427031	4.43364799177035	4.58447629097438	7.6204797379886	4.77086501923036	5.99262963065354	2.38350467272254	4.59414104369608	4.39993868174701	7.65833896839959	7.51861239488317	6.02563086536237	1.9937531459273	3.11255941849818	2.83303711178326	7.08621981872172	6.03126711716832	5.14547557647427	4.27309539657334
796	Solyc01g087340.3.1	3.59128790300235	1.65433913283479	4.59664975617368	4.20559395287732	5.45094813998473	6.36115335897382	3.12658937251489	3.57525700908381	5.45746956197453	5.02850135056802	5.10555931226639	4.96041232691462	5.71396030336087	8.97188915667284	2.63152750836664	11.332148447133	3.54310990936086	4.6557149676387	3.9935034324875	3.51614706918035
797	Solyc01g087380.3.1	19.8666990378854	31.6392359154654	28.557909123462	24.8925696129766	8.37981579728995	10.8291063134911	12.5063574900596	7.15051401816761	15.9099112654173	4.39993868174701	7.32536770890396	6.36430260811687	9.35011686004506	8.97188915667284	9.8470061603397	14.1651855589163	4.72414654581448	6.56032563621817	9.59976786655648	7.0322941383607
798	Solyc01g087400.3.1	10.7929663042358	9.15056332849244	9.68230480555732	9.26367316647302	7.52556273057593	8.27328576747488	6.83941425237632	5.80979263976119	9.59682147550607	7.69989269305727	6.4651919552069	7.04284957736463	7.09050528553417	8.97188915667284	6.30293282245882	8.49911133534978	4.65853339934483	6.58677856217066	5.16467511220739	5.40241346566773
799	Solyc01g087410.3.1	3.6676982839173	1.13735815382392	1.4670158796299	1.47764111857852	1.05764665402689	2.34756850152605	2.34494202938617	1.7876285045419	2.58998555483537	1.88568800646301	1.10990419831878	1.6846683374427	2.38947430867818	2.99062971889095	2.54663952422578	2.83303711178326	1.57471551527149	2.64529259524926	2.84153128850072	2.93012255765029
800	Solyc01g087420.3.1	5.32325653707441	5.2732059859109	6.61787163477487	5.30435273335879	6.34587992416132	7.90095635459843	5.47153140190106	7.74639018634825	5.33413691650618	6.91418935703102	5.03156569904514	7.83058801292811	28.3620211421367	22.9281611781639	9.62063820263074	10.3878027432053	24.1018958031831	31.4260760315612	23.2442379275554	24.6130294842625
801	Solyc01g087430.3.1	13.1273034411873	10.9599967550305	13.2031429166691	11.1164077997676	12.3826015956071	13.1160924020746	14.2259816449428	6.43546261635085	13.3014258137617	16.7197669906387	12.4975212730695	13.701969144534	13.6719486531326	13.7568967068984	12.9539063798952	12.4653632918463	13.1751198111048	14.8771255556819	13.3782364988331	12.7167319002023
802	Solyc01g087450.3.1	0.993334951894268	1.24075434962609	0.880209527777938	1.02298231286205	3.49836970178124	2.27184048534779	5.47153140190106	1.7876285045419	1.757490197924	1.88568800646301	1.33188503798254	1.77826102285619	3.74004674401802	5.98125943778189	1.61287169867633	0	2.36207327290724	2.53948089143929	2.15034800210865	1.61156740670766
803	Solyc01g087470.3.1	11.8436090418163	14.4754674123044	21.9074371358065	22.5056108829651	14.9697680262267	10.5261942487781	21.1044782644755	19.6639135499609	19.8873890817716	15.085504051704	23.8629402638538	16.4723126327731	8.41510517404055	8.97188915667284	13.5820774625375	22.6642968942661	14.1724396374434	12.5915927533865	7.29582357858293	7.76482477777327
804	Solyc01g087490.3.1	3.97333980757707	2.48150869925219	4.79225187345766	6.13789387717231	5.28823327013444	6.2096973266173	7.03482608815851	1.7876285045419	6.19746543478464	3.77137601292601	5.21654973209827	4.86681964150114	9.03844629804356	2.99062971889095	3.90484727047954	8.49911133534978	5.64273059638952	4.02084474477888	4.76148486181201	6.15325737106561
805	Solyc01g087500.3.1	5.04308514038628	6.72075272714134	10.7581164506192	9.88882902433317	62.8079397622121	40.2873046068342	58.6235507346542	8.93814252270952	6.19746543478464	12.57125337642	57.6040278927447	27.1418787699102	10.4929089207172	14.9531485944547	8.14924647752251	5.66607422356652	15.7471551527149	23.5960099496234	24.8825983101144	18.1667598574318
806	Solyc01g087520.3.1	17.574387610437	48.6996082228242	26.1128826574122	21.5962932715322	21.6410776900886	17.6446277695345	17.9778888919606	21.4515420545028	18.7773952725564	11.314128038778	34.8509918272097	29.2009178490068	27.1153388941307	8.97188915667284	26.7397150043707	11.332148447133	29.9195947901584	22.8553280229536	15.2060323006255	14.8703719800752
807	Solyc01g087530.3.1	15.1865632068451	11.6062229787941	15.1347138248484	15.8562258493618	13.9324607309311	18.7805480122084	13.4834166689705	13.8541209101998	13.0193023872528	18.5425987302196	17.0092818392353	15.1854132083377	12.9862734167292	13.4578337350093	18.9936864515173	19.123000504537	14.2708593571479	11.9567225305267	11.8269140115976	12.1416953482634
808	Solyc01g087540.3.1	26.1323502729107	19.2316924192045	30.8073334722278	34.5540692344515	38.7668177418317	29.6096543256996	45.7263695730303	20.5577278022319	41.1160206830115	17.2854733925776	71.2558495320658	51.3823842920024	7.37620330070221	5.98125943778189	7.72480655681821	5.66607422356652	34.250062457155	30.8441116606064	40.1270296822061	35.3812298836273
809	Solyc01g087550.3.1	13.7283984377182	15.8196179577327	18.745202906382	18.2242404624684	9.22050929151645	8.12814040313321	8.59812077441595	9.53401869089015	11.3774365444554	11.523648928385	10.4700962708072	8.82890999067194	12.6399727922831	7.97501258370919	11.5730618378705	5.66607422356652	14.434892223322	11.1807700359202	8.47339510354719	8.88803842487255
810	Solyc01g087560.3.1	7.65867125632089	9.18635431934704	7.30498676472118	8.40244446718318	10.082063666493	9.11648810145973	10.8228093663977	28.0520165328114	14.5295343488292	15.8591196440991	11.2783341998393	8.85530792758343	19.8749919922496	13.5728579549666	17.6632305462327	13.5114077638894	29.4956329206622	19.8274854216222	19.8139208765726	17.5581959416121
811	Solyc01g087600.3.1	15.3966917543612	8.99546903478918	10.7092159212982	10.4003201807642	12.3663301086221	20.3708363519519	16.4145942057032	16.9824707931481	11.3774365444554	16.3426293893461	12.4309270211703	16.5659053181866	13.9212851027338	10.4672040161183	14.0489613753122	9.91562989124141	10.5637165816129	14.1258624586311	21.7338744498839	19.1923027526094
812	Solyc01g087610.3.1	3.20923599842763	1.6247973626056	2.65460016313981	2.4194343589912	3.8586669135926	5.41996230075831	5.8065231203848	2.29837950583959	2.52391449476304	4.22034934779816	4.10664553377949	5.24119038315507	6.0998381420294	4.27232816984421	3.84421299609321	4.8566350487713	2.32458004635316	3.26504686042195	5.90248584252273	5.29515005061088
813	Solyc01g087620.3.1	4.8902643785564	7.03094131454786	11.3449228024712	10.3434878300496	6.50859479401161	5.0737770839434	3.90823671564361	3.57525700908381	12.2099319013668	11.942690707599	21.3101606077206	16.2851272619461	6.44119161469771	14.9531485944547	4.24439920704297	2.83303711178326	25.8515797090403	18.8344832781747	10.9053362964082	10.0356697599523
814	Solyc01g087640.3.1	6.03642009228055	13.9584864332936	8.26418945524842	8.80901436075656	5.00348224789643	4.12717688171516	1.95411835782181	7.15051401816761	5.78121775632895	6.59990802262052	6.43744435024893	9.17208317052138	5.66201520969395	5.98125943778189	4.20195521497254	4.24955566767489	4.98659913169306	4.97315007906861	5.06867743354182	5.16434100785864
815	Solyc01g087650.3.1	4.55405870253064	3.18460283070697	2.67974900679061	3.66000338601756	3.04276806620043	4.2559145092182	3.43924830976638	8.22309112089276	4.55097461778215	2.01140054022721	2.06442180887293	2.15263176451012	3.92704908121892	2.99062971889095	4.94048067699802	3.39964453413991	4.04176982253016	4.06316942630287	6.68143843512331	5.74304021299457
816	Solyc01g087670.3.1	23.4732690170707	19.1489754625627	26.152003080869	23.6195249569705	19.7373137128402	21.6127758172753	26.1070212604993	13.5859766345185	20.4053861927387	19.2340176659227	21.7097261191154	16.846683374427	20.6325912044994	25.7194155824621	8.30204484897606	5.66607422356652	21.2324141975773	21.1411784212321	21.9949881358542	19.69042358741
817	Solyc01g087680.3.1	4.73744361672651	10.9082986571294	4.35214710956869	4.71708510930835	4.10855046371983	4.6951370030521	4.68988405877234	2.68144275681286	3.74622910610116	2.82853200969451	3.77367427428386	4.21167084360675	6.44119161469771	0	4.7112831198177	4.24955566767489	6.6269277934342	5.97836126526333	5.56786536260276	5.38410019968241
818	Solyc01g087720.3.1	3.85872423620466	4.33402387404115	5.1427056669248	4.62236452478409	6.21028419928608	6.09610530234991	5.92749235205948	2.97938084090317	6.58287995187324	3.29995401131026	6.51143796347018	5.73255198157586	4.66640091441138	4.48594457833642	2.75178548589953	3.0691235377652	3.65246515347693	4.56753854779706	4.52469058777029	4.28530424056355
819	Solyc01g087730.3.1	7.96851115255841	13.2937966031367	10.1433669391553	9.41793240412682	7.92653865984986	7.81080395438622	8.7097846805772	6.89513851751877	7.87567036062184	7.00398402400545	13.9372255760316	11.4851595385975	10.8045794827187	13.2442173265171	9.88338672497149	5.66607422356652	8.47346920122279	9.94630015813723	8.59042084515854	7.39855945806699
820	Solyc01g087740.1.1	44.0887897879225	16.8535799157544	42.152256274699	49.4441451216658	23.8377284330675	20.7494764328432	16.4145942057032	198.426764004151	207.383843355032	0	106.883774298099	66.7315846998137	2.70114487067968	2.99062971889095	19.0997964316934	19.8312597824828	0.918584050575037	0.846493630479764	1.45916471571659	1.61156740670766
821	Solyc01g087850.2.1	27.3549163675498	12.3041473004588	26.7974900679061	19.436663944379	8.29845836236481	7.72425765018249	4.68988405877234	116.195852795224	244.476136479639	0.628562668821002	19.3123330507468	5.24119038315507	21.5052687781036	0	102.120244921454	62.3268164592317	6.43008835402526	6.24289052478826	3.07192571729807	4.10217158071041
822	Solyc01g087860.2.1	1.68102838012876	2.58490489505436	3.12963387654378	4.31925865430644	4.71873122565842	4.31649692216081	3.12658937251489	8.93814252270952	4.25497626865811	0.628562668821002	4.99456889243451	5.33478306856856	4.46727805535486	2.99062971889095	7.04570268369134	2.83303711178326	3.28065732348228	2.53948089143929	1.30556842985168	1.97783272641395
823	Solyc01g087870.3.1	6.9660797267457	3.60163415377574	5.18345610802564	6.49783209836451	3.89159730391944	2.47378186182315	2.86604025813865	4.76700934544508	2.26623736048095	2.51425067528401	4.51361040649638	4.94481354601237	4.74431855491175	1.9937531459273	6.15437885021231	5.66607422356652	6.60505674461098	4.51463269589207	3.80150807515637	3.4551028492293
824	Solyc01g087880.3.1	9.32206647162313	12.5109396920631	14.474556679015	15.1174052900725	9.60017732116713	7.04270550457816	10.1614154606734	5.36288551362571	8.50995253731622	6.28562668821002	19.9782755697381	9.17208317052138	10.2851285460496	0	6.87592671540962	2.83303711178326	11.285461192779	6.13707882097829	5.37587000527163	5.27422060377053
825	Solyc01g087890.3.1	30.9003580420032	53.1042861639968	41.3502875938347	36.7591644421764	11.0808826368048	8.73901306697118	11.0993922724279	22.524119157228	20.2203872245362	16.4683419231103	17.3589016617057	16.2102531136153	12.6330467797942	9.57001510045103	26.6038942297454	19.2646523601262	21.6260930763952	21.8395356663779	16.6037585019961	17.360976154078
826	Solyc01g087900.3.1	41.4526316463569	69.6373378727645	67.8739346975432	67.5168326488954	60.0011082572946	42.0290489789342	42.9906038720798	41.1154556044638	53.0947038741251	49.9707321712697	70.5899070130745	49.7445122972665	34.7512676631675	32.8969269078004	52.5032181911216	33.9964453413991	66.5317305202206	45.5519384901923	44.2741294005585	46.9552139863459
827	Solyc01g087910.3.1	5.7002144162548	6.5759980530183	6.70915262284073	5.68323507145584	3.5309126757513	3.15028547301561	4.06456618426936	0.715051401816761	2.79348441985815	5.53135148562482	7.12558495320657	4.99784940108002	5.65162619096057	8.37376321289465	4.85559269285716	4.53285937885321	7.53238921471531	7.78774140041383	6.72751732088278	5.05446141194675
828	Solyc01g087950.3.1	6.40573693336944	2.60213759435472	6.74827304629752	7.99441733384788	23.4851795483919	15.4358939643353	18.6292616779012	4.46907126135476	7.84703956792383	1.99044845126651	21.809617496964	23.6633506287091	32.6388338540462	3.48906800537277	8.12095048280889	3.77738281571101	8.92338791987179	8.30621874908268	7.5006186264028	7.39855945806699
829	Solyc01g087990.3.1	5.31052147358859	21.2737672862974	7.82408469135945	7.44503794360715	3.66108457163153	3.25630469566517	3.90823671564361	2.23453563067738	3.79247884815179	4.24279801454176	5.74375422629969	6.66847883571069	5.29839955402553	5.23360200805916	5.22061102466286	2.83303711178326	7.61112499047888	7.98878363765277	5.95185607726502	6.1349441050803
830	Solyc01g087995.1.1	4.35539171215179	12.9245244752718	9.29110057098934	7.50187029432171	2.76615278745494	2.72620858241735	3.12658937251489	5.36288551362571	5.36497007787327	0.628562668821002	4.77258805277076	3.74370741653934	1.14279206067217	2.99062971889095	3.65018331805696	2.83303711178326	3.14943103054299	4.23246815239882	2.0735498591762	1.75807353459018
831	Solyc01g088000.3.1	6.34206161594033	9.7192424054044	6.16146669444557	6.02422917574319	3.01022509223037	4.92232105158688	7.03482608815851	5.36288551362571	4.99497214146822	3.14281334410501	4.21763595361137	5.24119038315507	2.07780374667668	2.99062971889095	3.81995928633868	5.66607422356652	3.28065732348228	4.33827985620879	2.61113685970336	4.54168996435795
832	Solyc01g088005.1.1	3.20923599842763	4.34264022369133	2.44502646604983	2.15962932715322	1.78986356835319	2.80193659859561	4.68988405877234	0	2.7749845230379	1.88568800646301	1.22089461815066	2.15263176451012	2.07780374667668	5.98125943778189	2.46175154008492	0	2.23084697996795	0.423246815239882	2.53433871677091	2.85686949370903
833	Solyc01g088020.3.1	20.6417186157369	15.0072192764299	15.7948709706819	19.3960694081543	13.8249526919229	14.961692339219	13.5671645985914	20.5577278022319	14.7734890321732	11.718204040163	11.2575997258048	12.0534008428936	13.067901421063	10.2535876076261	15.2373931532843	14.1651855589163	13.0382695341824	10.739887936712	13.1379680230873	14.388994702747
834	Solyc01g088030.3.1	1.98666990378854	1.65433913283479	2.44502646604983	1.13664701429117	9.19339014654141	8.02716971489553	6.25317874502978	3.57525700908381	7.67745718040485	0.628562668821002	14.8727162574717	9.26567585593486	7.06453273870071	0	3.31063138149352	0	5.24905171757164	4.76152667144867	4.1470997183524	6.08000430712436
835	Solyc01g088040.3.1	58.6831725426767	92.2294066555396	97.8010586419931	94.2280374847379	93.3983352940667	56.8717401498731	63.3134347934265	50.0535981271733	84.2670300162508	55.3135148562482	137.628120591529	94.0606488405509	61.8146614636312	59.8125943778189	70.2872508686316	48.1616309003154	120.596963211208	86.7655971241758	57.3682127705415	55.3793163395905
836	Solyc01g088050.3.1	6.80052390142999	19.0249000276001	7.33507939814948	4.20559395287732	5.20687583520929	6.9669774883999	2.34494202938617	5.36288551362571	6.56746337118969	10.057002701136	9.21220484604588	9.45286122676183	3.94782711868569	0	4.07462323876125	11.332148447133	3.80556249523944	4.33827985620879	5.60626443406899	4.9812083480055
837	Solyc01g088060.3.1	6.18924085411044	5.11811169220764	4.69445081481567	4.88758216145203	7.60692016550107	8.78444987667813	4.68988405877234	8.04432827043857	7.1687100178479	6.59990802262052	5.54952099159391	6.64508066435732	10.648744201718	2.99062971889095	10.1441141048327	14.1651855589163	9.64513253103789	10.0521118619472	10.5213455817459	10.6583208034529
838	Solyc01g088080.3.1	10.8796626979662	10.912275433891	11.8264049373241	11.6287733000558	11.3149417188202	10.04269999164	10.5221757728867	11.1383006821457	12.8076208755595	10.1537046501854	11.9613521680355	9.17208317052138	6.76085372957104	5.29111411803783	9.06995461320414	8.0632594719985	8.61046368286271	8.00913204223161	11.0825627800984	11.2133536340848
839	Solyc01g088090.3.1	2.7125685224805	8.21999756627287	2.64062858333381	2.44379108072601	2.68479535252979	2.99125663904126	3.51741304407925	3.57525700908381	1.8962394240759	4.08565734733651	4.10664553377949	6.78546969247755	4.41533296168794	1.49531485944547	15.110061177073	11.332148447133	1.70594180821078	1.16392874190968	1.61276100158149	1.39180821488389
840	Solyc01g088130.2.1	3.13282561751269	2.06792391604349	4.98785399074165	1.93229992429499	2.76615278745494	1.66601635592171	3.12658937251489	1.7876285045419	2.68248503893663	1.88568800646301	2.21980839663756	0.935926854134834	1.35057243533984	0	3.90484727047954	2.83303711178326	2.62452585878582	3.17435111429911	1.84315543037884	1.83132659853143
841	Solyc01g088140.3.1	12.6841232318806	19.0938308248016	19.527611375518	16.2540523043637	17.0308230443304	15.5242433165432	18.4989871207131	14.3010280363352	13.2890925492148	14.875983162097	28.191566637297	21.4639225214922	26.2495873330154	18.9406548863093	19.1846844158342	21.7199511903383	25.6328692208082	20.5274705391343	16.5372001114546	14.8215366041144
842	Solyc01g088150.3.1	5.92180452090814	5.72125616772032	4.64555028549467	4.66025275859379	5.26111412515939	4.49319562657675	4.29906038720797	5.36288551362571	3.68456278336699	3.24757378890851	7.89881821136866	5.9431355237562	8.08611958081675	3.9875062918546	4.0038832519772	2.36086425981938	7.12996191636815	5.51984388208679	5.69586226749018	5.28642944776074
843	Solyc01g088170.4.1	9.81873394757026	15.6645236640294	7.67738310339646	6.64938503360334	4.92212481297128	6.75872544390968	5.27611956611888	2.23453563067738	4.5324747209619	4.24279801454176	2.77476049579695	6.57488615029721	0	0	8.7010183744381	9.91562989124141	2.09962068702866	3.14789818834662	3.57111364635901	3.55277360115098
844	Solyc01g088240.3.1	6.49488237777021	5.6867907691196	3.22743493518577	4.66025275859379	3.66108457163153	6.05824129426078	4.68988405877234	5.36288551362571	6.38246440298717	11.314128038778	5.77150183125766	5.24119038315507	5.1945093666917	8.97188915667284	8.57368639822681	2.83303711178326	8.92338791987179	6.87776074764808	9.83016229535384	9.52289831236345
845	Solyc01g088245.1.1	17.9946447054692	27.3999918875762	20.8805260200655	21.7667903236759	12.8544747181729	12.7980347341259	10.5522391322378	13.4072137840643	16.0024107495185	18.2283173958091	14.9282114673876	13.945310126609	10.7006892953849	8.97188915667284	21.9010999083417	18.4147412265912	22.0460172138009	18.8344832781747	18.1627608035249	16.3354332589004
846	Solyc01g088310.3.1	21.700548179844	15.3026369787218	16.3327767932128	21.1416344658157	26.2784514808219	19.8407402387041	19.5411835782181	17.876285045419	23.5873684458221	33.9423841163341	18.8683713714193	22.0878737575821	27.4270094561322	5.98125943778189	18.4206925585665	25.4973340060493	31.2318577195513	26.5587376563026	24.4986075954521	21.3166416069059
847	Solyc01g088350.3.1	4.43180209306673	5.94528125862503	6.08811590046407	6.39363945538782	10.1290006481806	8.70872186049987	7.23023792394069	4.46907126135476	6.19746543478464	8.01417402746777	14.1790261335224	10.8801496793174	6.10354850586275	6.72891686750463	4.77494910792334	3.54129638972907	8.00480386929675	9.04690067575248	7.54541754311339	7.1604870002579
848	Solyc01g088370.3.1	28.4107689038291	23.9785177719406	29.9982519870986	29.2531608859845	24.6734911736622	22.9800107275483	21.6018902101029	24.2142406524312	33.1148153082522	18.6283118214224	25.0838348820045	19.6119218070981	24.3103038361172	22.2937851771871	18.8991521055423	15.9680273573238	34.7511083029232	27.2224656165651	32.0946420964074	33.3434628321705
849	Solyc01g088390.3.1	6.6986433935434	6.16930634952974	7.30247904526882	7.69131146337024	11.0374920048447	9.71842874287667	13.2880048331883	7.74639018634825	15.9099112654173	9.00939825310103	11.8019813087897	17.0650663070585	8.44973523648516	13.9562720214911	5.74408692686482	16.0538769667718	8.48596694340749	10.686982084807	17.7915697793513	18.1667598574318
850	Solyc01g088400.3.1	8.16062868171598	15.5301086094866	10.3473520043229	9.69559903190367	44.2828518297565	30.9954770217617	51.5887246464957	26.0993761663118	23.4856190133107	19.1083051321585	13.2189590019767	34.6105750659062	105.760210705843	90.0179545386175	66.8577763093409	77.6252168628613	90.1655858785869	107.007376063023	134.842179360799	108.333956262725
851	Solyc01g088450.2.1	4.2025709503219	5.79018696492177	5.86806351851959	6.47888798145966	4.47465892088298	2.57475255006083	3.90823671564361	3.57525700908381	4.90247265736695	4.39993868174701	5.77150183125766	4.21167084360675	3.84393693135186	2.99062971889095	5.26305501673329	0	2.36207327290724	3.597597929539	2.15034800210865	2.34409804612023
852	Solyc01g088480.3.1	4.49729670527954	4.60851615575406	5.19742768783163	5.11491156431026	4.38167899525425	3.49430703222541	3.23825327867614	5.8736365149234	4.29461890470151	2.42445600830958	5.97762689665972	5.02726424506711	2.92376670068076	3.84509535285979	5.83301719596477	3.23775669918087	4.89286606530785	3.71852559103611	4.05933041214388	3.7986946015252
853	Solyc01g088490.3.1	1.98666990378854	1.86113152443914	2.93403175925979	2.50062343144057	4.80008866058357	4.24076890598255	3.90823671564361	1.7876285045419	5.73496801427832	1.257125337642	1.44287545781442	2.2462244499236	4.25949768068719	0	1.86753565109891	0	2.36207327290724	3.17435111429911	2.99512757436562	3.07662868553281
854	Solyc01g088505.1.1	10.1116404077442	10.081129090712	8.01968680864343	8.108082035277	11.5527557593706	10.1349328318571	10.9430628038021	8.34226635452888	5.17997110967074	9.53320047711853	10.2111186245328	9.35926854134834	8.50168033015208	6.47969772426372	9.91774614712375	10.3878027432053	11.591655876304	9.36433578718239	8.15340284132864	8.61944385708794
855	Solyc01g088530.2.1	6.80052390142999	12.9245244752718	6.74827304629752	7.16087619003436	9.76289219101742	8.25435376343031	12.5063574900596	5.36288551362571	6.47496388708843	5.65706401938902	9.32319526587776	12.1670491037528	8.93455611070972	5.98125943778189	7.80969454095907	5.66607422356652	13.7787607586256	11.8509108267167	8.37099757963725	9.37639218448093
856	Solyc01g088550.3.1	29.7236381759131	23.0573516638849	30.2205271203759	31.144128191578	25.8716643061962	19.9921962710606	33.6108357545351	14.3010280363352	21.2748813432906	43.9993868174701	23.64095942419	33.0382179509597	44.0494394295456	41.8688160644733	25.2117312898353	14.1651855589163	54.3276852768665	52.0593582745055	39.4742454672803	34.2091808605672
857	Solyc01g088560.3.1	6.39300186988362	8.04767057326925	6.6341718112152	9.56677903695067	8.58320938460282	8.68347918844045	8.46784621722783	10.4278329431611	6.27454833820236	7.12371024663802	11.4875084525994	9.12528682781464	10.025403077715	7.47657429722737	11.2759538933775	8.0269384833859	18.393552060324	11.8509108267167	9.65096662851145	11.6960725426207
858	Solyc01g088570.3.1	18.9879796573635	30.6052739574436	32.8122551743887	31.0304634901489	34.6989459955744	25.0281093469148	18.368712563525	24.1329848113157	27.5648462621765	24.1996627496086	48.6138038863626	26.2059519157754	15.5835281000751	20.9344080322366	25.2117312898353	18.4147412265912	37.9900118059248	23.8076333572434	23.8458233805263	22.3421845020835
859	Solyc01g088590.4.1	6.26565123502538	6.51396033553699	7.53068151543347	6.36522328003054	154.904556097476	174.401621258532	73.4748502540999	41.1154556044638	27.749845230379	23.8853814151981	76.5833896839959	40.1512620423844	51.7373132922493	50.8407052211461	57.2145013109393	31.1634082296158	17.7155495468043	53.752345535465	43.3909507568353	50.10509573582
860	Solyc01g088600.3.1	3.30092845552557	4.09448935376611	4.47928848580328	3.97826455001909	10.625281001224	13.4190044667876	10.1614154606734	3.93278270999219	3.53348029266826	3.14281334410501	5.57171907556028	5.84018356980137	3.44915421948329	4.18688160644733	4.48208556263738	6.79928906827982	6.64005042272813	11.2795276261429	12.0573084403949	10.5337905947528
861	Solyc01g088610.3.1	7.68688432004333	12.3868642571005	10.6798756037056	9.84336314376152	12.1059863168616	7.48192799841206	7.19115555678425	7.50803971907599	8.56545222777698	5.65706401938902	25.2392214697691	13.2527242545493	7.87487619990462	1.79437783133457	4.92350308016985	2.83303711178326	11.9415926574755	7.32216990364996	6.15921106318264	5.59653408511206
862	Solyc01g088620.3.1	5.73077856862078	15.7162217619305	9.29110057098934	8.63851730861288	18.7122100327834	12.9494907664824	17.1962415488319	10.7257710272514	8.60245202141748	4.39993868174701	32.0762313314128	11.3247149350315	6.23341124003004	2.99062971889095	5.94215888986016	11.332148447133	7.47989869753959	6.34870222859823	5.91345700579879	6.5195226907719
863	Solyc01g088640.3.1	6.12811254937848	14.0412033899353	6.39618923518635	5.9332974145999	5.07670393932906	5.72503802307644	2.65760096663766	6.07793691544247	4.99497214146822	11.4398405725422	3.86246661014936	5.24119038315507	7.41775937563575	3.58875566266914	6.43450919787715	3.39964453413991	9.94695300479826	14.0306319252021	11.3354058968299	12.0428037119427
864	Solyc01g088650.3.1	10.2771962330599	8.42678995787722	9.34000110031034	11.0823083893389	3.03056445096166	2.76407259050648	3.51741304407925	4.91597838749023	5.78121775632895	4.39993868174701	4.30087876848528	4.35205987172698	3.68810165035111	5.98125943778189	2.46175154008492	1.41651855589163	5.11782542463235	4.44409156001876	4.33909507568353	3.69927972903349
865	Solyc01g088660.3.1	74.3473006302402	141.135807269968	99.072472404339	80.3041115596711	47.7161355835976	36.6144958221886	53.9336666758819	54.5226693885281	76.080825673289	50.9135761745012	115.097065365658	62.2859321426732	37.9199183768494	11.9625188755638	55.0923017074178	32.5799267855075	69.0250300860671	82.586034823682	49.7651966202288	48.2737691372886
866	Solyc01g088680.3.1	5.65436818770583	3.20528206986741	5.08565504938364	5.56957037002673	3.33565483193095	4.54368097069558	7.03482608815851	5.36288551362571	11.6549349967592	38.3423227980811	2.21980839663756	5.14759769774159	5.61007011602704	11.9625188755638	5.77238292157844	5.66607422356652	7.87357757635746	9.62886504670731	9.98375858121874	11.4274779748361
867	Solyc01g088690.3.1	21.7769585607589	36.3954609223654	37.4578054598834	26.0292166272678	26.4411663506722	17.2659876886432	17.9778888919606	35.7525700908381	38.9422828066318	20.7425680710931	30.5223654537665	28.8265471073529	37.7121380021817	26.9156674700185	16.892708844031	16.9982226706996	62.3324891461633	54.1755923507049	31.0264497447105	37.87183405763
868	Solyc01g088700.3.1	60.4187797663162	42.156106117058	52.2676800542423	51.1166400141228	51.7433286123923	62.7027973955991	53.3753471450756	59.2471161505317	47.5843774640927	56.4808455269158	47.2660630741184	53.6152383582955	53.8596414049262	47.4228426852707	63.3870704434675	54.2324247112795	56.2398398311247	50.4268348442945	66.616903412264	65.9591517173921
869	Solyc01g088710.3.1	4.17200679795592	4.19788554956828	3.69688001666734	4.00099749030491	4.24685810309258	3.96814804774081	3.90823671564361	4.64783411180895	3.01548318170118	5.02850135056802	5.66051141142578	4.77322695608766	5.880184603095	4.18688160644733	5.1951446294206	3.96625195649656	4.98659913169306	4.57106560459072	4.28533637563081	5.010509573582
870	Solyc01g088720.3.1	2.59795295110808	1.88181076359958	2.09294265493865	2.09143050629575	2.99395360524534	4.08931287362603	2.65760096663766	2.14515420545028	1.92398926930628	4.65136374927541	1.97562947300743	3.03240300739686	4.32183179308749	1.19625188755638	2.42779634642858	1.69982226706996	2.23084697996795	2.70877961753524	3.59415308923875	3.77985809936888
871	Solyc01g088730.3.1	8.42424449587254	8.65943139843211	11.3449228024712	10.6276495836224	10.1086612894493	9.71211807486181	7.0348260881585	12.0664924056578	12.7880536769996	7.69989269305727	14.0680357136906	9.45286122676183	12.233069558559	11.9625188755638	12.3936456845655	12.0404077250788	9.84197197044683	10.0785647878997	7.92940825777565	8.24096969339145
872	Solyc01g088740.3.1	9.25839115419401	6.70352002784098	8.19898874948709	8.20280261980127	5.05772053784653	4.84659303540862	5.0807077303367	3.87319509317412	7.5541245349365	12.0474511524025	5.93798746100548	7.44061849037193	6.04294589658468	6.97813601074554	7.63991857267735	10.8599755951692	7.39241450224673	6.5779609201865	8.21740129377235	9.0711710847257
873	Solyc01g088750.3.1	3.97333980757707	3.72226304887828	3.03183281790179	2.27329402858234	4.63737379073327	7.57280161782598	1.56329468625745	1.7876285045419	7.49245821220233	7.54275202585202	2.99674133546071	4.86681964150114	7.16842292603454	8.97188915667284	3.65018331805696	2.83303711178326	3.67433620230015	4.33827985620879	6.68143843512331	6.08000430712436
874	Solyc01g088760.3.1	5.425137044961	10.8566005592283	10.7581164506192	9.54783492004582	6.34587992416132	4.54368097069558	7.03482608815851	7.15051401816761	6.93746130759475	4.39993868174701	13.3188503798254	9.07849048510789	2.70114487067968	2.99062971889095	15.4496131136364	14.1651855589163	7.3486724046003	4.33827985620879	2.91832943143317	2.19759191823772
875	Solyc01g088800.3.1	7.91271944585861	5.37660218171307	5.93326422428092	5.99897035320339	7.06001740850426	7.79157144234095	7.46907461211891	7.5477647969547	6.59829653255678	9.63796092192203	5.57418552933432	6.8010684733798	6.46427832299411	6.31355162876978	9.88473415329119	7.23998373011277	5.9051831822681	5.91369855737946	7.20195918166548	7.84621707104134
876	Solyc01g088820.2.1	23.5343973218027	21.8165973142588	30.1227260617339	28.6435047601374	20.0952864265109	16.5844355430389	21.1044782644755	35.7525700908381	20.8123839227842	16.3426293893461	26.7486911794826	24.5212835783327	15.3757477254074	35.8875566266914	18.8451324792708	8.49911133534978	26.2452585878582	34.9178622572903	29.567285028994	27.6896581697953
877	Solyc01g089850.3.1	9.16924570979324	8.16829946837178	10.5625143333353	10.4571525314788	15.0104467436893	16.3572514945041	7.42564975972287	26.8144275681286	12.1636821593161	19.1711613990406	13.2078599599935	12.868994244354	31.3228914811509	13.4578337350093	6.06949086607145	8.49911133534978	29.3946896184012	30.1034297339366	34.2135726764073	36.882917694423
878	Solyc01g089860.2.1	15.8169488493933	27.1931994959719	30.6117313549438	23.7559225986854	21.315647950388	14.0854110091563	16.4145942057032	21.4515420545028	9.89744479883517	28.9138827657661	16.426582135118	11.1375295642045	11.9473715433909	5.98125943778189	8.65857438236766	14.1651855589163	33.0690258207013	24.1250684686733	15.4364267294228	12.8925392536613
879	Solyc01g089870.3.1	14.7472035165841	13.5965997479859	13.1542423873481	15.0037405886434	15.0104467436893	16.2436594702367	16.8054178772675	11.6195852795224	13.9674220992908	11.314128038778	18.4799049020077	17.3146468014944	17.6093867530849	20.9344080322366	10.1016701127623	11.332148447133	12.1384320968844	14.496203421966	19.3531320189779	17.3976026860486
880	Solyc01g089900.3.1	6.11283047319549	10.649808167624	8.21528892592742	10.9118113371952	12.3663301086221	7.26988955311294	9.37976811754467	7.15051401816761	12.1174324172655	16.3426293893461	11.4320132426834	11.3247149350315	9.7656776093804	11.9625188755638	14.4309573039461	8.49911133534978	12.9914030009898	12.3799693457665	9.29257529482667	8.71711460900962
881	Solyc01g089903.1.1	1.14615571372416	1.34415054542827	1.27141376234591	1.13664701429117	2.92886765730523	2.72620858241735	3.90823671564361	0	1.66499071382274	1.88568800646301	1.66485629747817	2.43340982075057	1.03890187333834	0	2.29197557180321	0	1.31226292939291	1.58717555714956	1.76635728744639	2.49060417400275
882	Solyc01g089910.3.1	120.881222607441	51.8531921947905	127.434779410517	137.932115184233	146.850170039887	81.8619854886988	92.2343864891893	57.2041121453409	59.5696677612135	151.797884520272	291.34985205868	142.026900114961	465.999435285912	228.783173495157	166.635112868507	33.9964453413991	49.6691518775217	42.3246815239882	25.84257509677	24.3566437604681
883	Solyc01g089950.3.1	0.382051904574718	2.99848967826306	0.880209527777938	0.909317611432935	5.044160965359	3.86212882509125	3.12658937251489	1.7876285045419	2.58998555483537	3.77137601292601	7.88031980806335	10.6695661371371	3.42837618201652	2.99062971889095	5.43283098501501	5.66607422356652	4.85537283875377	8.04168948955776	4.22389786128485	5.64048592347681
884	Solyc01g089970.3.1	104.357477734584	113.373928697084	142.960697469933	145.06457519891	75.2963060232219	54.2591235917231	62.72719928608	104.129360389566	109.796887628199	50.2850135056802	183.80013524159	93.756472612957	77.4761072042067	86.7282618478375	65.1939718201801	77.2002612960938	128.011248762278	99.9920601004221	96.0744768084973	96.712357668445
885	Solyc01g089980.3.1	5.88359933045066	27.1673504470213	8.89989633642137	7.53028646967899	5.51196621617859	5.98251327808252	6.44859058081196	24.1329848113157	18.1067740128223	6.75704868982577	7.51960094360974	7.39382214766519	6.64897198936537	2.99062971889095	11.6933198154034	10.6238891691872	4.39608081346625	4.33827985620879	3.47511596769345	3.02168888757686
886	Solyc01g090040.3.1	6.95334466325987	4.23924402788915	7.82408469135945	8.752182010042	4.31194405103269	3.25630469566517	4.68988405877234	7.15051401816761	4.43997523686064	5.65706401938902	12.8748887004979	15.0684223515708	3.11670562001502	5.98125943778189	17.3171487647353	25.4973340060493	4.98659913169306	4.33827985620879	3.07192571729807	3.95566545282789
887	Solyc01g090170.3.1	15.2056658020738	24.6496530792384	21.1445888783989	21.2552991672449	17.947450144487	10.7230870908416	12.0373690841823	11.4408224290682	13.3754254010427	10.057002701136	24.4400904469796	14.6191774615861	11.9889276183244	8.37376321289465	19.8977434826175	11.8987558694897	23.2795443674302	12.5492680718625	10.7056611247838	10.8268028505178
888	Solyc01g090180.3.1	43.0954548360282	14.3720712165023	36.0885906388955	42.0559395287732	75.662414480385	76.7124803885771	59.4051980777829	46.4783411180895	20.8123839227842	156.512104536429	199.005822758557	131.310537635117	44.3611099915471	59.8125943778189	114.853442542583	144.484892700946	43.1734503770268	38.9387070020691	29.3368906001966	26.3711030188526
889	Solyc01g090190.3.1	37.5611601040459	68.906179059592	42.082398375669	43.3874403169429	50.6275695048475	37.4853680082386	36.1791055962437	31.4111865798077	38.3872859020243	49.7462455038336	52.7680167429272	37.6510003034813	30.4843492548136	28.6245987379562	33.142694379567	24.2831752438565	35.7122982927642	36.202718660697	30.6753725198765	30.7767515787482
890	Solyc01g090200.3.1	4.43180209306673	5.92804855932467	6.40596934105055	6.34627916312569	5.55942471988492	4.60678765084413	4.95043317314858	4.76700934544508	4.9178892380505	3.87613645772951	5.08706090896108	4.67963427067417	4.76163358613406	4.98438286481824	5.78653091893525	5.19390137160264	5.16156752227878	6.24289052478826	4.92788083816566	5.27422060377053
891	Solyc01g090210.3.1	3.79504891877554	2.86062808386016	4.3032465802477	3.94037631620938	9.11203271161626	7.77474299430133	7.81647343128723	5.95876168180634	6.2899649188859	5.65706401938902	5.62351460481516	5.61556112480901	7.20305298847916	6.97813601074554	7.72480655681821	5.66607422356652	21.3898857491044	20.3158471315143	16.7931939212295	15.4075611156445
892	Solyc01g090225.1.1	2.40692699882073	1.93867867129077	3.22743493518577	2.30171020393962	2.64411663506722	3.52135275228908	3.51741304407925	3.12834988294833	3.72310423507585	2.35711000807876	2.24755600159553	2.48020616345731	1.9998861061763	1.49531485944547	2.82252547268358	2.12477783383744	2.06681411379383	2.1691399281044	3.43671689622722	2.63711030188526
893	Solyc01g090230.3.1	5.6925733781633	8.84037474108592	6.74827304629752	6.64938503360334	6.32554056543004	6.51260939133034	7.62106159550505	5.80979263976119	6.7293374683669	7.85703336026252	5.99348267092142	6.5046916362371	7.11647783236763	9.71954658639558	8.5736863982268	4.24955566767489	7.47989869753959	10.1579235657572	6.73903704232265	7.36193292609636
894	Solyc01g090240.3.1	7.10616542508976	10.8049024613272	9.58450374691532	7.84286439860906	9.31542629892912	8.82231388476726	6.64400241659414	18.77009929769	11.3774365444554	3.14281334410501	4.60610242302294	7.066247748718	4.15560749335336	5.98125943778189	12.7331976211289	8.49911133534978	8.0704170157664	8.35912460098767	10.367749295881	12.4896474019844
895	Solyc01g090250.3.1	3.43846714117247	1.55094293703262	2.44502646604983	1.93229992429499	4.71873122565842	6.89124947222164	1.56329468625745	1.7876285045419	3.60747987994927	5.02850135056802	1.77584671731005	2.71418787699102	12.8823832293954	11.9625188755638	2.54663952422578	0	3.28065732348228	3.80922133715894	6.83503472098822	7.98458396959705
896	Solyc01g090260.4.1	10.5446325662622	15.3543350766229	14.767959854941	14.6059141336415	24.651302782319	19.0834600769215	17.5870652203963	10.7257710272514	14.938666682354	11.314128038778	16.8705438144455	13.7113284130753	41.4521847461998	29.9062971889095	10.4412220493257	9.91562989124141	15.0254105415488	15.3426970524457	13.6700694419764	14.9802515759871
897	Solyc01g090270.3.1	15.7278034049926	29.0887964190118	14.0018515622453	11.840073065533	14.3595872642881	9.8825061112629	11.2036119181784	13.7051518681546	11.0382717694174	16.7616711685601	15.5756555830736	17.1118626497652	11.895426449724	10.9656423026001	15.6476850766318	10.3878027432053	13.4506950262773	12.8913925808481	13.490873775134	13.0634630695242
898	Solyc01g090280.3.1	4.43180209306673	7.47899149635729	7.07427657510417	6.93354678717613	7.21369256336287	5.5786305251318	6.25317874502978	1.7876285045419	5.21080427103783	8.59035647388703	8.69424955349712	5.70915381022249	7.82639411248216	10.9656423026001	7.13059066783219	4.72172851963876	10.0169403610326	8.18277176130438	6.83503472098822	8.0578370335383
899	Solyc01g090290.3.1	6.77505377445834	9.08163253129099	9.04659792438436	9.16895258194876	8.9086391243034	6.34853202294411	4.16878583001985	8.93814252270952	8.72578466688583	6.07610579860302	8.86073518324494	6.59828432165058	8.27658492426211	5.48282115130007	6.2817108264236	2.83303711178326	10.8042981186683	8.27094818114603	7.56461707884651	7.77703362176348
900	Solyc01g090340.2.1	7.8702692342392	10.7532043634261	6.16146669444557	5.11491156431026	3.66108457163153	2.65048056623909	4.68988405877234	33.9649415862962	25.5298576119487	1.257125337642	2.33079881646944	4.67963427067417	0.727231311336838	0	4.75372711188813	8.49911133534978	1.70594180821078	0.952305334289734	2.2271461450411	1.24530208700137
901	Solyc01g090380.3.1	3.40026195071499	5.22150788800981	4.89005293209966	4.77391746002291	10.373072952956	8.33008177960857	10.9430628038021	6.25669976589666	10.4524417034427	6.91418935703102	11.0435467732719	10.4355844236034	5.61007011602703	1.49531485944547	4.15951122290211	4.24955566767489	12.0072058039451	8.2533128971777	7.87180965057632	7.36193292609636
902	Solyc01g090390.1.1	6.95334466325987	2.27471630764784	3.32523599382777	3.97826455001909	6.58995222893676	8.93590590903465	6.25317874502978	5.36288551362571	5.64246853017706	8.17131469467303	4.21763595361137	5.80274649563597	8.31121498670672	5.98125943778189	6.7061507471279	0	5.51150430345022	6.34870222859823	11.3661251540029	9.01012686477465
903	Solyc01g090400.3.1	2.90359447476786	3.51547065727393	5.47685928395161	4.88758216145203	4.55601635580813	3.63494477655647	3.90823671564361	5.36288551362571	2.86748400713916	6.91418935703102	5.88249225108954	4.39885621443372	5.1945093666917	2.99062971889095	6.79103873126876	5.66607422356652	5.9051831822681	6.66613734002814	3.14872386023053	4.10217158071041
904	Solyc01g090410.3.1	2.75077371293797	3.20528206986741	2.34722540740783	2.61428813286969	2.44072304775436	3.33203271184343	3.90823671564361	0	4.34747575275937	8.17131469467303	1.99782755697381	2.52700250616405	4.46727805535486	2.99062971889095	3.65018331805696	2.83303711178326	4.85537283875377	5.81964370954838	4.45429229008221	5.64048592347681
905	Solyc01g090430.3.1	9.51309242391049	10.5464119718218	10.2202106280883	10.7413142850515	7.72895631788879	10.2611461921542	8.20729710285159	8.04432827043857	6.79871208144285	4.71422001615751	4.66159763293888	5.56876478210226	11.3240304193879	10.4672040161183	13.2849695180445	9.91562989124141	9.57951938456825	12.0096283824317	8.02540593644122	9.70603097221659
906	Solyc01g090440.2.1	10.0861702807726	14.0618826290957	15.5503683240769	12.0484583514864	18.6308525978582	22.2640367564084	21.8861256076042	10.7257710272514	16.8349061064299	22.6282560775561	23.0860073250306	18.4377590264562	12.3629322927262	8.97188915667284	6.19682284228274	5.66607422356652	19.6839439408937	24.0192567648633	23.116241022668	23.4409804612023
907	Solyc01g090450.3.1	3.89692942666213	9.04716713269027	6.55267092901354	6.36522328003054	8.33913707982738	6.89124947222164	6.64400241659414	4.46907126135476	6.10496595068338	6.28562668821002	9.76715694520527	7.72139654661238	8.83066592337589	8.97188915667284	7.25792264404348	4.24955566767489	10.366877142204	6.50741978431318	5.10707650500805	5.60385939150618
908	Solyc01g090460.3.1	3.20923599842763	2.48150869925219	5.08565504938364	4.81180569383261	10.3052750905184	8.80969254873755	15.6329468625745	8.93814252270952	13.9674220992908	4.39993868174701	9.36019207248839	8.454539249018	9.176966547822	16.946901740382	9.33767825549454	8.49911133534978	15.8346393480078	23.2080337023202	16.3836038255897	17.3365584660976
909	Solyc01g090470.3.1	5.12904681891559	4.54943261529568	5.42795875463062	5.55536228234809	4.10855046371983	4.42062294440591	4.98300181244561	3.35180344601607	5.72340557876567	4.32136834814439	4.92519988003959	3.96599004439636	6.31132888053041	4.11211586347505	3.75629329823303	2.12477783383744	3.57591648259568	3.87535365204017	4.83828300474447	4.74313589019641
910	Solyc01g090480.3.1	6.85146415537328	8.28892836347432	6.79717357561852	6.89565855336642	7.9594690501767	10.4378448965701	8.72839533160407	3.87319509317412	4.87163949599987	6.70466846742402	8.26878627747492	8.03337216465733	5.40228974135937	6.47969772426372	6.94666670219367	3.30520996374714	9.84197197044683	8.48257158876597	8.02540593644122	9.02233570876486
911	Solyc01g090500.3.1	15.7023332780209	23.8845212303023	23.4722540740783	23.4149284943981	21.5190415377009	18.8562760283867	17.1962415488319	13.4072137840643	22.2461259263538	20.7425680710931	32.3537073809925	23.7725420950248	19.5833003124277	23.9250377511276	17.486924733017	11.332148447133	30.2476605225066	27.7755722501172	19.2763338760454	19.4853150083744
912	Solyc01g090510.2.1	3.82051904574718	1.75773532863697	2.73842964197581	2.15962932715322	5.45094813998473	6.81552145604338	3.90823671564361	3.57525700908381	4.43997523686064	3.14281334410501	2.99674133546071	3.9308927873663	3.01281543268119	0	1.86753565109891	0	2.49329956584653	2.75110429905923	4.91508114767692	3.88241238888664
913	Solyc01g090515.1.1	2.90359447476786	1.86113152443914	3.22743493518577	2.61428813286969	4.31194405103269	2.57475255006083	5.47153140190106	3.57525700908381	3.97747781635432	3.14281334410501	4.43961679327512	2.99496593323147	1.35057243533984	0	1.44309573039461	0	1.70594180821078	1.69298726095953	2.30394428797356	2.12433885429646
914	Solyc01g090550.3.1	6.16740931670617	11.7576245512187	7.0975625414475	6.17036950615206	9.37934999779888	8.92508762100918	7.59314561896474	12.2580240311445	11.2585086363252	16.6120133902693	9.68787807389679	11.204381482357	15.286698993407	7.69019070571958	15.110061177073	6.88023298575934	14.5286252897072	14.3601598027817	10.5542590715741	10.3810056328182
915	Solyc01g090590.3.1	6.44394212382692	8.23723026557323	6.71567269341686	5.64534683764614	4.88144609550871	5.93202793396368	2.86604025813865	2.38350467272254	5.36497007787327	3.35233423371201	5.47552737837265	7.05064896781575	5.15987930424709	5.98125943778189	6.53637477884618	3.77738281571101	7.96106177165032	6.84249017971143	5.83665886286634	7.05671182634112
916	Solyc01g090640.3.1	1.91025952287359	1.86113152443914	1.07581164506192	1.25031171572029	10.8205388450443	10.3747382164216	9.37976811754467	5.36288551362571	4.43997523686064	1.257125337642	3.5516934346201	3.65011473112585	2.28558412134435	5.98125943778189	1.86753565109891	2.83303711178326	3.14943103054299	3.17435111429911	4.68468671887956	4.76144915618172
917	Solyc01g090670.3.1	8.53613112506942	9.21703231150812	8.84401001719738	8.52485260718377	9.3444825256881	9.00081563718744	10.4964071791571	8.17201602076299	9.22351998609739	12.1222800415479	9.89400313929885	9.0250089505859	9.60242160071294	7.69019070571958	7.76118712145001	6.07079381096413	6.39259512747118	7.02892032451947	8.01992035480319	7.45088307516789
918	Solyc01g090690.3.1	7.48233960805564	7.34908345547763	8.9224658114926	9.23307113147288	5.52604731068486	4.24659413799626	4.99051765228338	6.73798436327333	6.98015337717994	5.89881889201248	6.28376530740479	4.46365115048921	6.68892975372454	4.60096879829376	5.31529377620458	3.7047408384858	6.29886206108597	6.76380968200657	6.20883447861591	5.64612077454922
919	Solyc01g090700.3.1	9.80599888408444	13.4759708528834	13.0564413287061	12.6925583262514	6.49503522152409	5.88154258984484	5.47153140190106	5.66082359771603	5.30330375513909	4.39993868174701	5.08706090896108	7.90858191743935	4.46727805535486	2.49219143240912	9.43671423699221	3.30520996374714	2.82136529819476	2.87455128683753	2.29114459748481	2.63711030188526
920	Solyc01g090720.3.1	6.57129275868516	7.42384685859613	9.99526819321169	7.95652910003818	4.47465892088298	3.36232391831473	3.90823671564361	6.79298831725923	5.79046770473908	6.28562668821002	5.88249225108954	5.78402795855328	5.23606544162523	2.99062971889095	5.55167416281221	7.93250391299312	6.69254093990384	6.22172818402626	4.88436189050394	4.96655773521725
921	Solyc01g090740.3.1	118.397885227705	171.947873619016	118.388181486133	100.593260764768	32.3802591002078	27.1863578079953	34.0016594260994	48.2659696226314	29.9235831067587	38.9708854669021	47.0044427988004	106.321290629717	76.359287690368	40.3735012050278	40.0671285144857	28.3303711178326	11.285461192779	8.35912460098767	3.34071921756166	5.34747366771178
922	Solyc01g090750.3.1	13.7047476055303	14.8447395401693	16.1790894153469	15.8237502203821	18.7586999955978	15.610789620747	16.8612498303482	11.1088342782247	15.7975904632943	12.9304320443178	17.4413516878666	12.949216546137	7.13874001536773	7.04934148024295	11.9085714894749	10.1179896849402	12.635217348726	11.0422070904548	12.1560489098795	12.6780124235476
923	Solyc01g090760.3.1	19.026184847821	49.6301739850437	29.8293228858079	29.5528223715704	26.5225237855973	17.3417157048215	21.8861256076042	28.6020560726705	23.8648668981259	0	1.22089461815066	10.9503441933776	7.89565423737138	5.98125943778189	1.69775968281719	5.66607422356652	16.1408340315328	18.1996130553149	21.5034800210865	16.6284455146654
924	Solyc01g090770.3.1	6.5967628856568	9.5813808110015	10.4647132746933	9.58572315385552	12.9629512980731	9.03687659727233	9.90086634629716	4.17113317726444	10.544941187544	9.63796092192203	20.8292021217825	12.6350125308203	14.613886351626	14.9531485944547	10.6958860017483	10.3878027432053	11.6353979739505	8.92345368797418	6.57904091121337	7.17880026624322
925	Solyc01g090780.3.1	6.84828038950183	9.02778034597736	7.18226524402137	6.84829826110429	7.05775747975634	7.35035057030234	6.64400241659414	5.58633907669345	7.11667905804094	8.17131469467303	7.54041164732822	7.39382214766519	9.20077471575267	7.28965993979668	8.87079434271981	6.55139832099879	7.04521160217819	7.30762079437609	7.01263042651951	8.02121050156767
926	Solyc01g090840.3.1	7.02975504417482	17.6807494821718	14.767959854941	10.4571525314788	7.15945427341278	6.89124947222164	5.47153140190106	8.93814252270952	6.65996285529096	23.2568187463771	13.8738024789848	22.9302079263034	21.0897080287683	5.98125943778189	7.55503058853649	8.49911133534978	9.44829309162896	8.67655971241758	5.99025514873124	4.68819609224047
927	Solyc01g090850.3.1	13.9830997074347	16.3882970346447	15.9904730879659	15.572064095789	14.4409446992133	12.4951226694129	12.5063574900596	14.3010280363352	16.0949102336198	16.3426293893461	14.3177641583123	14.5068662390899	18.6482886264232	16.4484634539002	18.3782485664961	9.91562989124141	18.6341335973793	17.3531194248352	17.3179812312679	17.5807353459018
928	Solyc01g090860.3.1	5.82247102571871	3.33969712441024	3.86314181635873	3.04621399830033	6.53300202448916	10.1551269695046	9.69242705479616	5.5416483640799	7.53870795425296	7.41703949208782	3.56279247660329	6.71059554414676	7.25153507590161	4.78500755022552	5.48376377549952	6.51598535710149	3.98927930535445	5.05779944211659	6.35120642051377	6.85648678490168
929	Solyc01g090880.3.1	11.0285649787235	14.8890521955131	14.9635619722249	13.5260994700649	10.9832537148946	8.93590590903465	9.90086634629716	5.36288551362571	10.8224396398478	3.77137601292601	10.1371250113115	8.51693437262699	5.54080999113781	2.99062971889095	6.53637477884618	6.61041992749427	7.52364079518602	10.686982084807	5.73426133895641	6.54394037875232
930	Solyc01g090910.3.1	14.7089983261267	16.974208810857	17.7671923199621	17.5990846046083	5.17975669023424	5.31358246850789	5.47153140190106	19.6639135499609	14.938666682354	6.28562668821002	6.41894594694362	5.50636965849328	5.71396030336087	2.99062971889095	11.6579498220114	11.8043212990969	11.4385585345415	9.13507709559412	7.48781893591406	8.30201391334249
931	Solyc01g090920.3.1	5.60342793376254	4.1703132306877	5.2160564609063	4.77391746002291	3.71532286158163	4.34173959422023	4.4293349443961	8.34226635452888	6.07413278931629	6.28562668821002	2.92274772223946	2.68299031518653	3.28985593223808	1.9937531459273	8.57368639822681	10.3878027432053	5.51150430345022	5.81964370954838	7.06542914978557	6.49510500279148
932	Solyc01g090940.3.1	3.57218530777362	4.57528166424622	4.05874393364271	4.00668072537637	3.76278136528796	3.76746880486842	3.51741304407925	2.23453563067738	3.76935397712648	9.11415869790453	5.29979254697218	4.77322695608766	6.33730142736387	9.71954658639558	8.2765784537338	4.24955566767489	4.69133997257966	4.70862081954369	3.76310900369014	4.56000323034327
933	Solyc01g090950.3.1	18.2238758482141	32.4147073839817	18.1420963780897	15.5152317450745	29.41071272544	25.8232535167866	30.4842463820202	14.3010280363352	15.7711620392654	26.0853507560716	20.977189348225	24.6616726064529	19.8949708744292	13.4578337350093	19.3120163920455	12.7486670030247	16.3376734709417	17.3002135729302	17.2027840168692	16.1523005990472
934	Solyc01g090990.3.1	4.34265664866597	8.73697854528374	6.01476510648258	5.83478800669467	5.53230557490987	4.74562234717094	4.4293349443961	11.0237091113417	5.39580323924036	5.55230357458552	7.3808629188199	5.6467586866135	6.64897198936537	5.48282115130007	6.73444674184152	5.19390137160264	11.6791400715969	7.83006608193782	6.41264493485973	6.54394037875232
935	Solyc01g091000.3.1	13.570483650494	11.601053169004	15.1200436660521	11.4801348443408	17.1501472822206	12.2073562079355	13.7569932390655	23.2391705590447	21.5708796924146	10.057002701136	17.5808825013695	19.748056622245	14.9601869760721	16.1494004820111	13.4123014942558	15.2984004036296	14.3561564475584	19.9772496793224	18.0014847033667	16.7163491913949
936	Solyc01g091020.3.1	10.4300169948898	15.3801841255735	15.0124625015459	15.9414743754336	6.61029158766805	5.11164109203253	5.47153140190106	8.04432827043857	7.70058205143017	5.81420468659427	8.26878627747492	5.7793483242826	6.38924652103079	3.73828714861368	9.14668029117761	8.49911133534978	8.46409589458427	7.24810171098298	6.48944307779218	6.37301656288938
937	Solyc01g091030.3.1	2.90359447476786	20.9894277478414	5.18345610802563	4.54658805716467	4.71873122565842	3.33203271184343	4.68988405877234	1.7876285045419	3.69997936405053	7.54275202585202	4.88357847260264	2.15263176451012	10.5967991080511	2.99062971889095	7.97947050924079	5.66607422356652	8.00480386929675	4.76152667144867	2.76473314556827	2.71036336582652
938	Solyc01g091070.3.1	6.47577978254148	7.78056373411363	8.03191194097368	7.21770854074892	7.0475878003907	5.47134916887927	5.17841364822779	7.15051401816761	8.34807844013901	5.57849368578639	5.60501620150985	4.21167084360675	4.80492116418982	7.102745582366	4.76433810990574	2.47890747281035	6.51210478711232	5.89900248740585	5.70226211273455	5.99759461019044
939	Solyc01g091080.3.1	2.16496079259007	4.8596212027022	3.87944199279906	4.31925865430644	6.50859479401161	5.88154258984484	4.4293349443961	4.76700934544508	6.41329756435425	2.51425067528401	5.4015337651514	4.92921476511013	5.15987930424709	1.9937531459273	3.93314326519315	2.83303711178326	3.8930466905323	5.74910257367506	6.78383595903325	6.86137032249777
940	Solyc01g091090.3.1	1.37538685646899	1.34415054542827	2.34722540740783	0.909317611432935	1.95257843820348	4.99804906776514	8.59812077441595	1.7876285045419	3.23748194354421	0	1.10990419831878	2.43340982075057	2.28558412134435	5.98125943778189	2.12219960352149	5.66607422356652	1.83716810115007	1.0581170380997	4.07030157541995	4.83470222012298
941	Solyc01g091120.3.1	122.333019844825	201.415789422636	151.885044071015	152.310699915017	87.1338128048305	81.1804333430944	89.1077971166744	103.68245326343	115.809354094782	120.684032413632	140.180900247662	112.124037125353	92.6700471017799	89.7188915667284	89.1323833479024	53.8277051238819	123.352715362934	112.901087965239	110.358931393933	105.191399819645
942	Solyc01g091130.3.1	3.17103080797016	5.89358316072395	2.64062858333381	2.50062343144057	4.75940994312099	3.93785684126951	5.47153140190106	4.46907126135476	6.98371104964538	7.22847069144152	4.8280832626867	3.88409644465956	3.22059580734885	0	3.69262731012739	0	9.12022735928073	5.29058519049852	5.64466350553521	5.89687164727121
943	Solyc01g091160.4.1	6.13830060016714	9.59861351030186	8.0522871615241	7.12298795622466	5.68146087227264	6.07086263029049	3.25686392970301	7.74639018634825	11.9478500297465	15.085504051704	4.79108645607607	9.10968804691239	8.77872082970897	7.97501258370919	10.9222539594573	8.0269384833859	16.2720603244721	12.9266631487847	11.558120511334	12.9291657856319
944	Solyc01g091190.3.1	20.7645210136359	10.7015062655251	21.8952120034762	29.4391576701413	20.7563155852777	24.8955853186029	19.6388894961092	28.3786025096027	15.1005407795312	17.2069030589749	23.654833226669	13.313559500068	27.0893663472972	28.7848110443254	26.8033809924764	28.6845007568055	44.5513264528893	26.6645493601126	26.9753477050237	23.6698962860188
945	Solyc01g091200.3.1	12.5313024700508	7.34112990195439	8.31308998456941	10.684481934337	17.8172782486068	15.6756993488998	20.3228309213468	10.7257710272514	14.5224190038983	9.42844003231503	22.6420456457031	17.033868745254	10.2851285460496	8.97188915667284	13.921629399101	2.83303711178326	19.5527176479544	18.6228598705548	19.199535733113	19.4853150083744
946	Solyc01g091210.3.1	2.67436333202303	3.15358397196632	3.25188519984627	3.52360574430262	6.56961287020547	5.96358127403796	7.23023792394069	0.893814252270952	2.38186171560753	4.08565734733651	5.49402578167797	4.70303244202754	4.23352513385373	3.73828714861368	3.54407333788088	3.54129638972907	3.93678878817873	3.5711450035865	3.91670528955504	4.28530424056355
947	Solyc01g091220.3.1	15.6488460113805	14.8270144780318	20.3034997740778	20.3459815558119	15.3765552008524	9.95066132582333	14.069652176317	15.016079438152	20.2388871213564	11.0627029712496	30.0340076065062	14.1137769603533	9.30856078511152	8.37376321289465	9.57536461108895	11.8987558694897	19.2902650620758	14.263417673584	15.9586541013635	17.59538595869
948	Solyc01g091230.3.1	9.85693913802773	17.6462840835711	11.7361270370392	12.2757877543446	19.9596907016356	26.4038349741532	23.9705185226142	29.7938084090317	38.8497833225306	37.5042392396531	39.6975734932017	35.5340228953192	2.32021418378896	3.9875062918546	15.5910930872045	38.7181738610379	6.911251428136	10.1931941336938	12.7228923458095	9.7182398162068
949	Solyc01g091240.3.1	5.73077856862078	6.82414892294352	6.84607410493952	7.16087619003436	10.2510368005683	14.5397791062259	10.1614154606734	12.5133995317933	18.3148978520501	5.65706401938902	16.0936108756223	14.8812369807439	7.58398367536988	5.98125943778189	7.47014260439563	2.83303711178326	3.54310990936086	7.72425437812785	7.98700686497499	6.66602881865441
950	Solyc01g091260.3.1	7.64103809149437	9.47798461519933	7.92188575000144	7.67236734646539	20.9902182106875	11.6116291473332	9.24949356035655	12.215461447703	3.25289852422776	10.057002701136	14.2067737384804	14.9904284470596	19.0638493757585	11.464080589082	9.35182625285135	7.08259277945815	33.5501888948121	21.5679522932657	15.7692186821301	11.9158317344445
951	Solyc01g091270.3.1	6.77505377445834	5.16980979010872	7.26987869238815	8.29752320432553	8.86796040684082	6.79027878398396	11.4641610325546	6.55463784998698	6.75246233939222	4.19041779214001	20.9031957350037	9.98321977743823	12.7092329171724	3.9875062918546	7.32866263082753	5.66607422356652	11.9415926574755	5.3963968943085	5.35027062429415	3.68707088504328
952	Solyc01g091280.3.1	5.25958121964529	5.80741966422213	5.47685928395161	5.98634094193349	5.16619711774672	6.05824129426078	6.3834533022179	5.95876168180634	5.90455040179731	6.18086624340652	5.21654973209827	4.07128181548653	4.10366239968644	1.49531485944547	4.44247117003831	3.77738281571101	6.99873562342886	5.64329086986509	4.9406805286544	4.06554504873978
953	Solyc01g091310.3.1	5.43787210844683	3.79119384607973	5.49315946039195	6.11894976026746	7.64759888296365	6.63882275162744	5.0807077303367	2.97938084090317	6.25913175751881	4.81898046096101	8.58325913366524	6.36430260811687	4.2941277431318	1.9937531459273	5.64505094536715	2.36086425981938	7.21744611166101	6.15471410494662	6.24624895850608	6.94683223042923
954	Solyc01g091330.3.1	2.29231142744831	2.68830109085654	2.8362307006178	3.75093514716086	4.88144609550871	2.57475255006083	1.56329468625745	3.57525700908381	9.34244789422759	3.14281334410501	8.87923358655025	3.08855861864495	5.8178504906947	8.97188915667284	2.88619146078922	11.332148447133	8.00480386929675	7.72425437812785	4.76148486181201	5.27422060377053
955	Solyc01g091340.3.1	2.19679845130463	0.93056576221957	2.22497408410534	1.61972199536492	3.09158252715552	3.82426481700212	4.68988405877234	5.80979263976119	4.46310010788595	2.98567267689976	2.02557516193178	2.43340982075057	2.54530958967893	1.49531485944547	1.20965377400725	3.54129638972907	2.36207327290724	3.5711450035865	6.04785375593058	6.68434208463973
956	Solyc01g091350.3.1	4.08795537894949	5.16980979010872	5.19568124035588	5.32803287948985	7.47471433374771	6.38955136504067	6.74170833448523	5.80979263976119	7.04152322720867	14.2212303820752	8.71274795680243	8.15426271664975	6.11653477927948	4.48594457833642	4.30806519514862	6.02020386253943	6.02000618858998	7.12906354419676	6.30704748832761	6.38217319588204
957	Solyc01g091360.3.1	7.89573936121085	14.2686750207001	13.594347151237	11.8590171824379	19.7427375418352	15.4737579724244	16.9356924344557	7.74639018634825	10.7607733171136	16.3426293893461	25.0838348820045	16.6906955654045	6.51045173958693	11.9625188755638	8.96983032421748	7.55476563142202	19.7714281361865	17.3178488568985	13.9004638707738	11.1588834070515
958	Solyc01g091370.3.1	10.896120318471	9.36769533967701	10.2691111574093	11.0254760386243	13.6517775804394	17.0993860530511	17.0399120802062	10.368245326343	14.281920345235	22.7539686113203	16.78175147858	11.7365227508508	16.1445351116778	15.5512745382329	5.95913648668833	6.79928906827982	10.550593952319	15.4908334377797	17.3563803027341	18.0202537295493
959	Solyc01g091380.3.1	3.97333980757707	7.54792229355874	6.25926775308756	7.84286439860906	17.0850613342805	16.8873476077519	19.5411835782181	1.7876285045419	8.97244995782254	11.942690707599	18.3134192722599	10.2016027100697	5.29839955402553	5.98125943778189	2.29197557180321	0	6.95499352578243	5.50220859811847	4.37749414714976	6.29976349894813
960	Solyc01g091385.1.1	15.4348969448186	13.027920671074	14.376755620373	16.3677170057928	8.78660297191568	10.3747382164216	8.59812077441595	12.5133995317933	13.689923646987	14.456941382883	13.7628120591529	13.1965686433012	8.83066592337589	5.98125943778189	9.76211817619884	5.66607422356652	12.3352715362934	13.4380863838663	10.1373548670836	9.88916363206974
961	Solyc01g091430.2.1	4.04975018849201	8.68528044738266	6.65047198765553	7.61553499575083	1.30171895880232	1.74174437209997	0.781647343128723	0	1.29499277741769	1.88568800646301	5.66051141142578	5.80274649563597	12.1551519180586	5.98125943778189	1.01865580969031	0	8.52970904105392	10.3695469733771	3.14872386023053	4.4684369004167
962	Solyc01g091450.3.1	4.66103323581156	3.67056495097719	5.52575981327261	4.376091005021	6.54927351147419	7.91357769062814	5.86235507346542	2.68144275681286	6.93746130759475	5.97134535379952	6.27095872050111	6.97265506330452	9.40206195371197	13.4578337350093	5.5601629612263	4.24955566767489	9.18584050575037	12.5915927533865	11.4813223684016	12.5629004659256
963	Solyc01g091460.3.1	15.5877177066485	14.6822598039088	13.7810582631899	15.3344015382554	11.6119248029525	13.3487839426951	14.496005272569	11.3758177561757	12.7565197619651	13.4855263492506	10.1909385481997	11.2566475274581	10.0395699214423	10.6031417306134	16.715215786282	8.24156250700584	14.6496261572227	12.1875844297484	15.2758487942004	14.9103281967705
964	Solyc01g091480.3.1	2.13949066561842	3.32935750483002	3.20787472345737	2.77341871487045	4.27940107706264	3.43805193449299	3.43924830976638	3.93278270999219	2.8119843166784	3.01710081034081	5.86029416712316	5.20375330898968	3.22059580734885	3.58875566266914	2.58059471788213	1.1332148447133	4.30422240840875	3.63992261106298	2.88761017426019	3.70660503542762
965	Solyc01g091500.3.1	30.4877419850625	28.3305576497958	36.2841927561794	25.6882225229804	78.1844949630645	59.4464926999339	76.6014396266148	33.9649415862962	56.8871827222769	35.8280721227971	46.5049859095569	61.8647650583125	29.1931426408073	38.8781863455823	35.9925052757244	28.3303711178326	32.8065732348228	41.7956230049383	30.7960553159132	34.9417114999797
966	Solyc01g091510.3.1	9.49016930963601	8.10626175089048	7.72628363271746	7.32000677203513	9.38864799036175	9.81435089670246	7.97280289991297	6.79298831725923	7.75145676768586	8.92558989725823	7.54734854856771	8.59180852095778	6.89830843896658	5.98125943778189	8.26808965531971	7.36589649063647	6.08889999238311	6.03126711716832	6.11313217742317	5.94814879203009
967	Solyc01g091520.3.1	8.63437304338863	58.4188506282286	13.1053418580271	13.0714406643484	41.4109343768989	33.1688710860778	35.9557777839212	25.0267990635866	44.2147534004038	61.5991415444582	71.921792051057	41.1807815819327	41.1405141841983	32.8969269078004	76.7387376633369	39.6625195649656	58.6581529438631	66.2381265850415	51.838746479405	44.4646098123432
968	Solyc01g091530.3.1	31.9395392224465	75.4275248376863	22.3475418996954	24.6652402101184	26.7665960903728	17.1523956643758	23.4494202938617	70.6113259294052	89.3082518997697	13.828378714062	20.921694138309	11.3247149350315	15.7393633810758	10.4672040161183	1.01865580969031	0	16.9938049356382	24.1250684686733	19.4683292333765	21.6096538626709
969	Solyc01g091540.2.1	0.764103809149437	5.2732059859109	1.85822011419787	1.25031171572029	2.35936561282921	1.36310429120868	2.34494202938617	1.7876285045419	2.03498865022779	4.39993868174701	7.43635812873583	2.52700250616405	7.37620330070221	0	4.07462323876125	8.49911133534978	6.56131464696455	8.57074800860761	5.14547557647427	3.14988174947406
970	Solyc01g091550.3.1	3.38115935548626	6.20377174813047	5.6235608719146	4.60342040787923	5.51196621617859	5.67960121336948	4.49447222299016	3.57525700908381	3.63060475097458	4.39993868174701	3.1909745701665	4.79662512744103	2.31155666817781	1.49531485944547	3.07718942510616	2.83303711178326	2.69013900525547	2.08978115024692	2.15034800210865	2.0510857903552
971	Solyc01g091580.3.1	2.35343973218027	1.96452772024131	2.71886943024741	2.52335637172639	2.60343791760465	2.19611246916953	2.03228309213468	2.50267990635866	2.83048421349866	3.64566347916181	3.24092025909084	3.23830691530653	3.82315889388509	3.58875566266914	2.173132394006	1.69982226706996	2.83448792748869	3.13202643277513	2.84153128850072	2.60780907630876
972	Solyc01g091600.3.1	6.70883144433205	6.59667729217873	6.59179135247034	7.36547265260677	7.76149929185885	6.67921102692251	9.06710918029318	3.93278270999219	4.60647430824291	6.91418935703102	10.4774956321293	8.4607787613789	5.880184603095	4.78500755022552	6.80801632809693	3.96625195649656	6.74503145707956	5.71383200573841	4.89972151909043	4.87865405848774
973	Solyc01g091610.1.1	2.9800048556828	0.93056576221957	1.95602117283986	1.47764111857852	3.49836970178124	4.24076890598255	5.47153140190106	3.57525700908381	4.25497626865811	3.77137601292601	2.10881797680568	1.96544639368315	1.97391355934285	0	1.35820774625375	0	1.4434892223322	2.22204578000938	1.9199535733113	1.97783272641395
974	Solyc01g091620.3.1	7.31455737303961	8.68528044738266	6.83718309960843	7.12987672600824	10.9906498453423	9.5279613082465	11.4404747494295	9.42567756940276	7.50086725621153	13.4855263492506	11.9566952273432	12.6350125308203	9.81290042180487	8.15626286970258	7.44699133599358	5.40852539522258	13.0152623269788	12.235680658753	9.90696043828629	8.62388343672075
975	Solyc01g091630.3.1	17.0613464814367	17.8432292184324	12.5464786657871	11.2852810704623	10.146434384236	11.3483841387135	13.5113326455108	25.2821745642355	20.7991697107698	28.2853200969451	16.2521686182393	21.8873180031246	20.2585865300976	18.7982439473145	16.1408438416406	13.7604659715187	23.7894522485658	36.0817909991999	31.6408348881702	28.2652179579051
976	Solyc01g091640.3.1	8.72988601953232	8.06490327256961	9.35222623264059	9.59045918308174	7.65776856232929	6.66406542368686	7.71876751339614	9.16159608577725	10.2674427352402	8.7213070298914	7.71383417831553	8.07236911691295	6.77883472353267	4.85977329319779	7.04570268369134	8.14498169637687	7.74235128341817	7.69780145217535	8.53419363336871	8.53398194915648
977	Solyc01g091650.3.1	17.681362143718	17.8668626346157	18.0931958487687	19.8913227500955	14.9046820782866	12.5405594791198	12.1936985528081	16.8037079426939	18.4998968202527	14.2055163153546	16.5597706389162	12.9906647353915	14.0251752900676	13.1587707631202	14.3290917229771	10.1989336024197	16.6919844618778	13.4380863838663	14.4380508713009	15.207336074205
978	Solyc01g091690.3.1	0.458462285489662	2.17132011184566	1.17361270370392	0.909317611432935	1.6271486985029	0.681552145604338	2.34494202938617	3.57525700908381	2.12748813432906	4.39993868174701	3.5516934346201	1.96544639368315	10.8045794827187	5.98125943778189	11.7145418114386	2.83303711178326	27.4262952243118	20.4216588353243	13.2860787273142	9.44964524842219
979	Solyc01g091700.3.1	28.1954305576142	26.055841342148	35.5995853456855	33.076428115873	30.1836083572289	17.6446277695345	16.8054178772675	11.6195852795224	10.544941187544	13.5140973796515	31.7987552818331	39.6365022726102	17.1418809100826	28.410982329464	20.840000106581	19.8312597824828	18.6341335973793	20.5274705391343	14.9756378718281	16.1156740670766
980	Solyc01g091710.3.1	5.83265907650737	4.51496721669495	6.14516651800523	6.19472622788687	8.50185194967767	8.29221777151944	8.85866988879219	2.97938084090317	4.60955762437962	5.44754312978202	8.08380224442179	5.50636965849328	6.45850664592001	7.47657429722737	9.69137818941479	8.0269384833859	5.44589115698058	5.36112632637184	5.29907186233918	5.07887909992717
981	Solyc01g091715.1.1	10.3154014235174	11.4769777340414	12.2251323302491	9.54783492004582	5.53230557490987	6.28542534279556	12.5063574900596	12.5133995317933	7.3074592439998	17.5997547269881	6.1044730907533	9.92082465382924	11.1162500447202	17.9437783133457	15.0251731929321	11.332148447133	20.733754284408	16.2950023867355	16.818793302207	15.3098903637228
982	Solyc01g091720.3.1	9.01642494796335	13.9584864332936	9.24220004166835	9.66149962147493	7.93234990520165	11.0941543701151	10.1614154606734	5.36288551362571	9.85119505678454	10.3712840355465	5.71600662134172	7.58100751849216	11.0123598573864	16.4484634539002	15.2798371453547	16.9982226706996	8.33286960164498	8.35912460098767	6.56624122072463	7.21542679821384
983	Solyc01g091730.3.1	12.0346349941036	27.0898033001697	16.1860752052499	15.6857287972181	9.84424962594257	8.51940182005422	5.47153140190106	9.83195677498047	12.811178548025	9.11415869790453	14.595240207892	13.0561796151809	9.71373251571348	11.9625188755638	19.0573524396229	15.5817041148079	17.5187101073954	13.9671449029161	9.36937343775913	9.77928403615785
984	Solyc01g091740.3.1	17.6890031818095	31.0705568385534	13.496546092595	12.9009436122048	13.7900852198121	13.8960909687107	18.368712563525	14.3010280363352	11.5161857706073	24.5139440840191	21.5321414473844	20.6839834763798	27.8425702054675	29.9062971889095	41.2555602924577	36.8294824531824	30.1820473760369	32.6429106253759	27.7625286700813	25.8583315712638
985	Solyc01g091750.3.1	12.9133543746255	15.6128255661283	17.6433109790156	17.117904035225	10.9507107409245	9.58716684816768	12.1936985528081	8.58061682180114	11.7474344808604	15.9654917880535	12.2977385173721	10.5759734517236	9.05922433551032	8.97188915667284	14.2951365293207	10.7655410247764	11.3641969685426	12.7397291387204	11.6886773543192	11.4274779748361
986	Solyc01g091770.3.1	1.29897647555404	1.24075434962609	2.44502646604983	1.81863522286587	0.976289219101742	1.74174437209997	2.34494202938617	0	1.29499277741769	1.88568800646301	2.10881797680568	2.15263176451012	2.07780374667668	0	2.12219960352149	2.83303711178326	1.83716810115007	2.43366918762932	2.84153128850072	3.14988174947406
987	Solyc01g091780.3.1	2.59795295110808	7.13433751035004	2.64062858333381	3.0121145878716	2.40004433029178	1.81747238827823	2.34494202938617	0	1.8962394240759	1.5714066720525	1.99782755697381	3.04176227593821	3.68810165035111	1.49531485944547	1.44309573039461	1.41651855589163	3.93678878817873	5.18477348668855	4.10870064688617	3.84578585691601
988	Solyc01g091800.3.1	2.21590104653337	5.47999837751525	3.03183281790179	2.27329402858234	3.01022509223037	3.25630469566517	2.34494202938617	1.7876285045419	3.60747987994927	4.39993868174701	4.43961679327512	4.49244889984721	3.01281543268119	5.98125943778189	2.12219960352149	5.66607422356652	2.49329956584653	3.28016281810909	1.30556842985168	1.68482047064892
989	Solyc01g091820.3.1	5.00487994992881	7.18603560825113	5.7213619305566	6.7062173843179	5.044160965359	4.84659303540862	5.0807077303367	9.83195677498047	6.56746337118969	6.28562668821002	6.15996830066924	6.41109895082362	7.48009348803605	7.47657429722737	5.22061102466286	7.08259277945815	8.72654848046285	7.93587778574779	5.14547557647427	4.87132875209361
990	Solyc01g091840.3.1	1.79564395150118	2.94679158036197	3.76534075771673	2.95528223715704	1.78986356835319	2.1582484610804	2.34494202938617	2.68144275681286	6.38246440298717	3.45709467851551	3.21872217512447	5.66235746751575	20.2585865300976	4.48594457833642	2.07975561145106	0	16.2720603244721	15.0781677929208	12.402900083591	9.44964524842219
991	Solyc01g091850.3.1	3.89692942666213	7.44452609775656	5.37905822530962	5.22857626573938	5.12551840028415	5.14950510012166	7.81647343128723	8.93814252270952	12.9499277741769	4.39993868174701	4.99456889243451	4.30526352902024	4.67505843002253	8.97188915667284	4.07462323876125	5.66607422356652	4.72414654581448	7.19519585907799	9.29257529482667	8.13109009747956
992	Solyc01g091880.3.1	3.75939074101523	6.38988490057438	4.61620996790207	3.63727044573174	4.13295769419738	3.4986343474356	3.12658937251489	2.50267990635866	3.8664784354328	3.77137601292601	3.99565511394761	4.5298859740126	6.98142058883364	1.19625188755638	6.77406113444059	3.39964453413991	6.08889999238311	4.33827985620879	3.9935034324875	4.38053322368719
993	Solyc01g091890.3.1	6.437574592084	9.48660096484951	10.4158127453723	9.71833197218949	7.34250850199435	6.32328935088469	6.44859058081196	8.49123539657404	8.20932921398711	6.12848602100477	11.3487704278095	6.15371906593654	7.194395472868	10.4672040161183	7.63991857267735	6.37433350151233	11.1870414730746	10.1050177138522	7.48781893591406	7.23374006419916
994	Solyc01g091900.3.1	4.3401096359688	4.8596212027022	4.61620996790207	4.38745747516391	4.06787174625726	3.74096399920603	4.84621352739808	3.21773130817543	3.05248297534169	3.89708854669021	4.79478613673713	4.21167084360675	2.90892524534735	2.39250377511276	3.0220122354146	0.566607422356652	3.516864650773	3.78805899639694	3.27160088892245	3.07662868553281
995	Solyc01g091910.4.1	7.20440734340897	6.8832324634019	6.44089829056555	9.09317611432935	6.20641003571822	6.69652028776325	6.47650655735227	5.10751001297687	5.32532744182987	6.64480535610774	6.43744435024893	6.03004301735443	6.97548400670028	5.12679380381305	7.85820196046813	2.83303711178326	5.39902462378797	4.95803412138147	5.60626443406898	6.89625273389837
996	Solyc01g091940.3.1	4.08795537894949	5.09226264325709	5.25680690200713	5.0580792135957	8.48151259094638	7.57280161782598	8.79353261019813	3.57525700908381	5.20309598069606	9.42844003231503	9.85039976007918	9.10188865646126	7.09050528553417	5.23360200805916	5.24183302069807	6.37433350151233	5.01940570492788	6.71904319193313	6.68143843512331	6.62940228668379
997	Solyc01g091950.3.1	5.56704203808875	7.79902734050687	5.6305466618176	5.01748467737102	7.34541412467025	9.35781914202781	7.70480952512598	5.10751001297687	6.4088928270161	10.8651547039059	11.1148977574495	11.3514557022925	9.52821432404592	8.117423522704	8.75558922138579	7.68967216055456	6.84251384612018	10.2939671849414	9.05120970275325	8.63339682164818
998	Solyc01g093960.3.1	46.438409001057	26.1850865869007	64.181944733808	63.8795622031637	42.5906171833135	33.1972690921446	34.4901890155549	52.0646801947829	46.5388029384481	54.292100519414	97.1304911553723	72.0897659397356	51.2048760821634	41.4949873496119	48.6938699028005	40.3707788429114	53.8355866783442	49.0172717899688	51.0131664428811	47.1566599121844
999	Solyc01g093970.4.1	10.8693766851507	8.81452569213537	10.2202106280883	11.5937995457699	12.2849726736969	11.1888143903379	14.8512995194457	14.3010280363352	8.57932715039217	10.5284247027518	15.0669494921775	12.1670491037528	13.1680812445635	8.22423172695011	8.76468436254374	7.79085205740396	12.1712386701192	12.1947988640991	13.5548722275778	14.156154606648
1000	Solyc01g093990.3.1	2.13949066561842	5.2732059859109	2.49392699537082	1.70497052143675	7.5662414480385	5.94464926999339	5.0807077303367	5.36288551362571	6.01246646658211	10.9998467043675	7.93581501797929	9.35926854134834	2.90892524534735	2.99062971889095	2.92863545285965	2.83303711178326	5.83957003579845	4.33827985620879	4.60788857594711	4.43181036844607
1001	Solyc01g094000.3.1	14.976434659329	20.9273900303601	15.9415725586449	14.4808829620695	16.4830163158344	17.5537541501206	17.6652299547091	10.368245326343	16.3539087891033	25.1425067528401	16.4709783030507	16.8841204485924	18.5132313828892	15.5512745382329	18.6753565109891	19.8312597824828	19.8939060095965	24.4213412393412	21.1655681921837	19.4706643955862
1002	Solyc01g094010.3.1	5.88359933045066	10.3396195802174	6.50377039969254	7.95652910003818	5.89841403207303	4.35436093024994	5.47153140190106	3.57525700908381	4.06997730045558	2.51425067528401	5.10555931226639	6.69187700706407	4.83089371102328	2.99062971889095	1.10354379383117	2.83303711178326	6.23324891461633	5.55511445002345	5.95185607726502	5.86024511530058
1003	Solyc01g094020.3.1	24.374911511867	19.541881006611	23.1788508981524	22.8466049872525	34.739624713037	33.4717831507908	38.3007198133074	30.3896845772124	28.5823405872903	20.7425680710931	36.2938672850241	40.5256327840383	23.2714019627788	5.98125943778189	23.0895316863138	11.332148447133	12.0728189504148	20.7390939467542	19.8139208765726	17.4342292180192
1004	Solyc01g094030.3.1	8.42697343804807	10.8418296741137	9.01166897486936	8.60604167963313	10.6810689566012	9.16308995756943	10.9430628038021	7.40588951881646	9.35566210624206	8.35090402862188	9.56103187980322	10.6428253698761	12.9862734167292	8.54465633968842	8.90111147991298	9.7132700975426	9.72949229078458	12.9997236109392	10.7627111738193	10.7054120588437
1005	Solyc01g094040.3.1	24.9097841782716	24.7116907967197	24.3524636018563	29.4391576701413	39.21428363392	29.4203342852539	33.6108357545351	36.646384343109	18.1298988838476	21.6854120743246	70.2014405436629	42.397486492308	29.5048132028088	11.9625188755638	38.4542568158093	24.0808154501577	64.1696572473133	31.1615467720363	25.3049880962429	30.6930337913868
1006	Solyc01g094050.1.1	4.66103323581156	1.68880453143552	1.72781870267521	1.93229992429499	2.73903364247989	10.6271649370158	7.0348260881585	2.97938084090317	3.14498245944295	4.81898046096101	0.961916971876277	3.9308927873663	3.63615655668419	9.96876572963649	3.76336729691144	6.61041992749427	4.85537283875377	2.92745713874252	10.5213455817459	8.37526697728375
1007	Solyc01g094060.3.1	10.1516648929854	10.0294309928109	10.1992532583793	9.54783492004582	11.4481533430383	14.0637744331054	12.3946935838983	10.2150200259537	12.7781430179888	11.6733067066758	10.6233687553369	11.7659375948379	8.78614155737567	10.6808204246105	13.1212569772014	14.5699051463139	9.37330663852079	12.1532299804595	13.5384154826637	12.9657923176025
1008	Solyc01g094150.3.1	5.44041912114399	6.49328109637656	5.84850330679119	5.5468374297409	6.21570802828109	6.48231818485903	4.84621352739808	3.57525700908381	5.84596739519984	5.15421388433222	5.06116314433364	6.86970310934968	6.66975002683214	4.78500755022552	6.36659881056446	3.96625195649656	6.35135257826169	6.43335159164621	5.06867743354182	5.42072673165304
1009	Solyc01g094170.3.1	6.55219016345642	9.48660096484951	5.6480111365751	5.65481889609856	10.7798601275817	7.13736552480098	7.23023792394068	5.80979263976119	7.12246027579727	10.5284247027518	19.7562947300743	10.6461679657837	12.9083557762289	8.22423172695011	8.97690432289589	6.37433350151233	12.8273701348157	9.73467675051728	6.58544075645775	6.59277575471316
1010	Solyc01g094190.3.1	2.4451321892782	3.68090457055741	3.16875430000058	3.34174222201604	4.19804364213749	3.89242003156255	2.03228309213468	5.36288551362571	5.95696677612135	2.51425067528401	3.90686277808211	3.53780350862967	3.26215188228239	1.19625188755638	1.83358045744256	0.566607422356652	5.22280645898378	5.48104625735647	5.34515074809865	5.40607611886479
1011	Solyc01g094200.3.1	4.48274234701003	10.3878711382585	4.21848566275797	4.5693209974505	4.92483672746879	4.88193277629181	3.96034653851886	3.45608177544768	4.05764403590875	3.51995094539761	3.39630684685547	4.12431767055417	2.73577493312429	2.79125440429822	4.22176241127208	5.09946680120987	3.81431091476873	2.91334891156785	3.14360398403503	3.26220311418399
1012	Solyc01g094220.3.1	1.65555825315711	5.89358316072394	1.85822011419787	1.40186465095911	5.47806728495978	5.98251327808252	3.90823671564361	2.97938084090317	2.43581974799993	14.875983162097	9.17520803943526	11.480702744054	8.83066592337589	4.98438286481824	8.34731844051785	8.49911133534978	6.38634625637883	5.3963968943085	4.7870842427895	4.4684369004167
1013	Solyc01g094280.3.1	9.38319477635508	9.40905381799788	11.6970066135824	12.5031171572029	12.6917598483226	9.60231245140334	11.4120512096794	11.0832967281598	12.1914320045465	10.9369904374854	17.6030805853359	10.0705729504908	5.27762151655877	4.18688160644733	3.70111610854147	2.83303711178326	7.82108705918175	6.89892308841008	7.48013912162081	7.36925823249048
1014	Solyc01g094290.3.1	8.13006452935001	7.56860153271917	6.53311071728514	6.36522328003054	7.09436832547266	10.5110486455425	13.1316753645625	7.50803971907599	8.86145057690102	8.92558989725823	7.48075429666858	8.57308998387508	8.45666124897409	7.17751132533827	6.29868842325177	4.53285937885321	5.35403275192308	4.76152667144867	7.61837577889922	7.9992345823853
1015	Solyc01g094330.3.1	4.73744361672651	14.8890521955131	13.496546092595	13.9807582757814	35.9599862369142	40.514488655369	28.139304352634	8.93814252270952	9.43494737832885	25.1425067528401	16.8705438144455	30.4176227593821	22.2325000894405	23.9250377511276	66.1277396457295	42.4955566767489	35.9560042653657	28.2517249172621	23.1930391656005	28.9349602567966
1016	Solyc01g094340.3.1	9.39847685253807	26.3143318316534	15.1102635601879	11.7642965979136	20.5427523185992	17.4174437209997	16.8054178772675	19.6639135499609	17.4824024951388	15.3997853861145	16.8150486045295	33.4125886926136	33.19291485316	29.9062971889095	30.0079023937938	16.9982226706996	50.7845753675056	72.8513580731647	58.4433867715959	63.5836595010113
1017	Solyc01g094350.3.1	10.4491195901185	12.1619775312308	11.7239019047089	11.394886318269	10.4951091053437	11.0657563640482	10.9430628038021	9.83195677498047	10.0015067184491	13.5140973796515	11.0435467732719	9.4762593981152	8.93455611070972	5.98125943778189	8.67979637840288	6.72846314048524	10.6457330147	11.2160406038569	10.2333525457492	10.5484412075411
1018	Solyc01g094410.3.1	146.937162499437	115.390154515227	137.508288450642	138.102612236377	99.0933557388268	125.859962888268	153.20287925323	78.6556541998438	48.3772301849607	188.568800646301	156.940453642276	149.561111290747	162.276472615449	89.7188915667284	157.297434613013	158.650078259862	158.783814456542	98.6165079508925	97.7640359530112	114.567792004126
1019	Solyc01g094420.3.1	14.4415619929244	13.3174300193201	12.2251323302491	12.1393901126297	12.5290449784724	15.8423009844919	17.8215594233349	11.0832967281598	12.8574282900756	18.1026048620449	9.70056269330615	12.2419232520836	12.6122687423274	19.1400302009021	14.02349498007	11.8987558694897	9.76323619468326	12.1048589158606	15.1138745291065	16.0717222287119
1020	Solyc01g094460.3.1	21.0765300690386	37.3432593838853	24.6784671306629	20.5164786079556	12.6375215583725	11.8261918598382	13.9393776191289	11.6195852795224	11.254103898987	14.456941382883	15.2426843235779	17.6578199813439	8.46705026770747	15.9500251674184	8.75761036386533	9.91562989124141	5.183438571102	11.7098285549701	10.367749295881	7.60610980590055
1021	Solyc01g094470.3.1	24.451321892782	32.1562168944763	42.298957862662	38.4755014337561	26.4411663506722	22.5290848130323	20.3228309213468	26.8144275681286	26.6398514211638	13.5140973796515	46.5604811194729	27.6566385396844	15.1160222570728	8.97188915667284	19.948676273102	14.1651855589163	33.9219967248067	20.1571295757994	18.354756160856	19.22892928458
1022	Solyc01g094480.3.1	14.4606645881531	17.0280609961706	17.0173842037068	16.0338269453448	13.4138070832833	10.8149073104577	12.5063574900596	8.71468895964178	10.6663467604269	11.2748428719767	9.76022004396578	10.7807074510656	9.97995112075643	8.41114608438079	9.2740122673889	8.14498169637687	8.61172547414098	10.9911907332607	9.40777250922535	8.14024673047222
1023	Solyc01g094500.3.1	1.52820761829887	5.58339457331742	2.15162329012385	1.93229992429499	11.0646111498197	9.08736194139117	10.9430628038021	0	6.19746543478464	7.54275202585202	14.4287545781442	11.6990856766854	4.98672899202403	0	3.65018331805696	2.83303711178326	1.4434892223322	1.16392874190968	1.53596285864904	1.5383143427664
1024	Solyc01g094520.3.1	5.61616299724836	4.18754592998807	3.96094287500072	4.77391746002291	5.044160965359	4.16504088980429	1.56329468625745	3.57525700908381	4.57872446301253	3.77137601292601	5.32754015193015	6.17711723728991	3.68810165035111	1.49531485944547	5.64505094536715	8.49911133534978	5.51150430345022	5.71383200573841	4.53109043301466	4.79807568815235
1025	Solyc01g094530.3.1	5.80718894953572	8.16829946837178	7.30247904526882	8.0701938014673	7.97302862266423	4.9475637236463	6.51372785940602	6.55463784998698	6.38246440298717	7.96179380506602	10.6920771104709	7.14424165322924	4.46727805535486	7.97501258370919	6.45148679470532	4.72172851963876	11.3292032904255	10.0168412940105	7.70541367422267	7.34972408210615
1026	Solyc01g094540.3.1	7.83206404378173	7.96150707676743	5.6724614012356	5.56957037002673	7.03741812102506	7.53493760973685	9.37976811754467	4.46907126135476	4.20872652660748	5.34278268497852	8.54626232705461	6.92585872059778	3.01281543268119	13.4578337350093	7.21547865197305	2.83303711178326	4.98659913169306	6.13707882097829	9.52296972362403	10.1821758878348
1027	Solyc01g094550.3.1	10.5293504900792	14.5788636081066	15.5503683240769	16.8678416920809	7.69641334391873	6.5883374075086	7.81647343128723	12.8709252327017	11.5994353062984	6.78847682326682	13.1412657080944	7.37510361058249	8.60210751124145	7.77563726911646	8.35297763946057	3.96625195649656	13.3850818798077	9.45956632061136	6.91183286392067	7.79412600334978
1028	Solyc01g094560.3.1	2.90359447476786	2.58490489505436	3.22743493518577	2.7279528342988	1.78986356835319	2.12038445299127	3.90823671564361	3.57525700908381	1.57249122972148	1.88568800646301	4.10664553377949	1.87185370826967	0.831121498670672	0	1.01865580969031	2.83303711178326	1.83716810115007	3.49178622572903	1.53596285864904	1.75807353459018
1029	Solyc01g094570.3.1	14.1741256597221	17.4222589926664	19.2179080231516	16.282468479721	17.0240432580866	14.5965751183596	13.6788285047526	17.876285045419	15.9099112654173	14.7712227172935	23.4744737944422	16.5425071468332	23.2973745096123	12.7101763052865	20.3731161938063	8.49911133534978	15.4190894203667	13.9406919769636	9.177378080428	8.73542787499493
1030	Solyc01g094580.3.1	6.40755622815313	4.88916297293139	4.93196767151765	4.72520401655329	4.67224126284405	6.11233273438811	5.58319530806231	6.63976301686993	6.71281970334882	5.47747468544016	4.34448214770494	5.17433846500258	7.36136184536881	6.83572507175074	4.81436138627446	2.42831752438565	5.71771704949768	8.04168948955776	9.30354645810274	8.04737231011812
1031	Solyc01g094620.3.1	27.2785059866349	26.055841342148	23.0565995748499	23.5285931958272	26.3801482744783	31.6164467544234	32.6337765756242	23.6860776851802	21.96862747405	30.0138674362028	24.1126687084755	24.2405055220922	28.154240767469	37.3828714861368	31.5571081043645	25.4973340060493	25.1626416711091	27.7226663982123	30.4120646012509	30.3817082696365
1032	Solyc01g094630.3.1	6.20197591759626	7.5651549928591	7.87298522068045	7.27454089146348	9.01711570420359	7.91357769062814	6.64400241659414	8.04432827043857	8.21703750432889	7.96179380506603	13.4668376062679	11.168727126009	5.69664527213856	3.48906800537277	5.26305501673329	5.19390137160264	9.38267994515931	7.28337227891963	6.50224276828092	6.22651043500687
1033	Solyc01g094660.3.1	14.5179723738393	14.5443982095059	15.7785707942416	14.1323112110202	8.09506477505195	9.60483671860928	7.81647343128723	7.44845210225793	14.4145029391135	13.618857824455	10.34060744767	10.4667819854079	11.3586604818325	9.96876572963649	9.71967418412841	9.44345703927753	8.09228806458962	10.5282645290921	8.20460160328361	9.37639218448093
1034	Solyc01g094680.3.1	8.1377055674415	7.227394086572	9.31066078271774	8.70671612947035	10.8530818190144	8.28464496990162	9.3016033832318	6.43546261635085	7.91795583906814	11.1884155050138	12.9303839104138	11.2685593237834	7.68787386270372	7.47657429722737	13.0642607592783	8.7824150465281	9.48766097951074	9.73467675051728	7.62605559319247	8.95152441362164
1035	Solyc01g094690.3.1	11.2068558675251	16.3365989367436	11.1819210380679	11.707464247199	7.97302862266423	4.59416631481442	8.33757166003971	1.7876285045419	4.84080633463278	4.19041779214001	10.2111186245328	6.17711723728991	2.28558412134435	1.9937531459273	0.848879841408595	1.88869140785551	2.79949424937154	2.61002202731261	3.25112138414046	2.85686949370904
1036	Solyc01g094700.3.1	57.6898375907825	49.0097968102307	65.7223114074194	62.2314240324415	62.5638674574366	47.6707861842145	48.0713116024165	75.0803971907599	71.5483509523271	38.0280414636706	131.079685821448	96.4004659758879	61.3991007142959	35.8875566266914	63.7508760897855	18.4147412265912	109.836407190187	119.831754564792	109.283757392879	107.20585907803
1037	Solyc01g094720.3.1	4.54641766443915	7.54792229355874	5.86806351851959	5.34224096716849	12.0815790863841	12.5708506855911	11.7247101469308	8.93814252270952	10.174943251139	3.45709467851551	19.5898091003265	14.319680868263	2.28558412134435	1.49531485944547	5.89971489778973	8.49911133534978	3.34627046995192	2.75110429905923	3.37911828902788	2.71036336582652
1038	Solyc01g094760.3.1	2.82718409385292	3.41207446147176	4.44994816821069	4.03509690073365	5.87807467334174	5.11164109203253	7.42564975972287	4.46907126135476	7.00683592067069	2.51425067528401	6.35420153537502	3.62671655977248	1.81807827834209	2.99062971889095	1.33698575021854	2.83303711178326	2.49329956584653	4.10020352263636	5.26067279087295	5.07277467793207
1039	Solyc01g094770.3.1	28.068079922756	28.7441424330045	31.7201433528864	31.6745634649139	18.3054228581577	21.8853966755171	19.2806344638418	22.6432943908641	17.6057351406071	17.8092756165951	19.0163585978618	16.784288250818	18.5270834078671	18.9406548863093	31.0407062008409	25.4973340060493	28.3886213725333	27.2641490150357	20.1723122102574	21.3898946708471
1040	Solyc01g094790.3.1	45.353806094181	24.4015022093132	64.6247661937703	54.7737566775644	13.5595724875242	22.322936324547	23.2757208842775	46.676966507483	47.6475120326063	8.38083558428003	35.1839630867054	33.0902138873005	3.0474454951258	1.66146095493942	61.9116364334002	48.7911947029339	7.9756424708658	6.9483018835214	9.7277647714439	9.05082301140868
1041	Solyc01g094800.3.1	32.8182586029683	13.1140841675758	16.9195831450648	17.5801404877034	20.149524716461	38.0154641214864	30.7447954963964	27.4103037363092	24.2194482538474	38.5518436876881	14.891214660777	26.5023287529181	28.5698015168043	32.3984886213186	26.3435710783801	27.3860254139048	22.8333749714366	23.4549276778768	39.7558386580326	39.3613130244356
1042	Solyc01g094810.3.1	7.53406355821345	21.4650502485314	11.9317291543232	10.4798854717646	14.6606097735112	17.0085124336371	12.9753458959368	21.8090677554112	19.4988912485463	12.1941157751274	12.0757576777083	13.8891545153609	14.4199580019362	16.7475264257893	25.0928881120381	17.5648300930562	13.0438935181655	11.4276640114768	11.5043618112813	10.8854053016708
1043	Solyc01g094820.3.1	8.4051419006438	5.94528125862503	12.1273312716071	8.29752320432553	16.271486985029	17.4553077290889	15.2421231910101	13.4072137840643	14.7074179721009	11.6284093731885	15.8716300359586	13.6645320703686	12.3109871990593	10.4672040161183	17.0624848123128	15.5817041148079	6.36447520755562	8.09459534146274	9.75336415242139	8.79036767295088
1044	Solyc01g094830.3.1	3.20923599842763	2.50735774820273	2.64062858333381	2.81320136037064	2.62377727633593	2.36650050557062	2.14953019360399	0.893814252270952	2.98310836226574	3.61423534572076	3.38520780487228	3.11195678999832	3.63615655668419	8.22423172695011	3.9897352546204	2.12477783383744	2.75575215172511	3.78276841120644	2.89912989570006	3.49783380319504
1045	Solyc01g094835.1.1	19.5610575142256	9.82263860120658	11.5405249197552	10.1161584271914	18.6308525978582	33.0174150537213	21.8861256076042	12.5133995317933	20.5348854704804	28.2853200969451	10.9880515633559	16.0043492057057	28.2581309548028	14.9531485944547	25.4663952422578	28.3303711178326	16.7969654962293	16.6124374981654	28.722505456737	29.8139970240917
1046	Solyc01g094840.3.1	4.99214488644299	9.7192424054044	4.3032465802477	4.31925865430644	3.28141654198086	3.13009133536807	2.86604025813865	2.97938084090317	3.45331407311383	2.09520889607001	5.32754015193015	4.67963427067417	4.05171730601953	3.9875062918546	3.02767143435732	6.61041992749427	4.02427298347159	3.87976247303225	2.68793500263581	2.66152798986568
1047	Solyc01g094860.3.1	5.40603444973226	5.42830027961416	7.53068151543347	7.21770854074892	8.1560828512458	7.21309354097924	6.64400241659414	5.80979263976119	5.9893415955568	7.54275202585202	7.85257220310538	11.7458820193922	7.60995622220334	2.99062971889095	9.80456216826927	2.12477783383744	10.3012639957343	7.90942485979529	7.39182125724849	7.74651151178796
1048	Solyc01g094870.2.1	9.97155470940015	10.1328271886131	8.11748786728543	10.7981466357661	8.29845836236481	5.11164109203253	7.03482608815851	7.15051401816761	5.45746956197453	15.3997853861145	21.0881797680568	12.868994244354	23.8947430867818	14.9531485944547	13.4123014942558	11.332148447133	19.2246519156061	15.6601321638756	9.40777250922535	10.4385616116292
1049	Solyc01g094880.3.1	5.00063492876687	4.90557506750317	4.65098367764145	4.95072921780153	5.26111412515939	5.16633354816128	5.7320805162773	4.76700934544508	5.42663640060745	4.53961927481835	5.09322704339619	4.38845702716556	3.58998314009137	4.65209067383036	4.31985519294596	6.29563802618502	5.00117983090854	4.09138588065219	4.52255730602216	4.03705774609596
1050	Solyc01g094920.3.1	91.6160467170175	86.54261588642	85.478125253102	82.2932438346806	109.669822279096	101.702725727403	103.95909663612	134.072137840643	99.8994428293643	183.540299295733	204.000391650992	159.201157888335	299.515410083443	128.597077912311	127.41686419543	70.8259277945815	276.625025516026	243.049483651502	189.768211186089	173.976026860486
1051	Solyc01g094930.3.1	7.36086669480624	8.59911695088084	8.0522871615241	8.77112612694685	6.91538196863734	6.87231746817707	5.99262963065354	8.19329731248372	11.0228551887339	7.59513224825377	10.4053518592386	9.73363928300228	6.19878117758543	4.48594457833642	5.98460288193059	5.42998779758458	4.59292025287519	4.71743846152785	5.6254639698021	5.71984340941317
1052	Solyc01g094940.3.1	9.0928353288783	20.0071638877208	12.0662056099559	9.84620476129725	6.95606068609991	6.89124947222164	4.78758997666343	16.5355636670126	18.0258369642337	7.4641816922494	12.4448008236493	13.687930241722	4.61012706293888	4.48594457833642	14.0914053673827	12.3945373640518	7.57831841724406	4.89379130121114	4.35829461141664	4.73397925720375
1053	Solyc01g094950.3.1	334.180800931506	369.072720915862	425.532406151312	380.776749787541	215.84127485641	192.652073157493	198.92924882626	305.684474276666	271.393486353106	233.511031467002	399.343530555097	280.263296470676	202.949480956645	176.447153414566	288.576702086852	230.892524610336	343.812887500943	263.576954190637	197.217631050536	203.203999373048
1054	Solyc01g094960.3.1	4.23313510268788	6.36920566141395	4.40104763888969	4.77391746002291	4.84890312153865	3.81669201538429	5.00254299602383	4.29030841090057	4.95797234782771	4.77707628303961	6.83700986164369	5.6342796618917	6.02563086536237	4.78500755022552	7.96249291241262	6.23268164592317	6.03640947520739	5.94661775412034	5.28371223375269	4.74679854339347
1055	Solyc01g095000.3.1	6.11283047319549	7.96150707676743	7.43288045679148	6.36522328003054	7.68827760042622	5.41455315674557	6.25317874502978	2.68144275681286	4.67122394711379	5.02850135056802	12.1534509715907	8.61052705804048	7.68787386270371	5.98125943778189	6.53637477884618	2.83303711178326	5.183438571102	4.60280911573372	3.53271457489279	3.73590626100412
1056	Solyc01g095010.3.1	2.36872180836325	1.80943342653805	2.12717302546335	2.13121315179594	1.78986356835319	2.00679242872388	1.17247101469308	3.57525700908381	2.75185965201258	3.29995401131026	2.38629402638538	1.89525187962304	2.10377629351014	3.73828714861368	3.75629329823303	0.708259277945815	3.05101131083852	3.04208648453665	2.89912989570006	3.57108686713629
1057	Solyc01g095020.3.1	16.0920262206871	18.9215038317979	16.2740961580277	15.7993934986472	18.2077939362475	20.6737484166649	21.7297961389785	12.5133995317933	15.8359116781363	18.7311675308659	18.380013524159	18.269292192712	18.8041239074239	12.560644819342	24.8382241596155	19.2646523601262	14.2774206717949	15.7447815269236	15.2060323006255	16.4233369356299
1058	Solyc01g095030.3.1	8.90180937659094	9.25395952429462	8.01968680864343	8.752182010042	4.55601635580813	2.87766461477387	7.81647343128723	4.46907126135476	4.30122601070874	2.51425067528401	9.04571921629807	5.33478306856856	2.85698015168043	0	6.32415481849403	5.66607422356652	3.6087230558305	2.32785748381935	1.9199535733113	2.45397764203212
1059	Solyc01g095040.3.1	18.1201760455438	19.0249000276001	20.8036823311325	21.628768900512	16.1668845686967	17.1794413844395	18.7595362350893	18.8977870480144	16.8877629544878	18.4977013967323	18.9476502427278	16.2717568783156	14.1439069327348	16.6620798623924	17.7294618305624	15.7840639085067	13.2913488134225	16.567089625104	14.8220415859632	15.0168781079577
1060	Solyc01g095050.3.1	24.9316157156759	44.608073046081	40.6712688152631	40.8705790710124	22.8614392139658	15.7189725010016	19.8761752967018	29.6235580752658	33.1676721563101	23.7057920812492	33.8203665001994	19.7346862386145	23.939267452782	19.6527095812834	22.5802037814686	21.4501381320732	43.4546495761824	35.6283122685858	20.9658930205594	21.9968486292175
1061	Solyc01g095060.3.1	3.59128790300235	6.41056413973482	6.06366563580357	5.34224096716849	2.68479535252979	2.12038445299127	4.68988405877234	3.57525700908381	5.08747162556948	2.51425067528401	1.33188503798254	2.05903907909664	4.25949768068719	0	2.54663952422578	2.83303711178326	2.62452585878582	3.49178622572903	1.99675171624375	1.68482047064892
1062	Solyc01g095070.3.1	13.60104780286	120.353171913731	20.1470180802506	16.1403876029346	17.0850613342805	15.6756993488998	14.8512995194457	7.15051401816761	13.1349267423794	0.628562668821002	13.2078599599935	17.6890175431484	8.41510517404055	0	2.7164154925075	0	2.23084697996795	1.7987989647695	2.15034800210865	1.24530208700137
1063	Solyc01g095090.3.1	1.06974533280921	3.41207446147176	2.73842964197581	3.29627634144439	2.92886765730523	1.36310429120868	3.12658937251489	1.7876285045419	4.43997523686064	3.77137601292601	5.99348267092142	2.15263176451012	1.14279206067217	0	0.679103873126876	2.83303711178326	1.31226292939291	1.48136385333959	1.53596285864904	1.46506127882515
1064	Solyc01g095110.3.1	9.6277079952829	5.06641359430655	9.38890162963134	10.3434878300496	13.0985470229484	14.6155071224041	12.5063574900596	3.57525700908381	10.6374406716453	12.57125337642	9.10121442621401	9.64004659758879	7.37620330070221	11.9625188755638	3.98973525462039	8.49911133534978	8.7921616269325	14.0729566067261	15.2060323006255	11.6472371666599
1065	Solyc01g095120.3.1	1.56641280875635	2.11962201394458	1.3692148209879	1.19347936500573	3.05090380969294	3.82426481700212	4.68988405877234	0.893814252270952	2.31248710253158	2.19996934087351	1.77584671731005	3.41613301759215	4.05171730601953	8.97188915667284	4.20195521497254	1.41651855589163	2.82136529819476	3.28016281810909	5.52946629113653	4.9812083480055
1066	Solyc01g095130.3.1	3.43846714117247	5.79018696492177	4.10764446296371	4.54658805716467	7.89167118773908	5.37668914865644	10.9430628038021	0	5.5499690460758	7.54275202585202	10.4330994641965	9.92082465382924	9.03844629804356	2.99062971889095	7.55503058853649	16.9982226706996	9.71074567750754	13.2264629762463	7.44941986444783	10.0356697599523
1067	Solyc01g095150.3.1	26.8200437011452	41.3067802229687	42.298957862662	55.6388713495527	22.6580456266529	17.3038516967324	21.1044782644755	79.5494684521147	42.2260144922267	24.1996627496086	31.2992983925896	21.9006883867551	28.5178564231374	14.9531485944547	40.4066804510491	32.5799267855075	108.392917967854	39.6793889287389	21.5034800210865	37.9450871215713
1068	Solyc01g095160.3.1	1.91025952287359	0.827169566417396	2.15162329012385	1.93229992429499	4.55601635580813	4.46795295451733	7.03482608815851	3.57525700908381	4.25497626865811	1.88568800646301	4.32862637344325	3.55652204571237	3.53226636935036	0	2.03731161938063	0	3.67433620230015	1.7987989647695	3.30232014609543	2.41735111006149
1069	Solyc01g095180.2.1	10.2389910426025	9.51245001380005	9.68230480555732	7.16087619003436	18.2240654232325	14.3125950576911	20.3228309213468	19.6639135499609	14.2449205515945	25.1425067528401	27.5256241183058	17.8762029139753	19.8430257807623	17.9437783133457	12.5634216528472	2.83303711178326	28.2136529819476	33.3306867001407	26.1881667399661	25.1990539957925
1070	Solyc01g095210.3.1	8.91454444007676	12.0801222095541	9.55190339403466	9.60466727076038	11.6069940493207	10.2863888642136	9.51004267473279	10.7257710272514	10.7761898977972	8.27607513947653	13.4483392029626	14.0545015929248	9.45400704737889	13.4578337350093	11.5872098352273	4.72172851963876	13.3632108309845	11.5511109992551	11.0333332012956	11.1344657190711
1071	Solyc01g095220.2.1	10.3918118044323	20.4724467688305	19.1690074938306	18.6410110343752	4.31194405103269	7.04270550457816	10.1614154606734	8.93814252270952	7.67745718040485	3.77137601292601	3.99565511394761	8.14256363097306	1.35057243533984	0	2.7164154925075	0	6.43008835402526	2.22204578000938	2.53433871677091	3.80915932494538
1072	Solyc01g095230.3.1	6.90240440931658	5.135344391508	7.72628363271746	8.0701938014673	6.15604590933598	5.90678526190426	5.99262963065354	5.36288551362571	6.44413072572134	6.28562668821002	5.95648586431079	7.20663677683823	3.11670562001502	5.98125943778189	5.80067891629206	8.49911133534978	4.41795186228947	4.4088209920821	6.29744772046105	6.08000430712436
1073	Solyc01g095240.3.1	2.67436333202303	6.10037555232829	9.19329951234735	8.86584671147111	14.7256957214513	26.8834457432822	17.1962415488319	19.6639135499609	2.49748607073411	13.199816045241	13.5408312194891	25.550803117881	14.5446262267368	11.9625188755638	10.1016701127623	22.6642968942661	11.0230086069004	9.94630015813723	13.6700694419764	17.2144700261955
1074	Solyc01g095270.3.1	16.3136163253405	24.7116907967197	19.7069133163616	18.5841786836606	12.1629365213092	10.4504662325998	13.2880048331883	14.3010280363352	13.5511744208351	15.7140667205251	19.6453043102424	18.484555369163	21.1935982161021	11.9625188755638	10.2290020889736	16.9982226706996	15.3534762738971	16.8240609057853	15.0140369432943	14.3209740005158
1075	Solyc01g095280.3.1	3.38752688722917	4.82515580410148	4.07504411008305	4.09192925144821	4.97636310292138	4.6951370030521	5.86235507346542	4.17113317726444	4.0391441390885	4.71422001615752	6.12297149405861	6.33310504631238	5.26376949158092	3.9875062918546	5.74408692686482	8.97128418731365	9.68887462868432	7.93587778574779	6.88623348294318	7.65494518186139
1076	Solyc01g095290.3.1	2.57248282413644	2.99848967826306	2.34722540740783	1.62919405381734	2.33224646785416	2.52426720594199	2.60549114376241	4.76700934544508	2.21998761843032	2.93329245449801	3.5516934346201	3.21334886586293	2.42410437112279	3.9875062918546	2.9993754396437	3.77738281571101	2.27458907761438	3.31543338604574	3.76310900369014	3.54056475716077
1077	Solyc01g095300.3.1	4.84660130374786	3.92905544048263	4.41501921869569	3.60479481675199	6.32263494275414	6.72897515183965	7.48148171280349	3.83063250973265	5.5103264100324	8.53049336257074	7.18266574054868	5.74926496111398	6.14436250802961	5.55402662079747	6.29383768130087	7.28495257315695	5.54899753000431	7.28589160520082	7.69078545652125	7.68110699041184
1078	Solyc01g095320.3.1	1.56641280875635	0.93056576221957	0.782408469135945	0.852485260718376	12.2849726736969	106.511454754722	57.4510797199611	30.3896845772124	14.6611682300502	8.48559602908353	4.88357847260264	13.7113284130753	7.6359287690368	31.4016120483549	2.24953157973278	11.332148447133	0.984197197044683	72.7984522212597	13.3244777987804	2.08771232232583
1079	Solyc01g095360.2.1	1.37538685646899	1.55094293703262	1.3692148209879	1.93229992429499	14.7256957214513	9.99609813553029	14.069652176317	1.7876285045419	10.2674427352402	5.02850135056802	23.64095942419	13.0093832724742	1.76613318467518	2.99062971889095	0.848879841408595	2.83303711178326	2.23084697996795	4.12665644858885	5.52946629113653	5.93349817924184
1080	Solyc01g095370.3.1	18.4913121814164	24.1430117198077	18.1909969074107	17.8453581243713	32.5836526875206	29.4960623014322	28.5301280241984	19.6639135499609	15.4011641028603	32.3709774442816	39.5680846700645	35.0504606873495	25.5050409904562	20.9344080322366	19.2271284079047	19.8312597824828	16.0096077385935	21.585587577234	23.1930391656005	23.0014620775548
1081	Solyc01g095390.3.1	5.425137044961	11.0633929508327	6.06366563580357	6.25155857860143	5.36959070505958	3.93785684126951	6.25317874502978	1.7876285045419	5.64246853017706	3.77137601292601	4.77258805277076	6.64508066435732	14.5446262267368	11.9625188755638	6.96081469955048	11.332148447133	14.9597973950792	10.581170380997	8.37099757963725	9.30313912053968
1082	Solyc01g095400.3.1	18.2238758482141	30.6828211042953	20.562672579479	23.1591829161826	20.9698788519562	21.8664646714725	25.2081268159013	14.7479351624707	16.6499071382274	12.57125337642	21.809617496964	21.9708829008152	12.7005754015612	14.9531485944547	25.6573932065748	24.0808154501577	18.0108087059177	18.4376893888874	15.6860206939533	16.6284455146654
1083	Solyc01g095410.3.1	99.7919574749164	128.211282794696	103.082315808661	104.685190016217	862.063380466838	705.633654749024	831.672773088961	216.30304904957	226.068739143487	576.391967308859	778.042843021466	501.282423074617	269.491145943965	203.362820884584	543.792426406346	478.783271891371	726.468757711915	671.481072378073	496.116003343639	499.073124631786
1084	Solyc01g095420.3.1	27.2020956057199	25.2286717757306	33.4479620555616	33.4174222201604	39.5397133736206	38.772744283269	40.6456618426936	21.4515420545028	40.422274552252	24.5139440840191	50.7226218631683	31.9151057259979	30.647605263481	14.9531485944547	25.2966192739761	25.4973340060493	37.0058146088801	28.674971732502	32.639210746292	31.3523113668581
1085	Solyc01g095430.3.1	4.14144264558995	10.6704874067844	6.65047198765553	5.34224096716849	3.56345564972136	3.24115909242952	2.97025990388915	2.86020560726705	3.29298163400497	1.3828378714062	3.86246661014936	4.06192254694518	3.13748365748179	2.99062971889095	2.22406518449052	1.1332148447133	5.48525904486237	4.78268901221067	4.05494194683346	3.17918297505057
1086	Solyc01g095460.3.1	7.18257580600471	11.3908142375396	7.0416762222235	8.92267906218567	7.57980102052603	5.88154258984484	7.29537520253475	9.23608060679983	7.75454008382257	8.06655424986953	9.00872240968744	9.57765147397981	14.838981757516	4.48594457833642	5.91386289514654	3.30520996374714	11.3073322416022	11.6745579870334	7.05262945929683	6.62940228668379
1087	Solyc01g095470.3.1	5.03035007690046	6.11760825162866	5.88436369495992	4.50869982335497	6.2780820617237	5.27571846041876	8.33757166003971	4.17113317726444	6.90662814622766	8.06655424986953	7.86182140475803	7.40942092856744	13.9039700715114	7.47657429722737	7.04570268369134	4.24955566767489	7.19557506283779	7.58317210638122	8.58859231794587	8.46072888521522
1088	Solyc01g095480.3.1	3.43846714117247	1.75773532863697	4.3032465802477	3.06894693858616	2.60343791760465	4.16504088980429	3.12658937251489	1.7876285045419	3.514980395848	1.88568800646301	3.10773175529259	2.2462244499236	2.59725468334585	0	3.39551936563438	5.66607422356652	1.4434892223322	0.952305334289734	3.30232014609543	3.00337562159155
1089	Solyc01g095490.3.1	4.60372545012536	11.0375439018821	5.59911060725411	5.85373212359952	6.20350441304232	4.58154497878471	4.88529589455452	8.04432827043857	6.31308978991122	4.87136068336276	5.71600662134172	4.96041232691462	8.2592698930398	6.72891686750463	8.38268843390987	4.9578149456207	17.7483561200391	8.06814241551025	7.96780732924188	11.7388034965865
1090	Solyc01g095500.3.1	1.83384914195865	2.58490489505436	2.15162329012385	2.0459646257241	5.28823327013444	4.61940898687384	5.47153140190106	0	3.23748194354421	6.28562668821002	9.21220484604588	4.02448547277979	1.45446262267368	0	2.54663952422578	2.83303711178326	4.33046766699661	3.70340963334897	2.76473314556827	4.02891851676915
1091	Solyc01g095510.3.1	3.05641523659775	4.54943261529568	3.81424128703773	3.97826455001909	5.28823327013444	3.59708076846734	4.68988405877234	2.68144275681286	7.49245821220232	4.39993868174701	5.27204494201421	5.33478306856856	5.03867408569095	2.99062971889095	5.09327904845157	2.83303711178326	7.02060667225207	5.66092615383342	5.26067279087295	6.29976349894813
1092	Solyc01g095540.3.1	5.38693185450353	5.84188506282286	7.28617886882849	8.0701938014673	8.86796040684082	8.3679457876977	9.96600362489121	9.83195677498047	8.30182869808838	8.17131469467303	10.7938183286501	9.03169414240115	10.025403077715	11.2148614458411	8.44635442201552	4.24955566767489	10.2356508492647	10.4753586771871	6.27824818472794	6.72096861661036
1093	Solyc01g095560.3.1	26.8200437011452	26.1592375379501	32.6655535864257	33.8720810258768	25.1394473918699	20.6737484166649	25.7943623232478	17.876285045419	22.3848751525057	21.9996934087351	23.5299690043582	24.0533201512652	19.7391355934285	17.9437783133457	19.0997964316934	16.9982226706996	32.9377995277621	28.3575366210721	26.7257537404932	23.074715141496
1094	Solyc01g095580.3.1	25.0371348131299	22.1267859016653	26.3410851275768	23.5664814296369	19.2817120772594	21.3048152181504	17.9778888919606	27.4103037363092	24.1731985117968	31.6376543306571	9.61916971876277	12.9157905870607	34.0759814454975	35.8875566266914	12.4785336687063	9.44345703927753	20.0776228197115	29.2040302515519	29.6952819338814	33.6475740370175
1095	Solyc01g095590.3.1	11.1559156135818	18.4252020919475	9.8779069228413	9.95702784519064	24.4397734515136	28.80693735421	33.6108357545351	6.43546261635085	10.618940774825	14.456941382883	14.184575654514	10.5198178404755	7.72942993763725	6.57938538156008	10.6619308080919	10.7655410247764	10.6818202452583	13.0783265909124	11.6118792113867	13.6983229570151
1096	Solyc01g095610.3.1	15.5113073257336	9.3056576221957	21.8096360771645	18.3000169300878	91.7711865955638	49.5261225805819	60.9684927640404	5.36288551362571	24.9748607073411	10.685565369957	85.9065849498737	109.503441933776	9.7656776093804	8.97188915667284	7.21547865197305	8.49911133534978	0.524905171757164	0.952305334289734	1.15197214398678	0.586024511530058
1097	Solyc01g095620.3.1	261.094271586363	245.35917263856	324.601713632775	376.684820536093	150.999399221069	194.545273561949	68.7849661953276	223.453563067738	113.589366476351	104.341403024286	52.2764877408146	129.438683926848	451.610644340176	379.80997429915	458.3102263765	524.111865679903	208.518579480533	210.247855470411	199.367979052645	214.851236539708
1098	Solyc01g095630.3.1	10.7738637090071	26.5728223211588	23.8634583086463	20.459646257241	1.46443382865261	1.59028833974345	0.781647343128723	7.15051401816761	8.87995047372127	0.628562668821002	13.7628120591529	7.58100751849216	17.4535514720841	11.9625188755638	43.1230959435566	39.6625195649656	9.05461421281108	2.64529259524926	3.45591643196033	5.12771447588801
1099	Solyc01g095670.3.1	15.4348969448186	24.7633888946208	10.6603153919772	13.4692671193503	11.0646111498197	10.9048343296694	12.8971811616239	11.6195852795224	10.8224396398478	8.17131469467303	22.753036065535	17.8762029139753	13.765449821733	7.47657429722737	11.6296538272977	8.49911133534978	10.1044245563254	9.09980652765746	8.10220407937367	6.2631369669775
1100	Solyc01g095680.2.1	12.0728401845611	13.9584864332936	13.3987450339531	11.8211289486282	15.2545190484647	14.4261870819585	16.4145942057032	7.15051401816761	12.2561816434174	10.057002701136	19.8117899399902	13.1965686433012	7.37620330070221	13.4578337350093	7.08814667576176	5.66607422356652	7.93919072282711	8.20040704527271	6.0670532916637	6.48289615880127
1101	Solyc01g095690.2.1	3.13282561751269	7.13433751035004	3.91204234567972	3.40994104287351	4.1492291811824	3.18057667948691	2.34494202938617	1.7876285045419	1.57249122972148	1.257125337642	5.43853057176203	6.17711723728991	2.18169393401051	5.98125943778189	7.13059066783219	2.83303711178326	0.656131464696455	1.90461066857947	0.84477957225697	0.732530639412573
1102	Solyc01g095700.3.1	5.57795780679089	21.919993510061	6.45486987037155	6.25155857860143	1.95257843820348	3.25630469566517	3.12658937251489	7.15051401816761	7.12246027579727	8.17131469467303	0.776932938823147	2.05903907909664	1.35057243533984	0	13.2425255259741	14.1651855589163	14.3036659303827	14.6020151257759	10.2909511529485	12.5995269978963
1103	Solyc01g095710.3.1	17.7272083722669	11.270185342437	15.6970699120399	12.0484583514864	15.8646998104033	19.4621001578128	19.9320072497824	19.6639135499609	16.6499071382274	16.0283480549355	9.87814736503715	15.3492004078113	15.7913084747428	11.9625188755638	18.8875764713412	25.4973340060493	9.77635882397718	12.1683459381466	16.6267979448758	16.665072046636
1104	Solyc01g095720.3.1	10.5064273758048	11.1667891466348	7.33507939814948	6.93354678717613	5.57298429237244	3.10484866330865	5.0807077303367	8.93814252270952	3.97747781635432	5.34278268497852	3.16322696520853	4.96041232691462	12.4668224800601	7.47657429722737	1.78264766695805	1.41651855589163	20.733754284408	11.7980049748117	10.2141530100161	7.72819824580265
[truncated: 13,452 more rows]
