# Supplementary material for: The effects of introgression across thousands of quantitative traits revealed by gene expression in wild tomatoes
Source: PLoS Genet. 2021 Nov 8;17(11):e1009892. doi: 10.1371/journal.pgen.1009892 (PMC8601620; doi:10.1371/journal.pgen.1009892)
Supplement: S4 Data — Used in the gene-level expression analysis. (CSV) [file pgen.1009892.s009.csv]

	gene_name	cont_topology	intro_topology	control_trio_min	intro_trio_min
1	Solyc00g005050	P1P2	P1P2	P2P3	P2P3
4	Solyc00g006800	P1P2	P1P2	P1P3	P1P2
6	Solyc00g006810	P1P2	P1P2	P2P3	P1P2
7	Solyc00g006820	P1P2	P1P2	P1P2	P1P2
8	Solyc00g006830	P1P2	P1P2	P1P2	P1P3
9	Solyc00g007010	P1P3	P2P3	P2P3	P1P3
10	Solyc00g007060	P1P2	P1P2	P2P3	P1P2
12	Solyc00g007080	P1P2	P2P3	P1P2	P1P2
13	Solyc00g007090	P1P2	P2P3	P1P2	P2P3
15	Solyc00g007110	P1P2	P1P2	P1P2	P1P2
16	Solyc00g007120	P1P2	P1P2	P1P2	P2P3
17	Solyc00g007200	P1P2	P1P2	P1P2	P1P3
19	Solyc00g007260	P1P2	P1P2	P1P3	P1P3
20	Solyc00g007270	P1P2	P2P3	P1P3	P1P3
21	Solyc00g007300	P1P2	P1P2	P1P3	P1P3
22	Solyc00g008570	P1P2	P1P2	P1P2	P1P3
23	Solyc00g008580	P1P2	P1P2	P2P3	P1P3
24	Solyc00g008680	P1P2	P1P2	P2P3	P1P3
25	Solyc00g009020	P1P2	P1P2	P1P3	P1P2
26	Solyc00g009040	P1P2	P1P2	P1P3	P2P3
27	Solyc00g009060	P1P2	P1P2	P1P2	P1P2
29	Solyc00g009100	P1P2	P1P2	P2P3	P1P2
30	Solyc00g009110	P1P2	P1P2	P1P3	P1P2
31	Solyc00g009140	P1P2	P2P3	P1P2	P1P2
37	Solyc00g011880	P1P2	P1P2	P1P2	P1P2
38	Solyc00g011890	P1P2	P1P2	P1P2	P1P3
39	Solyc00g012430	P1P2	P1P3	P1P2	P1P3
49	Solyc00g024150	P1P2	P1P2	P1P2	P1P2
52	Solyc00g047700	P1P2	P2P3	P1P2	P1P3
54	Solyc00g050430	P1P2	P1P2	P2P3	P1P3
56	Solyc00g059100	P1P2	P1P2	P2P3	P2P3
57	Solyc00g068970	P1P3	P1P2	P2P3	P1P2
58	Solyc00g068980	P1P2	P1P2	P1P2	P1P3
59	Solyc00g082150	P1P2	P1P2	P2P3	P1P3
60	Solyc00g090870	P1P2	P1P2	P2P3	P1P2
61	Solyc00g091170	P1P2	P1P2	P1P2	P1P2
63	Solyc00g097960	P1P2	P1P3	P2P3	P1P2
64	Solyc00g098560	P1P2	P1P2	P1P3	P1P2
65	Solyc00g110870	P1P2	P1P2	P2P3	P1P2
68	Solyc00g127870	P1P3	P1P2	P1P2	P2P3
71	Solyc00g164680	P1P2	P1P2	P2P3	P2P3
77	Solyc00g256710	P1P2	P1P2	P2P3	P2P3
78	Solyc01g005020	P1P2	P1P2	P1P2	P2P3
79	Solyc01g005030	P1P2	P1P2	P1P3	P1P3
80	Solyc01g005080	P1P2	P1P2	P1P3	P1P2
81	Solyc01g005100	P1P2	P1P2	P1P2	P1P2
83	Solyc01g005120	P1P2	P1P2	P1P2	P1P2
84	Solyc01g005210	P1P2	P1P2	P1P2	P2P3
87	Solyc01g005250	P1P2	P1P2	P1P3	P1P2
89	Solyc01g005330	P1P2	P1P2	P2P3	P2P3
90	Solyc01g005340	P1P2	P1P2	P2P3	P1P2
91	Solyc01g005370	P1P2	P1P2	P1P3	P1P2
92	Solyc01g005430	P1P2	P2P3	P2P3	P2P3
94	Solyc01g005450	P1P2	P1P2	P1P2	P2P3
96	Solyc01g005480	P1P2	P1P2	P1P2	P1P2
97	Solyc01g005490	P1P2	P1P2	P2P3	P1P3
98	Solyc01g005520	P1P2	P1P2	P2P3	P1P3
99	Solyc01g005530	P1P3	P1P2	P2P3	P1P2
100	Solyc01g005540	P1P2	P1P2	P1P2	P1P2
101	Solyc01g005550	P1P2	P1P2	P1P3	P2P3
102	Solyc01g005560	P1P2	P1P2	P1P2	P2P3
105	Solyc01g005590	P1P2	P1P2	P1P2	P1P2
106	Solyc01g005600	P1P2	P1P2	P1P3	P1P3
107	Solyc01g005620	P1P2	P1P2	P1P3	P1P2
108	Solyc01g005640	P1P2	P1P2	P1P2	P1P2
111	Solyc01g005670	P1P2	P1P2	P1P2	P1P2
112	Solyc01g005690	P1P2	P1P2	P1P3	P2P3
113	Solyc01g005700	P1P2	P1P2	P1P3	P2P3
115	Solyc01g005790	P1P3	P1P2	P2P3	P2P3
116	Solyc01g005810	P1P2	P2P3	P1P3	P1P2
118	Solyc01g005830	P1P2	P1P2	P2P3	P1P2
119	Solyc01g005840	P1P2	P1P2	P1P3	P2P3
120	Solyc01g005910	P1P2	P1P2	P2P3	P2P3
121	Solyc01g005920	P1P2	P2P3	P1P2	P2P3
123	Solyc01g005950	P1P2	P1P2	P1P3	P1P3
124	Solyc01g005960	P1P2	P1P2	P1P3	P1P3
126	Solyc01g005980	P1P2	P2P3	P1P2	P1P3
127	Solyc01g005990	P1P2	P1P2	P1P3	P1P3
128	Solyc01g006000	P1P2	P2P3	P1P2	P2P3
129	Solyc01g006010	P1P2	P1P2	P1P3	P1P3
130	Solyc01g006020	P1P2	P1P2	P1P3	P1P3
131	Solyc01g006040	P1P2	P1P2	P2P3	P2P3
132	Solyc01g006090	P1P2	P1P2	P1P2	P1P2
133	Solyc01g006100	P1P2	P1P3	P1P2	P1P2
135	Solyc01g006120	P1P2	P1P2	P2P3	P2P3
136	Solyc01g006130	P1P2	P2P3	P2P3	P1P2
138	Solyc01g006150	P1P2	P1P2	P1P3	P1P3
139	Solyc01g006160	P1P2	P1P2	P2P3	P1P2
140	Solyc01g006170	P1P2	P1P2	P1P3	P1P2
141	Solyc01g006180	P1P2	P1P2	P1P2	P1P2
142	Solyc01g006190	P1P2	P1P2	P1P2	P1P3
144	Solyc01g006200	P1P2	P1P2	P1P2	P2P3
145	Solyc01g006210	P1P2	P1P2	P2P3	P1P2
146	Solyc01g006220	P1P2	P1P2	P1P3	P1P3
147	Solyc01g006230	P1P2	P1P2	P2P3	P1P3
151	Solyc01g006320	P1P2	P1P2	P1P3	P1P3
152	Solyc01g006340	P1P2	P1P2	P2P3	P1P2
153	Solyc01g006350	P1P2	P1P2	P1P3	P1P2
154	Solyc01g006360	P1P2	P1P2	P1P2	P1P3
155	Solyc01g006370	P1P2	P2P3	P1P2	P2P3
156	Solyc01g006400	P1P2	P1P2	P1P3	P2P3
157	Solyc01g006430	P1P2	P1P2	P1P2	P1P3
158	Solyc01g006450	P1P2	P1P2	P2P3	P1P2
159	Solyc01g006480	P1P2	P2P3	P2P3	P2P3
160	Solyc01g006490	P1P2	P2P3	P1P2	P2P3
161	Solyc01g006500	P1P2	P1P2	P1P2	P2P3
162	Solyc01g006510	P1P2	P1P2	P1P3	P1P3
163	Solyc01g006630	P1P2	P1P2	P2P3	P1P2
165	Solyc01g006670	P1P2	P1P2	P1P3	P2P3
167	Solyc01g006700	P1P2	P1P2	P2P3	P1P2
168	Solyc01g006710	P1P2	P1P2	P1P2	P1P3
169	Solyc01g006800	P1P2	P2P3	P1P2	P1P3
170	Solyc01g006810	P1P2	P1P2	P2P3	P1P3
171	Solyc01g006820	P1P2	P1P2	P2P3	P1P2
173	Solyc01g006830	P1P2	P1P2	P1P3	P1P2
175	Solyc01g006860	P1P2	P2P3	P2P3	P1P2
176	Solyc01g006870	P1P2	P1P2	P1P2	P2P3
177	Solyc01g006880	P1P2	P1P2	P1P2	P1P2
178	Solyc01g006890	P1P2	P1P2	P2P3	P2P3
179	Solyc01g006900	P1P2	P1P2	P1P3	P1P2
181	Solyc01g006930	P1P2	P1P2	P1P3	P2P3
182	Solyc01g006940	P1P2	P1P2	P1P3	P1P2
183	Solyc01g006960	P1P2	P1P2	P1P2	P1P2
184	Solyc01g006970	P1P2	P1P3	P1P3	P1P3
185	Solyc01g006980	P1P2	P1P2	P1P3	P1P2
186	Solyc01g006990	P1P2	P1P2	P1P3	P1P3
188	Solyc01g007070	P1P2	P1P2	P1P2	P2P3
189	Solyc01g007100	P1P2	P1P2	P1P3	P1P3
190	Solyc01g007110	P1P2	P1P2	P2P3	P2P3
191	Solyc01g007130	P1P2	P1P2	P1P2	P1P3
192	Solyc01g007140	P1P2	P1P2	P1P2	P1P2
193	Solyc01g007150	P1P2	P1P2	P1P3	P1P2
194	Solyc01g007170	P1P2	P1P2	P2P3	P1P2
195	Solyc01g007180	P1P2	P1P2	P1P2	P1P2
196	Solyc01g007190	P1P2	P1P2	P1P2	P1P3
197	Solyc01g007200	P1P2	P1P2	P2P3	P1P3
198	Solyc01g007220	P1P2	P1P2	P2P3	P1P3
199	Solyc01g007230	P1P2	P1P2	P2P3	P1P3
200	Solyc01g007250	P1P2	P1P2	P1P2	P1P3
202	Solyc01g007740	P1P2	P1P2	P1P2	P1P3
203	Solyc01g007750	P1P2	P1P2	P2P3	P1P3
204	Solyc01g007760	P1P2	P1P2	P1P2	P2P3
205	Solyc01g007780	P1P2	P1P2	P1P2	P1P2
206	Solyc01g007790	P1P2	P1P2	P2P3	P2P3
207	Solyc01g007810	P1P2	P1P2	P1P3	P1P2
209	Solyc01g007840	P1P2	P1P2	P1P3	P2P3
210	Solyc01g007850	P1P2	P1P2	P1P2	P1P2
212	Solyc01g007860	P1P2	P1P2	P1P3	P1P2
213	Solyc01g007870	P1P2	P1P2	P1P3	P2P3
214	Solyc01g007880	P1P2	P1P2	P2P3	P1P2
215	Solyc01g007890	P1P2	P1P2	P2P3	P1P3
216	Solyc01g007900	P1P2	P1P2	P1P2	P2P3
217	Solyc01g007910	P1P2	P1P2	P1P3	P1P2
219	Solyc01g007930	P1P2	P1P2	P1P3	P1P2
221	Solyc01g007990	P1P2	P1P2	P2P3	P1P3
223	Solyc01g008010	P1P2	P1P2	P1P3	P2P3
226	Solyc01g008070	P1P2	P1P2	P2P3	P2P3
227	Solyc01g008080	P1P2	P1P2	P1P3	P1P3
228	Solyc01g008090	P1P2	P1P2	P1P2	P1P2
229	Solyc01g008100	P1P2	P1P2	P1P2	P2P3
230	Solyc01g008110	P1P2	P1P2	P2P3	P1P2
231	Solyc01g008120	P1P2	P1P2	P1P2	P1P2
232	Solyc01g008130	P1P2	P1P2	P1P2	P2P3
233	Solyc01g008140	P1P2	P1P2	P1P3	P1P3
234	Solyc01g008160	P1P2	P1P2	P1P2	P2P3
235	Solyc01g008170	P1P2	P1P2	P1P2	P1P3
236	Solyc01g008180	P1P2	P1P2	P1P2	P1P2
237	Solyc01g008190	P1P2	P1P2	P2P3	P2P3
238	Solyc01g008200	P1P2	P2P3	P2P3	P2P3
241	Solyc01g008260	P1P2	P1P2	P1P2	P2P3
242	Solyc01g008270	P1P2	P1P2	P1P2	P1P3
243	Solyc01g008280	P1P2	P1P2	P1P2	P2P3
244	Solyc01g008290	P1P2	P1P2	P1P3	P2P3
246	Solyc01g008320	P1P2	P1P2	P1P2	P1P2
247	Solyc01g008330	P1P2	P1P2	P1P3	P1P2
248	Solyc01g008340	P1P2	P1P2	P1P2	P2P3
250	Solyc01g008370	P1P2	P2P3	P1P2	P2P3
251	Solyc01g008440	P1P2	P1P2	P1P2	P1P2
252	Solyc01g008460	P1P2	P2P3	P1P2	P2P3
253	Solyc01g008470	P1P2	P2P3	P1P3	P1P3
254	Solyc01g008480	P1P2	P1P3	P2P3	P1P3
256	Solyc01g008490	P1P2	P1P2	P1P2	P1P3
258	Solyc01g008520	P1P2	P1P2	P1P2	P1P2
259	Solyc01g008530	P1P2	P1P2	P1P3	P2P3
260	Solyc01g008550	P1P2	P2P3	P1P2	P2P3
261	Solyc01g008560	P1P2	P1P2	P1P2	P1P3
262	Solyc01g008600	P1P2	P1P2	P1P3	P1P3
264	Solyc01g008700	P1P2	P1P2	P1P2	P2P3
265	Solyc01g008730	P1P2	P1P2	P1P2	P1P3
266	Solyc01g008760	P1P2	P1P2	P1P3	P2P3
267	Solyc01g008770	P1P2	P1P2	P1P3	P2P3
268	Solyc01g008780	P2P3	P1P2	P1P2	P1P2
269	Solyc01g008790	P1P2	P1P2	P2P3	P1P2
270	Solyc01g008810	P1P2	P1P2	P1P3	P1P2
272	Solyc01g008840	P1P2	P1P2	P1P3	P2P3
273	Solyc01g008850	P1P2	P1P2	P1P3	P1P3
274	Solyc01g008890	P1P2	P1P2	P1P2	P1P2
276	Solyc01g008910	P1P2	P1P2	P2P3	P1P3
277	Solyc01g008930	P1P2	P1P2	P1P3	P1P3
278	Solyc01g008950	P1P2	P1P2	P1P3	P1P3
280	Solyc01g008970	P1P2	P1P2	P1P3	P2P3
283	Solyc01g009000	P1P2	P2P3	P1P3	P1P3
284	Solyc01g009010	P1P2	P1P2	P1P2	P1P2
285	Solyc01g009020	P1P2	P1P2	P2P3	P1P2
286	Solyc01g009030	P1P2	P1P2	P1P3	P1P2
287	Solyc01g009050	P1P2	P1P2	P2P3	P1P2
288	Solyc01g009060	P1P2	P1P2	P1P2	P1P2
289	Solyc01g009070	P1P2	P1P2	P1P2	P1P3
290	Solyc01g009090	P1P2	P1P2	P1P2	P1P3
291	Solyc01g009100	P1P2	P1P2	P1P2	P1P2
292	Solyc01g009120	P1P2	P1P3	P1P2	P1P3
293	Solyc01g009150	P1P2	P1P2	P1P2	P1P2
295	Solyc01g009170	P1P2	P1P2	P1P3	P1P2
298	Solyc01g009280	P1P2	P1P2	P2P3	P1P3
299	Solyc01g009290	P1P2	P1P2	P1P3	P2P3
300	Solyc01g009300	P1P2	P1P2	P2P3	P1P3
301	Solyc01g009310	P1P2	P1P2	P1P3	P1P2
302	Solyc01g009380	P1P2	P1P2	P1P2	P1P2
303	Solyc01g009390	P1P2	P1P2	P1P2	P1P2
304	Solyc01g009420	P1P2	P1P2	P1P2	P1P3
305	Solyc01g009430	P1P2	P1P2	P1P3	P1P3
306	Solyc01g009450	P1P3	P1P2	P1P3	P1P2
307	Solyc01g009500	P1P2	P1P2	P1P2	P2P3
308	Solyc01g009520	P1P2	P1P2	P1P2	P1P2
309	Solyc01g009610	P1P2	P1P2	P1P3	P2P3
310	Solyc01g009620	P1P2	P1P2	P1P2	P1P2
311	Solyc01g009630	P1P2	P1P2	P1P3	P1P2
312	Solyc01g009750	P1P2	P1P2	P1P2	P1P2
313	Solyc01g009780	P1P2	P1P2	P1P2	P2P3
315	Solyc01g009850	P1P2	P2P3	P1P2	P1P3
316	Solyc01g009860	P1P2	P1P2	P2P3	P1P3
317	Solyc01g009970	P1P2	P1P2	P1P3	P1P2
318	Solyc01g009990	P1P2	P1P2	P1P2	P1P2
320	Solyc01g010030	P1P2	P1P2	P1P2	P1P3
324	Solyc01g010150	P1P2	P2P3	P1P2	P2P3
325	Solyc01g010190	P1P2	P1P2	P1P2	P1P2
326	Solyc01g010200	P1P2	P1P2	P1P2	P1P2
327	Solyc01g010250	P1P2	P1P2	P1P3	P2P3
328	Solyc01g010270	P1P2	P1P3	P2P3	P1P2
329	Solyc01g010310	P1P2	P1P2	P1P3	P2P3
331	Solyc01g010430	P1P2	P1P2	P2P3	P2P3
332	Solyc01g010440	P1P2	P1P2	P1P3	P1P2
333	Solyc01g010460	P1P2	P1P2	P2P3	P2P3
334	Solyc01g010480	P1P2	P1P2	P1P3	P1P2
337	Solyc01g010540	P1P2	P1P2	P2P3	P1P3
339	Solyc01g010580	P1P2	P2P3	P1P2	P1P2
340	Solyc01g010590	P1P2	P1P3	P2P3	P1P3
342	Solyc01g010650	P1P2	P1P2	P1P2	P1P2
343	Solyc01g010660	P1P2	P1P2	P2P3	P2P3
345	Solyc01g010750	P1P2	P1P2	P1P3	P2P3
346	Solyc01g010760	P1P2	P2P3	P1P2	P1P3
347	Solyc01g010770	P1P2	P1P2	P1P2	P2P3
348	Solyc01g010780	P1P2	P1P2	P1P3	P1P3
349	Solyc01g010810	P1P2	P1P2	P1P3	P1P2
350	Solyc01g010820	P1P2	P1P2	P1P2	P2P3
351	Solyc01g010830	P1P2	P1P2	P2P3	P1P2
355	Solyc01g010880	P1P2	P1P2	P2P3	P1P2
356	Solyc01g010920	P1P2	P1P2	P2P3	P1P3
357	Solyc01g010930	P1P2	P1P2	P1P3	P1P3
360	Solyc01g010970	P1P2	P1P2	P1P3	P2P3
362	Solyc01g011000	P1P2	P1P3	P1P2	P1P2
365	Solyc01g011080	P1P2	P1P3	P1P3	P1P2
367	Solyc01g011350	P1P2	P1P3	P1P3	P1P2
368	Solyc01g014180	P1P2	P1P2	P1P2	P1P2
369	Solyc01g014230	P1P2	P1P2	P1P2	P1P3
370	Solyc01g014480	P1P2	P1P2	P1P3	P2P3
372	Solyc01g014620	P1P2	P1P2	P1P2	P2P3
374	Solyc01g014850	P1P2	P1P2	P1P3	P2P3
376	Solyc01g015020	P1P2	P1P2	P2P3	P2P3
377	Solyc01g016410	P1P3	P1P2	P1P3	P1P3
378	Solyc01g016470	P1P2	P1P2	P1P2	P1P2
380	Solyc01g020240	P1P2	P1P2	P1P2	P1P2
384	Solyc01g021640	P1P2	P1P2	P1P2	P1P2
388	Solyc01g022750	P1P2	P1P2	P1P2	P1P2
390	Solyc01g034020	P1P2	P1P2	P1P3	P1P2
391	Solyc01g034150	P1P2	P1P2	P1P3	P1P3
392	Solyc01g028930	P1P2	P1P2	P1P3	P1P3
393	Solyc01g028900	P1P2	P1P2	P2P3	P1P2
394	Solyc01g028870	P1P2	P1P2	P1P3	P1P3
395	Solyc01g028860	P1P2	P1P2	P2P3	P1P3
396	Solyc01g028830	P1P2	P1P2	P1P3	P2P3
397	Solyc01g028810	P1P2	P1P2	P1P2	P2P3
398	Solyc01g044270	P1P2	P1P2	P2P3	P1P2
401	Solyc01g044360	P1P2	P1P2	P2P3	P2P3
402	Solyc01g049650	P1P2	P1P2	P1P2	P1P2
403	Solyc01g049680	P1P2	P2P3	P2P3	P2P3
404	Solyc01g049690	P1P2	P1P2	P2P3	P1P3
406	Solyc01g049890	P1P2	P1P2	P1P2	P1P2
408	Solyc01g049960	P1P2	P1P2	P1P3	P2P3
411	Solyc01g050070	P2P3	P1P3	P2P3	P2P3
412	Solyc01g056340	P1P2	P2P3	P2P3	P2P3
414	Solyc01g056570	P1P2	P1P2	P2P3	P1P2
417	Solyc01g056690	P1P2	P1P2	P1P2	P2P3
420	Solyc01g056780	P1P2	P1P2	P2P3	P1P3
421	Solyc01g056810	P1P2	P1P2	P1P2	P1P2
422	Solyc01g056850	P1P2	P1P2	P2P3	P1P2
423	Solyc01g056940	P1P2	P1P2	P1P2	P1P2
424	Solyc01g057020	P1P2	P1P2	P1P2	P1P2
427	Solyc01g057200	P1P2	P1P3	P2P3	P1P2
428	Solyc01g057210	P1P2	P2P3	P1P3	P2P3
431	Solyc01g057310	P1P2	P1P2	P2P3	P1P2
432	Solyc01g057520	P1P2	P2P3	P1P2	P2P3
435	Solyc01g057770	P1P2	P1P2	P1P2	P2P3
436	Solyc01g057780	P1P2	P1P2	P1P3	P1P2
437	Solyc01g057830	P1P2	P2P3	P1P3	P2P3
438	Solyc01g057840	P1P2	P1P2	P2P3	P1P3
439	Solyc01g057850	P1P2	P2P3	P1P3	P2P3
440	Solyc01g057900	P1P2	P1P2	P1P3	P1P2
443	Solyc01g058140	P1P2	P1P2	P1P3	P1P2
444	Solyc01g058160	P1P2	P1P2	P1P3	P1P2
446	Solyc01g058190	P1P2	P1P2	P1P2	P1P2
447	Solyc01g058200	P1P2	P1P2	P1P3	P1P2
448	Solyc01g058260	P1P2	P1P2	P1P3	P1P2
450	Solyc01g058280	P1P2	P1P2	P1P3	P2P3
451	Solyc01g058390	P1P2	P1P2	P1P2	P1P2
452	Solyc01g058450	P1P2	P2P3	P2P3	P1P3
453	Solyc01g058500	P2P3	P1P2	P2P3	P1P3
456	Solyc01g058670	P1P2	P1P2	P1P3	P1P3
457	Solyc01g058720	P1P2	P1P2	P2P3	P1P2
461	Solyc01g059860	P1P2	P1P2	P1P3	P1P3
462	Solyc01g059870	P1P2	P1P2	P1P3	P1P3
463	Solyc01g059880	P1P2	P1P2	P1P2	P1P3
464	Solyc01g059920	P1P2	P1P2	P1P3	P1P3
466	Solyc01g060030	P1P2	P1P2	P1P2	P1P2
467	Solyc01g060040	P1P2	P1P2	P1P2	P1P2
468	Solyc01g060080	P1P2	P1P2	P1P3	P1P2
471	Solyc01g060140	P1P2	P1P2	P1P3	P2P3
473	Solyc01g060180	P1P2	P1P2	P1P3	P1P2
475	Solyc01g060260	P1P2	P2P3	P2P3	P2P3
476	Solyc01g060280	P1P2	P1P3	P1P2	P1P2
478	Solyc01g060470	P1P2	P1P2	P1P3	P2P3
479	Solyc01g065490	P1P2	P1P2	P1P2	P1P3
483	Solyc01g065550	P1P2	P1P2	P2P3	P2P3
484	Solyc01g065560	P1P2	P1P2	P2P3	P1P3
485	Solyc01g065580	P1P2	P1P2	P1P2	P2P3
487	Solyc01g065720	P1P2	P2P3	P2P3	P1P3
488	Solyc01g065740	P1P2	P1P2	P1P2	P2P3
490	Solyc01g065980	P1P2	P1P2	P1P2	P1P2
491	Solyc01g066050	P1P2	P1P2	P1P2	P2P3
492	Solyc01g066060	P1P2	P1P2	P1P2	P2P3
493	Solyc01g066310	P1P2	P1P2	P2P3	P2P3
494	Solyc01g066430	P1P2	P2P3	P1P3	P1P3
495	Solyc01g066440	P1P2	P1P2	P2P3	P1P2
496	Solyc01g066480	P1P2	P1P3	P1P3	P1P2
497	Solyc01g066520	P1P2	P1P2	P1P3	P1P2
498	Solyc01g066570	P1P2	P1P2	P1P3	P1P2
499	Solyc01g066590	P1P2	P1P2	P1P3	P1P3
500	Solyc01g066640	P1P2	P1P2	P1P3	P2P3
501	Solyc01g066690	P1P2	P1P2	P2P3	P1P3
502	Solyc01g066700	P1P2	P2P3	P1P2	P2P3
503	Solyc01g066720	P1P2	P1P2	P1P2	P1P2
504	Solyc01g066760	P1P2	P1P2	P1P3	P2P3
505	Solyc01g066770	P1P2	P1P2	P2P3	P1P2
507	Solyc01g066830	P1P2	P1P2	P1P2	P1P3
508	Solyc01g066840	P1P2	P1P2	P1P3	P1P2
509	Solyc01g066870	P1P2	P1P2	P1P2	P1P3
511	Solyc01g066910	P1P2	P1P2	P2P3	P1P3
513	Solyc01g067000	P1P2	P1P2	P1P2	P2P3
514	Solyc01g067010	P1P2	P2P3	P1P2	P1P3
516	Solyc01g067040	P1P2	P1P3	P1P3	P1P2
517	Solyc01g067070	P1P2	P1P2	P2P3	P1P3
518	Solyc01g067080	P1P2	P1P2	P1P2	P1P2
519	Solyc01g067090	P1P2	P1P2	P1P2	P1P2
520	Solyc01g067100	P1P2	P1P2	P2P3	P1P2
524	Solyc01g067280	P1P2	P1P2	P1P3	P2P3
525	Solyc01g067360	P1P2	P1P2	P1P2	P1P3
526	Solyc01g067380	P1P2	P1P2	P1P2	P1P2
527	Solyc01g067390	P1P2	P1P2	P1P3	P1P2
528	Solyc01g067400	P1P2	P1P2	P1P3	P2P3
532	Solyc01g067480	P1P2	P1P2	P1P3	P1P2
533	Solyc01g067490	P1P2	P1P2	P1P3	P1P3
534	Solyc01g067500	P1P2	P1P2	P2P3	P2P3
535	Solyc01g067530	P1P2	P1P3	P1P2	P2P3
537	Solyc01g067560	P1P2	P1P2	P1P2	P1P2
538	Solyc01g067570	P1P2	P2P3	P2P3	P2P3
539	Solyc01g067580	P1P2	P1P2	P1P3	P1P2
540	Solyc01g067590	P1P2	P1P2	P2P3	P1P2
541	Solyc01g067600	P1P2	P1P2	P1P2	P1P3
542	Solyc01g067610	P1P2	P1P2	P2P3	P1P2
543	Solyc01g067620	P1P2	P1P2	P2P3	P1P3
544	Solyc01g067630	P1P2	P1P2	P2P3	P1P2
545	Solyc01g067640	P1P2	P1P2	P1P2	P2P3
546	Solyc01g067660	P1P2	P1P2	P2P3	P1P3
548	Solyc01g067690	P1P2	P1P2	P2P3	P2P3
549	Solyc01g067710	P1P2	P1P2	P1P3	P2P3
550	Solyc01g067720	P1P2	P1P3	P1P3	P1P3
551	Solyc01g067730	P1P2	P1P2	P1P2	P1P3
552	Solyc01g067740	P1P2	P1P3	P1P3	P2P3
553	Solyc01g067750	P1P2	P1P2	P1P3	P2P3
554	Solyc01g067790	P1P2	P1P2	P1P3	P2P3
555	Solyc01g067800	P1P2	P1P2	P1P3	P1P2
557	Solyc01g067830	P1P2	P2P3	P1P3	P2P3
558	Solyc01g067890	P1P2	P1P2	P1P2	P1P2
559	Solyc01g067900	P1P2	P1P2	P2P3	P1P2
562	Solyc01g067940	P1P2	P1P3	P1P2	P2P3
563	Solyc01g068000	P1P2	P1P2	P2P3	P2P3
565	Solyc01g068030	P1P2	P1P2	P1P2	P1P3
567	Solyc01g068050	P1P2	P2P3	P1P3	P2P3
568	Solyc01g068060	P1P2	P2P3	P2P3	P1P2
570	Solyc01g068070	P1P2	P1P2	P1P3	P2P3
572	Solyc01g068130	P1P2	P1P2	P1P2	P1P2
574	Solyc01g068150	P1P2	P1P2	P2P3	P1P2
576	Solyc01g068160	P1P2	P2P3	P1P3	P1P3
578	Solyc01g068180	P1P2	P1P2	P2P3	P1P3
579	Solyc01g068190	P1P2	P1P2	P2P3	P1P2
582	Solyc01g068240	P1P2	P1P2	P1P2	P2P3
585	Solyc01g068270	P1P2	P1P2	P1P2	P1P2
586	Solyc01g068280	P1P2	P1P2	P2P3	P1P2
589	Solyc01g068330	P1P2	P1P3	P1P2	P1P2
590	Solyc01g068350	P1P2	P1P2	P1P2	P1P2
591	Solyc01g068370	P1P2	P2P3	P2P3	P1P2
592	Solyc01g068390	P1P2	P1P2	P1P2	P2P3
593	Solyc01g068400	P1P2	P1P2	P1P2	P1P3
594	Solyc01g068450	P1P2	P1P2	P1P2	P1P2
595	Solyc01g068470	P1P2	P1P2	P2P3	P1P3
596	Solyc01g068480	P1P2	P1P2	P1P3	P1P2
597	Solyc01g068500	P1P2	P1P2	P2P3	P1P2
598	Solyc01g068530	P1P2	P1P2	P1P3	P1P2
599	Solyc01g068540	P1P2	P1P3	P1P3	P1P2
600	Solyc01g068560	P1P2	P1P2	P2P3	P2P3
601	Solyc01g068580	P1P2	P1P2	P2P3	P1P2
603	Solyc01g068640	P1P2	P1P2	P1P2	P1P3
604	Solyc01g079090	P1P2	P1P2	P2P3	P1P2
605	Solyc01g079110	P1P2	P1P2	P1P3	P2P3
608	Solyc01g079210	P1P2	P1P2	P1P3	P1P3
610	Solyc01g079220	P1P2	P1P2	P1P2	P1P3
612	Solyc01g079230	P1P2	P2P3	P1P3	P2P3
613	Solyc01g079240	P1P2	P1P2	P2P3	P2P3
614	Solyc01g079250	P1P2	P2P3	P2P3	P2P3
615	Solyc01g079310	P1P2	P1P2	P1P2	P1P3
617	Solyc01g079330	P1P2	P1P2	P1P3	P2P3
618	Solyc01g079340	P1P2	P2P3	P1P2	P2P3
619	Solyc01g079350	P1P2	P1P2	P1P2	P1P2
620	Solyc01g079360	P1P2	P1P2	P2P3	P1P2
621	Solyc01g079410	P1P2	P1P2	P1P3	P1P2
623	Solyc01g079420	P1P2	P1P2	P1P3	P2P3
625	Solyc01g079430	P1P2	P1P2	P2P3	P1P3
626	Solyc01g079450	P1P2	P1P2	P1P2	P1P2
628	Solyc01g079480	P1P2	P1P2	P2P3	P1P2
629	Solyc01g079500	P1P2	P1P2	P2P3	P2P3
630	Solyc01g079510	P1P2	P1P2	P1P2	P1P3
632	Solyc01g079520	P1P2	P1P2	P1P3	P2P3
633	Solyc01g079530	P1P2	P1P2	P1P2	P2P3
634	Solyc01g079580	P1P2	P1P2	P1P2	P2P3
636	Solyc01g079590	P1P2	P2P3	P1P2	P2P3
637	Solyc01g079600	P1P2	P2P3	P2P3	P2P3
638	Solyc01g079610	P1P2	P1P2	P2P3	P1P3
639	Solyc01g079640	P1P2	P1P2	P1P2	P2P3
642	Solyc01g079680	P1P2	P1P2	P2P3	P1P2
643	Solyc01g079710	P1P2	P1P2	P1P3	P1P3
644	Solyc01g079720	P1P2	P1P2	P2P3	P1P3
645	Solyc01g079750	P1P2	P1P2	P1P3	P1P2
646	Solyc01g079760	P1P2	P2P3	P1P3	P2P3
647	Solyc01g079810	P1P2	P1P2	P1P2	P1P3
649	Solyc01g079820	P1P2	P1P2	P1P2	P2P3
650	Solyc01g079840	P1P2	P1P2	P1P2	P1P2
651	Solyc01g079860	P1P2	P1P2	P1P2	P2P3
653	Solyc01g079870	P1P2	P1P2	P2P3	P1P3
654	Solyc01g079880	P1P2	P1P2	P1P2	P1P3
655	Solyc01g080020	P1P2	P2P3	P1P3	P1P2
656	Solyc01g080040	P1P2	P2P3	P1P3	P1P3
657	Solyc01g080070	P1P2	P1P2	P2P3	P1P3
659	Solyc01g080080	P1P2	P1P2	P1P3	P1P2
660	Solyc01g080110	P1P2	P1P2	P1P3	P1P2
661	Solyc01g080130	P1P2	P1P2	P1P2	P1P2
662	Solyc01g080160	P1P2	P1P2	P1P3	P1P3
663	Solyc01g080170	P1P2	P1P2	P1P3	P1P2
665	Solyc01g080180	P1P2	P1P2	P2P3	P1P3
666	Solyc01g080200	P1P2	P1P2	P1P3	P2P3
667	Solyc01g080210	P1P2	P2P3	P1P2	P2P3
668	Solyc01g080250	P1P2	P1P2	P2P3	P1P2
670	Solyc01g080280	P1P2	P1P2	P1P3	P1P3
671	Solyc01g080300	P1P2	P1P2	P1P3	P1P3
673	Solyc01g080310	P1P2	P1P2	P1P3	P1P2
674	Solyc01g080340	P1P2	P1P2	P1P3	P2P3
675	Solyc01g080360	P1P2	P1P2	P1P3	P1P2
676	Solyc01g080400	P1P2	P1P2	P2P3	P2P3
677	Solyc01g080430	P1P2	P1P2	P2P3	P1P3
678	Solyc01g080450	P1P2	P1P2	P2P3	P1P3
680	Solyc01g080460	P1P2	P1P2	P1P2	P1P2
681	Solyc01g080470	P1P2	P1P2	P2P3	P2P3
682	Solyc01g080510	P1P2	P1P2	P2P3	P2P3
683	Solyc01g080530	P1P2	P1P2	P1P3	P1P3
684	Solyc01g080590	P1P2	P2P3	P1P3	P1P3
686	Solyc01g080600	P1P2	P2P3	P1P3	P1P3
688	Solyc01g080620	P1P2	P1P2	P1P2	P1P2
689	Solyc01g080640	P1P2	P1P2	P1P2	P1P2
690	Solyc01g080660	P1P2	P2P3	P1P2	P2P3
693	Solyc01g080670	P1P2	P2P3	P1P3	P1P3
695	Solyc01g080690	P1P2	P1P2	P2P3	P1P2
696	Solyc01g080840	P1P2	P1P2	P1P3	P1P2
699	Solyc01g080850	P1P2	P1P2	P2P3	P2P3
700	Solyc01g080860	P1P2	P1P2	P1P3	P2P3
701	Solyc01g080880	P1P2	P2P3	P2P3	P1P3
702	Solyc01g080910	P1P2	P1P2	P2P3	P1P2
704	Solyc01g080930	P1P2	P1P2	P2P3	P1P2
705	Solyc01g080940	P1P2	P1P2	P1P2	P2P3
707	Solyc01g081010	P1P2	P1P2	P1P3	P1P2
708	Solyc01g081020	P1P2	P1P2	P1P2	P1P2
709	Solyc01g081050	P1P2	P1P2	P1P2	P2P3
710	Solyc01g081060	P1P2	P1P2	P1P2	P2P3
711	Solyc01g081070	P1P2	P1P2	P2P3	P2P3
712	Solyc01g081110	P1P2	P2P3	P1P3	P1P3
713	Solyc01g081150	P1P2	P1P3	P1P2	P1P2
719	Solyc01g081190	P1P2	P1P2	P1P2	P1P3
720	Solyc01g081200	P1P2	P1P2	P1P3	P1P2
721	Solyc01g081240	P1P2	P2P3	P2P3	P1P2
722	Solyc01g081380	P1P2	P2P3	P2P3	P2P3
724	Solyc01g081410	P1P2	P1P2	P1P2	P1P3
725	Solyc01g081430	P1P2	P1P2	P1P2	P1P2
726	Solyc01g081440	P1P2	P1P2	P1P3	P2P3
727	Solyc01g081450	P1P2	P1P2	P1P3	P2P3
728	Solyc01g081490	P1P2	P1P2	P1P2	P1P3
730	Solyc01g081500	P1P2	P1P2	P1P3	P1P3
731	Solyc01g081510	P1P2	P1P2	P1P2	P1P3
732	Solyc01g081570	P1P2	P1P2	P1P2	P2P3
733	Solyc01g081610	P1P2	P1P2	P1P3	P1P3
734	Solyc01g073640	P1P2	P1P2	P1P3	P1P2
735	Solyc01g073650	P1P2	P1P2	P2P3	P2P3
736	Solyc01g073710	P1P2	P2P3	P1P3	P1P2
737	Solyc01g073740	P1P2	P1P2	P1P2	P2P3
742	Solyc01g073770	P1P2	P1P2	P1P2	P1P2
744	Solyc01g073870	P1P2	P2P3	P1P2	P1P3
745	Solyc01g073900	P1P2	P1P2	P2P3	P1P3
746	Solyc01g073910	P1P2	P1P2	P1P3	P1P2
747	Solyc01g073930	P1P2	P1P2	P1P2	P1P3
750	Solyc01g073940	P1P2	P1P2	P1P2	P1P3
751	Solyc01g073950	P1P2	P2P3	P1P2	P2P3
752	Solyc01g073960	P1P2	P1P2	P1P2	P2P3
755	Solyc01g074000	P1P2	P1P2	P2P3	P1P3
756	Solyc01g074020	P1P2	P1P2	P1P2	P1P3
757	Solyc01g086640	P1P2	P1P2	P2P3	P2P3
758	Solyc01g086650	P1P2	P1P2	P1P2	P2P3
759	Solyc01g086710	P1P2	P1P2	P1P2	P1P2
760	Solyc01g086740	P1P2	P1P2	P1P3	P1P3
761	Solyc01g086750	P1P2	P1P2	P1P2	P1P3
762	Solyc01g086820	P1P2	P1P2	P1P3	P1P2
763	Solyc01g086850	P1P2	P1P2	P1P2	P1P2
765	Solyc01g086870	P1P2	P1P2	P1P3	P1P2
766	Solyc01g086890	P1P3	P1P2	P2P3	P1P2
769	Solyc01g086900	P1P2	P1P2	P2P3	P1P3
770	Solyc01g086920	P1P2	P1P2	P1P2	P1P3
771	Solyc01g086930	P1P2	P1P2	P2P3	P1P2
772	Solyc01g086950	P1P2	P2P3	P1P2	P2P3
774	Solyc01g086960	P1P2	P1P2	P1P3	P2P3
775	Solyc01g086970	P1P2	P1P2	P1P2	P2P3
776	Solyc01g086980	P1P2	P1P2	P1P3	P1P3
777	Solyc01g086990	P1P2	P1P2	P2P3	P1P3
778	Solyc01g087020	P1P2	P1P2	P1P2	P1P2
779	Solyc01g087030	P1P2	P1P2	P2P3	P1P3
780	Solyc01g087040	P1P2	P1P2	P1P3	P1P2
781	Solyc01g087060	P1P2	P2P3	P1P2	P1P3
782	Solyc01g087120	P1P2	P1P2	P1P3	P1P2
783	Solyc01g087170	P1P2	P1P2	P1P2	P1P3
785	Solyc01g087200	P1P2	P1P2	P1P2	P2P3
787	Solyc01g087230	P1P2	P1P2	P1P3	P1P2
788	Solyc01g087240	P1P2	P1P2	P1P2	P1P2
789	Solyc01g087250	P1P2	P1P2	P1P2	P1P2
792	Solyc01g087320	P1P2	P1P2	P1P3	P1P2
793	Solyc01g087300	P1P2	P1P2	P2P3	P2P3
794	Solyc01g087330	P1P2	P1P2	P1P2	P2P3
796	Solyc01g087340	P1P2	P1P2	P2P3	P2P3
798	Solyc01g087400	P1P2	P1P2	P1P2	P2P3
799	Solyc01g087410	P1P2	P1P2	P1P2	P2P3
800	Solyc01g087420	P1P2	P1P2	P1P2	P2P3
801	Solyc01g087430	P1P2	P1P2	P2P3	P1P3
803	Solyc01g087470	P1P2	P1P2	P1P2	P2P3
805	Solyc01g087500	P1P2	P1P2	P1P2	P1P2
806	Solyc01g087520	P1P2	P1P2	P1P3	P1P3
808	Solyc01g087540	P1P2	P1P3	P1P2	P1P2
809	Solyc01g087550	P1P2	P2P3	P1P3	P1P2
810	Solyc01g087560	P1P2	P1P2	P1P3	P1P2
811	Solyc01g087600	P1P2	P1P2	P1P3	P2P3
812	Solyc01g087610	P1P2	P1P2	P1P2	P1P3
815	Solyc01g087650	P1P2	P2P3	P1P3	P1P3
816	Solyc01g087670	P1P2	P1P2	P2P3	P1P3
817	Solyc01g087680	P1P2	P1P2	P2P3	P1P2
818	Solyc01g087720	P1P2	P1P2	P2P3	P1P2
819	Solyc01g087730	P1P2	P1P2	P1P3	P2P3
821	Solyc01g087850	P1P2	P1P2	P2P3	P1P3
822	Solyc01g087860	P1P2	P1P2	P2P3	P1P3
823	Solyc01g087870	P1P2	P1P2	P2P3	P1P3
824	Solyc01g087880	P1P2	P1P2	P1P3	P1P2
825	Solyc01g087890	P1P2	P1P2	P1P3	P1P3
826	Solyc01g087900	P1P2	P1P2	P1P3	P2P3
829	Solyc01g087990	P1P2	P1P2	P2P3	P2P3
831	Solyc01g088000	P1P2	P1P2	P1P3	P1P2
833	Solyc01g088020	P1P2	P1P2	P1P2	P1P2
834	Solyc01g088040	P1P2	P2P3	P1P3	P1P2
835	Solyc01g088030	P1P2	P1P2	P2P3	P1P2
836	Solyc01g088050	P1P2	P1P2	P1P3	P1P3
837	Solyc01g088060	P1P2	P1P2	P1P2	P1P3
838	Solyc01g088080	P1P2	P1P2	P1P2	P2P3
839	Solyc01g088090	P1P2	P1P2	P1P3	P1P3
840	Solyc01g088130	P1P2	P1P2	P1P3	P2P3
841	Solyc01g088140	P1P2	P1P2	P2P3	P2P3
844	Solyc01g088240	P1P2	P1P2	P1P2	P1P3
846	Solyc01g088310	P1P2	P1P2	P1P2	P1P3
847	Solyc01g088350	P1P2	P1P2	P1P2	P2P3
848	Solyc01g088370	P1P2	P1P2	P1P2	P1P3
849	Solyc01g088390	P1P2	P1P2	P1P3	P1P3
850	Solyc01g088400	P1P2	P1P2	P1P2	P2P3
851	Solyc01g088450	P1P2	P1P2	P1P2	P1P3
852	Solyc01g088480	P1P2	P1P2	P1P2	P1P3
855	Solyc01g088530	P1P2	P1P2	P2P3	P1P2
856	Solyc01g088550	P1P2	P1P2	P1P2	P1P2
857	Solyc01g088560	P1P2	P1P3	P1P2	P1P3
858	Solyc01g088570	P1P2	P1P2	P1P3	P2P3
861	Solyc01g088610	P1P2	P1P2	P1P3	P1P2
862	Solyc01g088620	P1P2	P1P2	P1P2	P1P2
863	Solyc01g088640	P1P2	P1P2	P1P2	P1P3
864	Solyc01g088650	P1P2	P1P2	P1P3	P1P2
865	Solyc01g088660	P1P2	P1P2	P1P3	P2P3
866	Solyc01g088680	P1P2	P1P2	P1P3	P1P3
867	Solyc01g088690	P1P2	P1P2	P1P2	P2P3
868	Solyc01g088700	P1P2	P1P2	P1P2	P2P3
870	Solyc01g088720	P1P2	P1P2	P1P2	P1P3
871	Solyc01g088730	P1P2	P1P2	P2P3	P2P3
872	Solyc01g088740	P1P2	P1P2	P2P3	P1P3
873	Solyc01g088750	P1P2	P1P2	P1P3	P1P2
874	Solyc01g088760	P1P2	P1P2	P1P2	P1P2
875	Solyc01g088800	P1P2	P1P2	P1P3	P1P3
877	Solyc01g089850	P1P2	P1P2	P1P2	P1P2
878	Solyc01g089860	P1P2	P1P2	P2P3	P1P3
879	Solyc01g089870	P1P2	P1P2	P1P2	P1P3
880	Solyc01g089900	P1P2	P1P2	P1P2	P1P3
882	Solyc01g089910	P1P2	P1P2	P1P3	P2P3
883	Solyc01g089950	P1P2	P1P2	P1P2	P2P3
884	Solyc01g089970	P1P2	P1P2	P1P3	P2P3
885	Solyc01g089980	P1P2	P1P2	P2P3	P2P3
886	Solyc01g090040	P1P3	P1P3	P1P2	P1P3
887	Solyc01g090170	P1P2	P1P2	P1P3	P1P2
889	Solyc01g090190	P1P2	P1P2	P1P3	P2P3
890	Solyc01g090200	P1P2	P1P2	P2P3	P1P3
891	Solyc01g090210	P1P2	P1P2	P1P2	P1P3
893	Solyc01g090230	P1P2	P1P2	P1P2	P1P2
894	Solyc01g090240	P1P2	P1P2	P2P3	P1P2
896	Solyc01g090260	P1P2	P1P2	P2P3	P2P3
897	Solyc01g090270	P1P2	P2P3	P1P3	P1P3
899	Solyc01g090290	P1P2	P1P2	P2P3	P2P3
900	Solyc01g090340	P1P2	P1P2	P2P3	P1P2
901	Solyc01g090380	P1P2	P1P2	P1P3	P2P3
902	Solyc01g090390	P1P2	P1P2	P1P2	P1P3
903	Solyc01g090400	P1P2	P1P2	P1P2	P1P3
904	Solyc01g090410	P1P2	P2P3	P1P2	P1P3
905	Solyc01g090430	P1P2	P1P2	P2P3	P1P3
906	Solyc01g090440	P1P2	P1P2	P1P2	P2P3
908	Solyc01g090460	P1P2	P1P2	P1P3	P1P3
909	Solyc01g090470	P1P2	P1P2	P1P3	P2P3
911	Solyc01g090500	P1P2	P1P2	P2P3	P1P2
914	Solyc01g090550	P1P2	P2P3	P1P3	P1P3
915	Solyc01g090590	P1P2	P1P2	P2P3	P1P3
916	Solyc01g090640	P1P2	P1P2	P1P3	P1P2
917	Solyc01g090670	P1P2	P1P2	P1P2	P1P3
918	Solyc01g090690	P1P2	P2P3	P1P3	P1P2
919	Solyc01g090700	P1P2	P1P2	P1P3	P1P2
921	Solyc01g090740	P1P2	P1P2	P1P3	P2P3
922	Solyc01g090750	P1P2	P1P2	P1P3	P2P3
923	Solyc01g090760	P1P2	P1P2	P1P2	P1P2
925	Solyc01g090780	P1P2	P2P3	P2P3	P1P2
926	Solyc01g090840	P1P2	P1P2	P1P3	P1P3
927	Solyc01g090850	P1P2	P1P2	P1P2	P1P2
928	Solyc01g090860	P1P2	P1P2	P1P3	P2P3
929	Solyc01g090880	P1P2	P1P2	P1P3	P1P2
930	Solyc01g090910	P1P2	P1P2	P1P2	P2P3
931	Solyc01g090920	P1P2	P2P3	P1P3	P1P3
932	Solyc01g090940	P1P2	P1P2	P2P3	P1P2
933	Solyc01g090950	P1P2	P1P2	P1P3	P2P3
934	Solyc01g090990	P1P2	P1P2	P1P3	P1P2
935	Solyc01g091000	P1P2	P1P3	P2P3	P1P3
936	Solyc01g091020	P1P2	P1P2	P1P3	P2P3
937	Solyc01g091030	P1P2	P1P2	P1P3	P1P2
938	Solyc01g091070	P1P2	P1P2	P1P2	P1P3
939	Solyc01g091080	P1P2	P1P2	P1P3	P1P2
940	Solyc01g091090	P1P2	P1P2	P1P3	P1P3
941	Solyc01g091120	P1P2	P2P3	P1P3	P1P3
942	Solyc01g091130	P1P2	P1P2	P1P3	P2P3
943	Solyc01g091160	P1P2	P1P2	P1P2	P1P3
945	Solyc01g091200	P1P2	P1P2	P1P2	P1P2
947	Solyc01g091220	P1P2	P1P2	P1P2	P2P3
948	Solyc01g091230	P1P2	P1P2	P2P3	P2P3
952	Solyc01g091280	P1P2	P1P2	P2P3	P2P3
953	Solyc01g091310	P1P2	P1P2	P1P2	P2P3
954	Solyc01g091330	P1P2	P1P2	P1P3	P2P3
956	Solyc01g091350	P1P2	P1P2	P1P3	P1P3
957	Solyc01g091360	P1P2	P1P2	P1P2	P2P3
958	Solyc01g091370	P1P2	P1P2	P1P2	P1P3
959	Solyc01g091380	P1P2	P1P2	P1P3	P2P3
962	Solyc01g091450	P1P2	P1P2	P1P2	P2P3
964	Solyc01g091480	P1P2	P1P2	P1P3	P1P3
965	Solyc01g091500	P1P2	P1P2	P2P3	P1P2
967	Solyc01g091520	P1P2	P1P2	P1P2	P1P3
968	Solyc01g091530	P1P2	P1P2	P2P3	P1P2
969	Solyc01g091540	P1P2	P1P2	P1P2	P1P2
970	Solyc01g091550	P1P2	P1P2	P1P2	P2P3
971	Solyc01g091580	P1P2	P1P2	P1P3	P1P2
972	Solyc01g091600	P1P2	P1P2	P2P3	P2P3
974	Solyc01g091620	P1P2	P1P2	P1P2	P1P3
975	Solyc01g091630	P1P2	P1P2	P1P3	P1P3
976	Solyc01g091640	P1P2	P1P2	P1P2	P2P3
977	Solyc01g091650	P1P2	P1P2	P1P2	P1P3
978	Solyc01g091690	P1P2	P1P2	P1P2	P2P3
979	Solyc01g091700	P1P2	P1P2	P1P3	P1P3
980	Solyc01g091710	P1P2	P1P2	P2P3	P1P2
982	Solyc01g091720	P1P2	P1P2	P1P3	P2P3
983	Solyc01g091730	P1P2	P1P2	P1P3	P2P3
984	Solyc01g091740	P1P2	P1P2	P1P2	P1P2
985	Solyc01g091750	P1P2	P1P2	P1P3	P1P3
986	Solyc01g091770	P1P2	P1P2	P2P3	P2P3
987	Solyc01g091780	P1P2	P1P2	P2P3	P1P3
988	Solyc01g091800	P1P2	P1P2	P1P3	P1P2
990	Solyc01g091840	P1P2	P1P2	P1P2	P2P3
991	Solyc01g091850	P1P2	P2P3	P2P3	P1P3
992	Solyc01g091880	P1P2	P1P2	P2P3	P2P3
995	Solyc01g091910	P1P2	P1P2	P1P3	P2P3
996	Solyc01g091940	P1P2	P1P2	P1P2	P2P3
997	Solyc01g091950	P1P2	P1P2	P1P2	P1P3
998	Solyc01g093960	P1P2	P1P2	P2P3	P1P2
1001	Solyc01g094000	P1P2	P1P2	P1P2	P1P3
1002	Solyc01g094010	P1P2	P1P2	P2P3	P1P3
1003	Solyc01g094020	P1P2	P1P2	P2P3	P1P2
1004	Solyc01g094030	P1P2	P1P2	P1P2	P1P3
1005	Solyc01g094040	P1P2	P1P2	P1P2	P1P2
1006	Solyc01g094050	P1P2	P1P2	P1P2	P1P3
1007	Solyc01g094060	P1P2	P1P2	P1P3	P2P3
1008	Solyc01g094150	P1P2	P1P2	P2P3	P1P3
1009	Solyc01g094170	P1P2	P1P2	P1P2	P1P2
1010	Solyc01g094190	P1P2	P1P2	P1P3	P1P2
1011	Solyc01g094200	P1P2	P1P2	P1P3	P1P2
1013	Solyc01g094280	P1P2	P1P2	P1P2	P2P3
1014	Solyc01g094290	P1P2	P1P2	P2P3	P1P2
1016	Solyc01g094340	P1P2	P1P2	P1P2	P2P3
1017	Solyc01g094350	P1P2	P1P2	P1P3	P2P3
1018	Solyc01g094410	P1P2	P1P2	P2P3	P1P3
1019	Solyc01g094420	P1P2	P1P2	P2P3	P1P3
1020	Solyc01g094460	P1P2	P1P2	P1P3	P1P3
1021	Solyc01g094470	P1P2	P1P2	P1P3	P1P2
1022	Solyc01g094480	P1P2	P1P2	P1P3	P2P3
1023	Solyc01g094500	P1P2	P1P2	P1P2	P2P3
1024	Solyc01g094520	P1P2	P1P2	P2P3	P2P3
1025	Solyc01g094530	P1P2	P1P2	P1P2	P1P3
1026	Solyc01g094540	P1P2	P1P2	P2P3	P1P3
1027	Solyc01g094550	P1P2	P1P2	P1P2	P2P3
1028	Solyc01g094560	P1P2	P1P2	P1P2	P2P3
1029	Solyc01g094570	P1P2	P1P2	P1P2	P2P3
1030	Solyc01g094580	P1P2	P1P2	P1P3	P2P3
1031	Solyc01g094620	P1P2	P1P2	P1P2	P2P3
1032	Solyc01g094630	P1P2	P1P2	P2P3	P2P3
1034	Solyc01g094680	P1P2	P1P2	P2P3	P2P3
1035	Solyc01g094690	P1P2	P1P2	P1P3	P1P2
1036	Solyc01g094700	P1P2	P1P2	P1P2	P1P3
1037	Solyc01g094720	P1P2	P2P3	P2P3	P1P2
1038	Solyc01g094760	P1P2	P1P2	P2P3	P1P2
1039	Solyc01g094770	P1P2	P2P3	P1P3	P1P2
1040	Solyc01g094790	P1P2	P1P2	P1P2	P1P2
1041	Solyc01g094800	P1P2	P1P2	P1P3	P1P3
1042	Solyc01g094810	P1P2	P1P2	P2P3	P1P3
1044	Solyc01g094830	P1P2	P1P2	P2P3	P2P3
1046	Solyc01g094840	P1P2	P2P3	P1P3	P1P3
1047	Solyc01g094860	P1P2	P1P2	P1P2	P2P3
1048	Solyc01g094870	P1P2	P1P2	P1P2	P1P2
1049	Solyc01g094880	P1P2	P1P2	P1P2	P1P2
1050	Solyc01g094920	P1P2	P1P2	P1P2	P1P2
1051	Solyc01g094930	P1P2	P1P2	P1P2	P2P3
1052	Solyc01g094940	P1P2	P1P2	P1P2	P2P3
1053	Solyc01g094950	P1P2	P2P3	P1P3	P1P3
1056	Solyc01g095010	P1P2	P1P2	P1P3	P1P2
1057	Solyc01g095020	P1P2	P1P2	P1P3	P2P3
1058	Solyc01g095030	P1P2	P1P2	P1P3	P1P2
1059	Solyc01g095040	P1P2	P1P2	P1P2	P2P3
1062	Solyc01g095070	P1P2	P1P2	P1P3	P1P2
1064	Solyc01g095110	P1P2	P1P2	P1P2	P2P3
1065	Solyc01g095120	P1P2	P1P2	P1P2	P2P3
1066	Solyc01g095130	P1P2	P1P2	P1P2	P2P3
1067	Solyc01g095150	P1P2	P1P2	P1P3	P1P3
1069	Solyc01g095180	P1P2	P1P2	P1P2	P1P3
1070	Solyc01g095210	P1P2	P1P2	P1P2	P1P3
1071	Solyc01g095220	P1P2	P1P2	P1P3	P1P2
1072	Solyc01g095230	P1P2	P1P2	P1P3	P2P3
1073	Solyc01g095240	P1P2	P1P2	P1P3	P1P2
1074	Solyc01g095270	P1P2	P1P2	P1P3	P1P2
1075	Solyc01g095280	P1P2	P1P2	P1P2	P1P2
1076	Solyc01g095290	P1P2	P1P2	P1P3	P1P2
1077	Solyc01g095300	P1P2	P1P2	P1P2	P1P3
1079	Solyc01g095360	P1P2	P1P2	P1P3	P1P2
1080	Solyc01g095370	P1P2	P1P2	P2P3	P2P3
1081	Solyc01g095390	P1P2	P1P2	P1P2	P2P3
1082	Solyc01g095400	P1P2	P1P2	P1P3	P1P2
1084	Solyc01g095420	P1P2	P1P2	P1P2	P1P2
1085	Solyc01g095430	P1P2	P1P2	P1P3	P1P3
1086	Solyc01g095460	P1P2	P1P2	P1P2	P2P3
1087	Solyc01g095470	P1P2	P2P3	P1P2	P2P3
1088	Solyc01g095480	P1P2	P1P2	P1P3	P1P2
1089	Solyc01g095490	P1P2	P1P2	P1P2	P2P3
1090	Solyc01g095500	P1P2	P1P2	P1P2	P2P3
1091	Solyc01g095510	P1P2	P1P2	P1P3	P2P3
1092	Solyc01g095540	P1P3	P1P2	P1P3	P2P3
1093	Solyc01g095560	P1P2	P1P2	P2P3	P2P3
1094	Solyc01g095580	P1P2	P1P2	P1P2	P1P2
1095	Solyc01g095590	P1P2	P1P2	P2P3	P1P2
1096	Solyc01g095610	P1P2	P1P2	P1P2	P1P2
1097	Solyc01g095620	P1P2	P1P2	P1P3	P2P3
1098	Solyc01g095630	P1P2	P1P2	P1P3	P2P3
1100	Solyc01g095680	P1P2	P1P2	P1P3	P1P2
1101	Solyc01g095690	P1P2	P1P2	P1P3	P1P3
1102	Solyc01g095700	P1P2	P1P2	P2P3	P1P3
1103	Solyc01g095710	P1P2	P1P2	P2P3	P1P2
1104	Solyc01g095720	P1P2	P2P3	P1P2	P2P3
1105	Solyc01g095730	P1P2	P1P2	P1P2	P2P3
1106	Solyc01g095740	P1P2	P1P2	P1P2	P2P3
1107	Solyc01g095790	P1P2	P1P2	P2P3	P2P3
1108	Solyc01g095800	P1P2	P1P2	P1P2	P2P3
1109	Solyc01g095810	P1P2	P2P3	P2P3	P2P3
1110	Solyc01g095890	P1P2	P1P2	P1P3	P2P3
1111	Solyc01g095900	P1P2	P1P2	P1P2	P1P3
1112	Solyc01g095970	P1P2	P1P2	P1P3	P2P3
1114	Solyc01g095990	P1P2	P1P2	P2P3	P1P3
1115	Solyc01g096010	P1P2	P1P2	P2P3	P1P3
1116	Solyc01g096020	P1P2	P1P2	P1P3	P2P3
1117	Solyc01g096030	P1P2	P2P3	P1P3	P1P2
1118	Solyc01g096040	P1P2	P1P2	P1P2	P1P3
1119	Solyc01g096050	P1P2	P1P2	P1P3	P1P2
1120	Solyc01g096060	P1P2	P1P2	P1P3	P1P2
1123	Solyc01g096110	P1P2	P1P2	P1P2	P2P3
1124	Solyc01g096130	P1P2	P1P2	P1P3	P2P3
1126	Solyc01g096160	P1P2	P1P2	P2P3	P1P3
1127	Solyc01g096180	P1P2	P1P2	P1P2	P1P3
1129	Solyc01g096190	P1P2	P1P2	P1P2	P2P3
1131	Solyc01g096200	P1P2	P1P2	P1P2	P1P3
1134	Solyc01g096230	P1P2	P1P2	P1P2	P2P3
1135	Solyc01g096240	P1P2	P1P2	P1P3	P2P3
1136	Solyc01g096270	P1P2	P2P3	P1P3	P2P3
1137	Solyc01g096290	P1P2	P1P2	P1P3	P1P2
1139	Solyc01g096340	P1P2	P1P2	P1P2	P1P2
1140	Solyc01g096350	P1P2	P1P2	P1P2	P1P2
1141	Solyc01g096360	P1P2	P1P2	P1P2	P2P3
1142	Solyc01g096370	P1P2	P1P2	P1P2	P2P3
1143	Solyc01g096380	P2P3	P1P2	P1P2	P2P3
1144	Solyc01g096390	P1P2	P1P2	P2P3	P1P2
1148	Solyc01g096450	P1P2	P1P2	P1P2	P1P2
1149	Solyc01g096460	P1P2	P1P2	P2P3	P2P3
1152	Solyc01g096490	P1P2	P1P2	P1P3	P1P3
1153	Solyc01g096500	P1P2	P1P2	P2P3	P1P3
1155	Solyc01g096530	P1P2	P1P2	P1P2	P2P3
1157	Solyc01g096550	P1P2	P1P2	P2P3	P1P2
1159	Solyc01g096580	P1P2	P1P2	P1P2	P1P2
1160	Solyc01g096590	P1P2	P1P2	P1P2	P1P2
1161	Solyc01g096600	P1P2	P1P2	P2P3	P1P2
1162	Solyc01g096610	P1P2	P1P2	P1P2	P1P2
1163	Solyc01g096620	P1P2	P1P2	P1P2	P1P2
1164	Solyc01g096630	P1P2	P1P2	P1P2	P2P3
1165	Solyc01g096660	P1P2	P2P3	P1P3	P1P3
1166	Solyc01g096670	P1P2	P2P3	P1P2	P2P3
1167	Solyc01g096680	P1P2	P1P2	P1P2	P1P2
1168	Solyc01g096700	P1P2	P1P2	P2P3	P1P2
1169	Solyc01g096710	P1P2	P1P2	P1P3	P1P3
1170	Solyc01g096730	P1P2	P2P3	P2P3	P2P3
1172	Solyc01g096760	P1P2	P1P2	P2P3	P2P3
1173	Solyc01g096780	P1P2	P1P2	P1P3	P2P3
1174	Solyc01g096800	P1P2	P1P2	P2P3	P1P3
1175	Solyc01g096810	P1P2	P1P2	P2P3	P1P2
1176	Solyc01g096830	P1P2	P2P3	P1P2	P1P2
1177	Solyc01g096840	P1P2	P1P2	P1P2	P1P2
1179	Solyc01g096870	P1P2	P2P3	P2P3	P1P3
1180	Solyc01g096890	P1P2	P1P2	P1P3	P2P3
1181	Solyc01g096900	P1P2	P2P3	P1P2	P1P3
1182	Solyc01g096910	P1P2	P1P2	P2P3	P2P3
1183	Solyc01g096920	P1P2	P1P2	P2P3	P1P2
1185	Solyc01g096940	P1P2	P1P2	P2P3	P1P3
1186	Solyc01g096960	P1P2	P2P3	P2P3	P1P2
1187	Solyc01g096990	P1P2	P1P2	P1P2	P1P3
1188	Solyc01g097010	P1P2	P1P2	P1P3	P1P3
1189	Solyc01g097020	P1P2	P1P2	P1P2	P1P2
1190	Solyc01g097030	P1P2	P1P2	P1P2	P1P3
1191	Solyc01g097040	P1P2	P1P2	P2P3	P1P2
1193	Solyc01g097070	P1P2	P1P2	P2P3	P1P2
1194	Solyc01g097120	P1P2	P1P2	P1P2	P1P2
1195	Solyc01g097130	P1P2	P1P2	P2P3	P1P3
1196	Solyc01g097140	P1P2	P1P2	P1P3	P1P2
1198	Solyc01g097170	P1P2	P1P2	P1P3	P2P3
1200	Solyc01g097220	P1P2	P1P2	P1P2	P2P3
1201	Solyc01g097230	P1P2	P1P2	P1P2	P1P3
1203	Solyc01g097250	P1P2	P2P3	P2P3	P1P3
1204	Solyc01g097270	P1P2	P1P2	P1P2	P1P3
1205	Solyc01g097290	P1P2	P1P2	P1P2	P1P3
1206	Solyc01g097300	P1P2	P1P2	P1P3	P2P3
1207	Solyc01g097310	P1P2	P1P2	P1P3	P2P3
1208	Solyc01g097320	P1P2	P1P2	P1P2	P2P3
1210	Solyc01g097340	P1P2	P1P2	P1P2	P2P3
1211	Solyc01g097350	P1P2	P1P2	P1P3	P1P3
1213	Solyc01g097390	P1P2	P1P2	P1P3	P2P3
1214	Solyc01g097400	P1P2	P1P2	P1P3	P1P2
1217	Solyc01g097440	P1P2	P1P2	P1P3	P1P3
1219	Solyc01g097460	P1P2	P1P2	P2P3	P1P3
1221	Solyc01g097510	P1P2	P1P2	P2P3	P2P3
1222	Solyc01g097520	P1P2	P1P2	P1P3	P2P3
1223	Solyc01g097600	P1P2	P1P2	P1P2	P1P3
1224	Solyc01g097610	P1P2	P1P2	P1P2	P1P2
1225	Solyc01g097630	P1P2	P1P3	P2P3	P1P3
1226	Solyc01g097640	P1P2	P2P3	P1P3	P1P2
1227	Solyc01g097730	P1P2	P2P3	P1P3	P1P3
1229	Solyc01g097740	P1P2	P2P3	P1P3	P1P3
1230	Solyc01g097760	P1P2	P1P2	P1P2	P1P2
1231	Solyc01g097770	P1P2	P1P2	P1P3	P2P3
1232	Solyc01g097790	P1P2	P1P2	P1P3	P1P3
1234	Solyc01g097810	P1P2	P1P2	P1P3	P1P3
1235	Solyc01g097820	P1P2	P1P2	P1P3	P1P3
1237	Solyc01g097840	P1P2	P1P2	P1P3	P1P2
1238	Solyc01g097860	P1P2	P1P2	P1P2	P1P3
1239	Solyc01g097870	P1P2	P1P3	P1P3	P2P3
1240	Solyc01g097880	P1P2	P1P2	P1P3	P1P3
1241	Solyc01g097890	P1P2	P1P2	P1P2	P1P2
1243	Solyc01g097920	P1P2	P1P2	P1P3	P1P2
1244	Solyc01g097970	P1P2	P1P2	P2P3	P1P2
1245	Solyc01g097980	P1P2	P1P2	P1P2	P1P2
1246	Solyc01g097990	P1P2	P1P3	P1P2	P1P2
1250	Solyc01g098040	P1P2	P2P3	P2P3	P2P3
1251	Solyc01g098080	P1P2	P1P2	P2P3	P1P3
1252	Solyc01g098090	P1P2	P1P2	P2P3	P1P2
1253	Solyc01g098100	P1P2	P1P2	P1P2	P1P2
1254	Solyc01g098110	P1P2	P1P2	P1P3	P1P2
1255	Solyc01g098150	P1P2	P1P2	P2P3	P2P3
1256	Solyc01g098160	P1P2	P1P2	P1P2	P1P3
1258	Solyc01g098180	P1P2	P1P2	P1P2	P2P3
1260	Solyc01g098200	P1P2	P1P2	P1P2	P1P2
1261	Solyc01g098210	P1P2	P1P2	P2P3	P1P2
1262	Solyc01g098230	P1P2	P1P2	P1P3	P1P3
1264	Solyc01g098250	P1P2	P1P2	P1P2	P2P3
1266	Solyc01g098340	P1P2	P1P2	P2P3	P2P3
1267	Solyc01g098350	P1P2	P1P2	P1P3	P1P2
1268	Solyc01g098380	P1P2	P1P2	P1P2	P1P2
1269	Solyc01g098390	P1P2	P1P2	P1P2	P2P3
1271	Solyc01g098430	P1P2	P1P2	P1P2	P1P3
1273	Solyc01g098460	P1P2	P1P2	P1P2	P2P3
1274	Solyc01g098540	P1P2	P1P2	P2P3	P1P2
1276	Solyc01g098560	P1P2	P1P2	P1P3	P1P3
1277	Solyc01g098580	P1P2	P1P2	P1P2	P1P2
1278	Solyc01g098610	P1P2	P1P2	P1P2	P1P3
1279	Solyc01g098630	P1P2	P1P2	P1P3	P1P2
1280	Solyc01g098640	P1P2	P1P2	P1P2	P2P3
1283	Solyc01g098710	P1P2	P1P2	P1P2	P1P3
1286	Solyc01g098740	P1P2	P1P2	P1P2	P1P3
1287	Solyc01g098750	P1P2	P1P2	P1P3	P2P3
1288	Solyc01g098760	P1P2	P1P2	P1P2	P1P3
1291	Solyc01g098800	P1P2	P1P2	P1P2	P2P3
1292	Solyc01g098810	P1P2	P1P2	P1P3	P1P2
1294	Solyc01g098840	P1P2	P2P3	P1P2	P1P3
1295	Solyc01g098870	P1P2	P1P2	P1P3	P1P3
1296	Solyc01g098880	P1P2	P1P2	P1P2	P1P2
1297	Solyc01g098900	P1P2	P1P2	P1P3	P1P2
1299	Solyc01g098920	P1P2	P1P2	P1P2	P2P3
1301	Solyc01g098990	P1P2	P1P2	P1P2	P1P3
1302	Solyc01g099090	P1P2	P1P2	P1P2	P2P3
1303	Solyc01g099100	P1P2	P1P2	P1P2	P1P2
1305	Solyc01g099120	P1P2	P1P2	P1P2	P2P3
1306	Solyc01g099140	P1P2	P1P2	P1P2	P2P3
1307	Solyc01g099150	P1P2	P1P2	P1P2	P1P3
1308	Solyc01g099160	P1P2	P1P2	P1P2	P2P3
1310	Solyc01g099220	P1P2	P1P2	P1P3	P1P3
1312	Solyc01g099240	P1P2	P1P3	P1P3	P1P2
1313	Solyc01g099270	P1P2	P1P2	P1P2	P1P2
1314	Solyc01g099280	P1P2	P1P2	P1P2	P1P2
1315	Solyc01g099290	P1P2	P1P2	P1P2	P1P3
1316	Solyc01g099300	P1P2	P1P2	P1P2	P1P2
1318	Solyc01g099330	P1P2	P1P2	P2P3	P1P2
1319	Solyc01g099340	P1P2	P1P2	P2P3	P2P3
1321	Solyc01g099360	P1P2	P1P2	P1P3	P1P2
1322	Solyc01g099370	P1P2	P1P2	P2P3	P2P3
1324	Solyc01g099400	P1P2	P1P2	P1P3	P1P2
1325	Solyc01g099460	P1P2	P1P2	P1P3	P1P3
1326	Solyc01g099470	P1P2	P1P2	P2P3	P1P3
1329	Solyc01g099530	P1P2	P2P3	P1P2	P2P3
1330	Solyc01g099580	P1P2	P1P3	P1P2	P1P3
1331	Solyc01g099600	P1P2	P1P2	P2P3	P2P3
1332	Solyc01g099620	P1P2	P1P2	P1P3	P1P2
1334	Solyc01g099650	P1P2	P1P2	P2P3	P1P2
1335	Solyc01g099660	P1P2	P1P3	P1P3	P1P3
1336	Solyc01g099670	P1P2	P1P2	P1P3	P2P3
1337	Solyc01g099680	P1P2	P1P2	P1P2	P1P2
1338	Solyc01g099690	P1P2	P1P2	P1P3	P1P2
1339	Solyc01g099700	P1P2	P1P2	P2P3	P1P2
1340	Solyc01g099710	P1P2	P1P2	P1P3	P2P3
1343	Solyc01g099740	P1P2	P2P3	P1P2	P1P2
1345	Solyc01g099760	P1P2	P1P2	P1P2	P2P3
1346	Solyc01g099770	P1P2	P1P2	P1P3	P1P2
1347	Solyc01g099780	P1P2	P1P2	P1P2	P1P3
1348	Solyc01g099790	P1P2	P1P2	P1P2	P1P2
1349	Solyc01g099800	P1P2	P1P2	P1P2	P2P3
1350	Solyc01g099810	P1P2	P1P2	P1P2	P2P3
1352	Solyc01g099840	P1P2	P1P2	P1P3	P1P3
1353	Solyc01g099850	P1P2	P2P3	P1P3	P1P3
1354	Solyc01g099860	P1P2	P1P2	P1P3	P1P3
1355	Solyc01g099890	P1P2	P2P3	P1P3	P1P3
1356	Solyc01g099900	P1P2	P1P2	P2P3	P1P2
1359	Solyc01g099970	P1P2	P1P2	P2P3	P2P3
1360	Solyc01g099980	P1P2	P1P2	P1P2	P1P2
1361	Solyc01g100000	P1P2	P2P3	P1P2	P1P3
1362	Solyc01g100010	P1P2	P1P2	P1P2	P1P3
1363	Solyc01g100030	P1P2	P1P3	P1P2	P1P2
1364	Solyc01g100040	P1P2	P1P2	P1P3	P2P3
1365	Solyc01g100050	P1P2	P1P2	P1P2	P1P2
1366	Solyc01g100060	P1P2	P1P2	P1P2	P1P3
1367	Solyc01g100080	P1P2	P1P2	P1P2	P1P2
1368	Solyc01g100110	P1P2	P1P2	P1P3	P2P3
1369	Solyc01g100130	P1P2	P1P2	P1P2	P1P2
1370	Solyc01g100140	P1P2	P1P2	P1P2	P1P3
1371	Solyc01g100160	P1P2	P1P2	P1P2	P1P2
1372	Solyc01g100170	P1P2	P1P2	P1P2	P1P2
1373	Solyc01g100180	P1P2	P1P3	P1P3	P1P3
1375	Solyc01g100220	P1P2	P1P2	P2P3	P1P2
1376	Solyc01g100230	P1P2	P1P2	P2P3	P1P3
1377	Solyc01g100240	P1P2	P1P2	P1P3	P1P2
1378	Solyc01g100250	P2P3	P1P2	P1P3	P1P3
1379	Solyc01g100260	P1P2	P1P2	P2P3	P1P2
1380	Solyc01g100270	P1P2	P1P2	P2P3	P2P3
1381	Solyc01g100290	P1P2	P1P2	P2P3	P1P2
1382	Solyc01g100310	P1P2	P1P2	P1P2	P1P2
1383	Solyc01g100320	P1P2	P1P2	P1P3	P1P3
1384	Solyc01g100330	P1P2	P1P2	P2P3	P2P3
1385	Solyc01g100340	P1P2	P1P3	P1P2	P1P2
1386	Solyc01g100350	P1P2	P1P2	P2P3	P1P2
1387	Solyc01g100360	P1P2	P1P2	P1P2	P1P2
1388	Solyc01g100370	P1P2	P1P2	P1P2	P1P2
1389	Solyc01g100400	P1P2	P2P3	P2P3	P2P3
1390	Solyc01g100410	P1P2	P1P2	P2P3	P1P3
1391	Solyc01g100420	P1P2	P1P2	P1P3	P1P3
1392	Solyc01g100450	P1P2	P1P2	P1P3	P1P2
1394	Solyc01g100460	P1P2	P1P2	P1P2	P1P2
1396	Solyc01g100500	P1P2	P1P2	P1P2	P1P3
1397	Solyc01g100520	P1P3	P1P3	P2P3	P1P3
1398	Solyc01g100530	P1P2	P1P2	P1P2	P1P3
1399	Solyc01g100540	P1P2	P1P2	P2P3	P2P3
1400	Solyc01g100570	P1P2	P1P2	P1P2	P2P3
1401	Solyc01g100580	P1P2	P1P2	P2P3	P1P2
1402	Solyc01g100590	P1P2	P1P2	P1P2	P1P3
1403	Solyc01g100610	P1P2	P1P2	P2P3	P2P3
1404	Solyc01g100650	P1P2	P1P2	P1P2	P1P2
1405	Solyc01g100660	P1P2	P1P2	P1P2	P2P3
1406	Solyc01g100700	P1P2	P1P2	P2P3	P1P3
1410	Solyc01g100750	P1P2	P1P2	P1P3	P1P2
1411	Solyc01g100760	P1P2	P1P2	P2P3	P1P2
1412	Solyc01g100770	P1P2	P1P2	P2P3	P1P2
1413	Solyc01g100780	P1P2	P1P2	P1P3	P1P2
1414	Solyc01g100800	P1P2	P1P3	P1P2	P2P3
1416	Solyc01g100820	P1P2	P1P2	P1P3	P1P3
1418	Solyc01g100850	P1P2	P1P2	P1P3	P2P3
1419	Solyc01g100860	P1P2	P1P2	P1P2	P2P3
1421	Solyc01g100930	P1P2	P1P2	P2P3	P1P3
1423	Solyc01g100960	P1P2	P1P2	P1P2	P1P3
1424	Solyc01g100970	P1P2	P1P2	P1P3	P1P3
1425	Solyc01g100990	P1P2	P1P2	P1P2	P1P3
1428	Solyc01g101020	P1P2	P1P2	P2P3	P1P2
1429	Solyc01g101030	P1P2	P1P2	P1P3	P1P2
1430	Solyc01g101040	P1P2	P1P2	P1P2	P1P2
1432	Solyc01g101090	P1P2	P1P2	P1P2	P1P3
1434	Solyc01g101130	P1P2	P1P2	P1P3	P1P2
1435	Solyc01g101140	P1P2	P1P2	P2P3	P1P2
1436	Solyc01g101150	P1P2	P1P2	P1P3	P2P3
1437	Solyc01g101160	P1P2	P1P2	P2P3	P2P3
1441	Solyc01g102290	P1P2	P1P2	P1P2	P2P3
1442	Solyc01g102300	P1P2	P2P3	P2P3	P2P3
1443	Solyc01g102310	P1P2	P1P2	P1P2	P2P3
1444	Solyc01g102330	P1P2	P1P2	P1P2	P1P2
1445	Solyc01g102370	P1P2	P1P2	P2P3	P1P2
1446	Solyc01g102390	P1P2	P1P2	P2P3	P2P3
1447	Solyc01g102400	P1P2	P1P2	P1P3	P1P3
1448	Solyc01g102410	P1P2	P1P2	P2P3	P2P3
1450	Solyc01g102460	P1P2	P1P2	P1P3	P1P3
1451	Solyc01g102480	P1P2	P1P2	P1P3	P2P3
1452	Solyc01g102490	P1P2	P1P2	P1P3	P1P3
1454	Solyc01g102510	P1P2	P1P2	P2P3	P1P2
1455	Solyc01g102530	P1P2	P1P2	P1P2	P1P3
1456	Solyc01g102540	P1P2	P1P2	P2P3	P1P2
1457	Solyc01g102570	P1P2	P1P2	P1P2	P1P2
1458	Solyc01g102580	P1P2	P1P2	P1P2	P1P2
1460	Solyc01g102590	P1P2	P1P2	P1P2	P2P3
1461	Solyc01g102610	P1P2	P1P2	P1P3	P1P2
1462	Solyc01g102660	P1P2	P1P2	P1P3	P1P2
1463	Solyc01g102670	P1P2	P2P3	P2P3	P1P2
1465	Solyc01g102700	P1P2	P1P2	P1P2	P2P3
1466	Solyc01g102730	P1P2	P1P2	P1P2	P2P3
1467	Solyc01g102750	P1P2	P1P2	P2P3	P2P3
1468	Solyc01g102760	P1P2	P1P2	P1P3	P1P3
1469	Solyc01g102800	P1P2	P1P2	P2P3	P2P3
1470	Solyc01g102810	P1P2	P1P2	P1P2	P1P2
1471	Solyc01g102820	P1P2	P1P2	P1P3	P1P2
1472	Solyc01g102830	P1P2	P1P2	P1P2	P2P3
1473	Solyc01g102840	P1P2	P1P2	P1P2	P2P3
1474	Solyc01g102880	P1P2	P2P3	P1P3	P1P2
1475	Solyc01g102940	P1P2	P1P2	P1P2	P2P3
1476	Solyc01g102950	P1P2	P2P3	P2P3	P2P3
1477	Solyc01g102970	P1P2	P1P2	P1P2	P1P3
1478	Solyc01g102990	P1P2	P1P2	P1P2	P2P3
1481	Solyc01g103030	P1P2	P1P2	P2P3	P1P3
1482	Solyc01g103040	P1P2	P1P2	P2P3	P1P2
1483	Solyc01g103050	P1P2	P1P2	P2P3	P1P3
1484	Solyc01g103080	P1P2	P1P2	P1P2	P2P3
1485	Solyc01g103090	P1P2	P1P2	P1P2	P2P3
1486	Solyc01g103100	P1P2	P1P2	P1P2	P2P3
1487	Solyc01g103110	P1P2	P1P2	P2P3	P2P3
1489	Solyc01g103140	P1P2	P1P2	P1P3	P2P3
1490	Solyc01g103150	P1P2	P1P2	P2P3	P1P2
1491	Solyc01g103160	P1P2	P1P2	P1P3	P2P3
1492	Solyc01g103170	P1P2	P1P2	P1P3	P1P3
1493	Solyc01g103180	P1P2	P2P3	P1P2	P2P3
1495	Solyc01g103190	P1P2	P2P3	P1P2	P1P3
1496	Solyc01g103200	P1P2	P1P3	P1P3	P1P3
1497	Solyc01g103220	P1P2	P1P2	P1P2	P2P3
1498	Solyc01g103230	P1P2	P1P2	P1P3	P2P3
1499	Solyc01g103250	P1P2	P1P2	P1P2	P1P2
1502	Solyc01g103350	P1P2	P1P2	P2P3	P1P2
1503	Solyc01g103370	P1P2	P1P3	P1P2	P1P3
1504	Solyc01g103380	P1P2	P1P2	P2P3	P1P2
1505	Solyc01g103400	P1P2	P1P2	P1P3	P2P3
1506	Solyc01g103410	P1P2	P1P2	P1P3	P2P3
1507	Solyc01g103420	P1P2	P1P2	P2P3	P2P3
1510	Solyc01g103450	P1P2	P1P3	P1P2	P1P2
1511	Solyc01g103460	P1P2	P1P2	P1P3	P1P3
1513	Solyc01g103480	P1P2	P1P2	P1P3	P2P3
1514	Solyc01g103490	P1P2	P1P2	P1P3	P1P3
1515	Solyc01g103500	P1P2	P1P2	P1P3	P1P3
1516	Solyc01g103510	P1P2	P1P2	P2P3	P1P2
1517	Solyc01g103530	P1P2	P1P2	P1P2	P2P3
1518	Solyc01g103540	P1P2	P1P2	P2P3	P1P2
1519	Solyc01g103560	P1P2	P1P2	P1P2	P1P3
1520	Solyc01g103570	P1P2	P1P2	P1P3	P2P3
1521	Solyc01g103580	P1P2	P1P2	P1P2	P1P3
1522	Solyc01g103590	P1P2	P1P2	P1P2	P2P3
1524	Solyc01g103610	P1P2	P1P2	P1P2	P2P3
1525	Solyc01g103620	P1P2	P1P2	P1P3	P1P2
1526	Solyc01g103630	P1P2	P1P3	P2P3	P1P2
1527	Solyc01g103640	P1P2	P1P2	P1P2	P1P2
1528	Solyc01g103650	P1P2	P2P3	P2P3	P1P2
1529	Solyc01g103670	P1P2	P1P2	P2P3	P1P3
1531	Solyc01g103690	P1P2	P1P2	P1P2	P1P3
1533	Solyc01g103700	P1P2	P1P2	P1P2	P2P3
1534	Solyc01g103710	P1P2	P1P3	P1P3	P1P3
1537	Solyc01g103760	P1P2	P2P3	P1P2	P1P2
1538	Solyc01g103770	P1P2	P1P2	P2P3	P1P3
1539	Solyc01g103780	P1P2	P1P2	P1P2	P1P3
1540	Solyc01g103800	P1P2	P1P2	P1P3	P2P3
1541	Solyc01g103850	P1P2	P1P2	P1P3	P2P3
1544	Solyc01g103890	P1P2	P1P2	P1P3	P2P3
1545	Solyc01g103930	P1P2	P1P2	P2P3	P1P3
1546	Solyc01g103940	P1P2	P1P2	P1P2	P1P3
1548	Solyc01g103950	P1P2	P1P2	P1P2	P1P3
1549	Solyc01g103960	P1P2	P1P2	P2P3	P1P2
1550	Solyc01g103970	P1P2	P1P2	P1P3	P1P3
1551	Solyc01g103990	P1P2	P1P2	P1P3	P2P3
1552	Solyc01g104000	P1P2	P1P2	P1P2	P1P3
1554	Solyc01g104030	P1P2	P1P2	P1P2	P1P3
1555	Solyc01g104040	P1P2	P1P2	P1P3	P1P3
1556	Solyc01g104050	P1P2	P1P2	P2P3	P1P3
1557	Solyc01g104060	P1P2	P1P2	P1P2	P2P3
1558	Solyc01g104070	P1P2	P1P2	P1P3	P2P3
1560	Solyc01g104140	P1P2	P1P2	P2P3	P1P3
1561	Solyc01g104160	P1P2	P1P2	P1P2	P1P2
1562	Solyc01g104170	P1P2	P1P2	P1P3	P1P2
1564	Solyc01g104240	P1P2	P1P2	P1P3	P1P2
1565	Solyc01g104250	P1P2	P1P2	P1P3	P1P2
1566	Solyc01g104270	P1P2	P1P2	P1P3	P2P3
1567	Solyc01g104280	P1P2	P1P2	P1P2	P1P2
1568	Solyc01g104300	P1P2	P1P2	P2P3	P2P3
1569	Solyc01g104310	P1P2	P1P2	P2P3	P1P2
1571	Solyc01g104340	P1P2	P1P2	P1P2	P2P3
1572	Solyc01g104350	P1P2	P1P2	P2P3	P1P3
1573	Solyc01g104370	P1P2	P1P2	P1P2	P1P2
1575	Solyc01g104410	P1P2	P1P2	P1P2	P2P3
1576	Solyc01g104460	P1P2	P1P2	P1P3	P2P3
1577	Solyc01g104470	P1P2	P1P2	P1P3	P1P2
1578	Solyc01g104480	P1P2	P1P2	P1P2	P2P3
1579	Solyc01g104490	P1P2	P1P2	P1P3	P1P2
1580	Solyc01g104500	P1P2	P1P2	P2P3	P2P3
1581	Solyc01g104510	P1P2	P1P2	P2P3	P2P3
1584	Solyc01g104540	P1P2	P1P2	P1P2	P1P2
1585	Solyc01g104560	P1P2	P1P2	P1P2	P1P2
1586	Solyc01g104570	P1P2	P1P2	P1P3	P1P3
1587	Solyc01g104590	P1P2	P1P3	P1P3	P1P2
1588	Solyc01g104600	P1P2	P1P2	P1P3	P2P3
1590	Solyc01g104640	P1P2	P1P2	P1P3	P2P3
1591	Solyc01g104650	P1P2	P1P2	P1P3	P1P3
1592	Solyc01g104660	P1P2	P1P2	P1P2	P1P3
1593	Solyc01g104670	P1P2	P1P2	P1P3	P1P2
1596	Solyc01g104700	P1P2	P1P2	P1P2	P2P3
1597	Solyc01g104770	P1P2	P1P2	P2P3	P2P3
1599	Solyc01g104790	P1P2	P1P2	P2P3	P2P3
1600	Solyc01g104840	P1P2	P1P2	P1P2	P2P3
1602	Solyc01g104870	P1P2	P1P2	P2P3	P2P3
1604	Solyc01g104890	P1P2	P1P2	P2P3	P2P3
1605	Solyc01g104910	P1P2	P1P2	P1P3	P2P3
1606	Solyc01g104920	P1P2	P1P2	P2P3	P2P3
1607	Solyc01g104950	P1P2	P1P2	P2P3	P1P3
1608	Solyc01g104970	P1P2	P1P2	P1P3	P2P3
1611	Solyc01g105010	P1P2	P1P2	P2P3	P1P2
1612	Solyc01g105020	P1P2	P1P2	P2P3	P1P2
1613	Solyc01g105040	P1P2	P2P3	P1P2	P1P2
1614	Solyc01g105050	P1P2	P1P2	P1P2	P1P2
1618	Solyc01g105120	P1P2	P1P2	P1P3	P1P2
1619	Solyc01g105130	P1P2	P1P2	P2P3	P2P3
1620	Solyc01g105140	P1P2	P1P2	P1P3	P1P3
1621	Solyc01g105150	P1P2	P1P2	P2P3	P2P3
1622	Solyc01g105160	P1P2	P1P2	P1P2	P1P3
1624	Solyc01g105180	P1P2	P2P3	P1P2	P2P3
1625	Solyc01g105230	P1P2	P1P2	P1P2	P1P3
1626	Solyc01g105240	P1P2	P2P3	P1P2	P1P2
1627	Solyc01g105270	P1P2	P1P2	P2P3	P1P3
1628	Solyc01g105280	P1P2	P1P2	P1P3	P2P3
1629	Solyc01g105290	P1P2	P1P2	P2P3	P1P2
1630	Solyc01g105330	P1P2	P1P2	P1P3	P1P3
1631	Solyc01g105340	P1P2	P1P2	P1P3	P1P2
1632	Solyc01g105370	P1P2	P1P2	P2P3	P1P2
1633	Solyc01g105410	P1P2	P1P2	P2P3	P1P3
1635	Solyc01g105430	P1P2	P1P3	P1P2	P1P2
1637	Solyc01g105460	P1P2	P1P2	P1P3	P1P3
1638	Solyc01g105490	P1P2	P1P2	P1P3	P1P3
1640	Solyc01g105500	P1P2	P2P3	P2P3	P1P3
1641	Solyc01g105510	P1P2	P1P2	P1P3	P1P2
1645	Solyc01g105560	P1P2	P1P2	P2P3	P1P2
1646	Solyc01g105570	P1P2	P1P2	P2P3	P2P3
1647	Solyc01g105660	P1P2	P1P2	P1P2	P1P3
1648	Solyc01g105670	P1P2	P1P2	P1P3	P1P3
1651	Solyc01g105720	P1P2	P1P2	P1P3	P2P3
1652	Solyc01g105780	P1P2	P1P2	P1P2	P1P3
1653	Solyc01g105820	P1P2	P1P2	P1P2	P1P3
1654	Solyc01g105970	P1P2	P1P3	P1P2	P2P3
1655	Solyc01g105980	P1P2	P1P3	P1P3	P1P2
1656	Solyc01g105990	P1P2	P1P2	P1P3	P1P2
1657	Solyc01g106000	P1P2	P1P2	P1P3	P2P3
1658	Solyc01g106010	P1P2	P2P3	P1P3	P1P2
1659	Solyc01g106020	P1P2	P1P2	P1P3	P1P3
1660	Solyc01g106030	P1P2	P2P3	P2P3	P1P3
1662	Solyc01g106050	P1P2	P1P2	P1P2	P2P3
1664	Solyc01g106060	P1P2	P2P3	P1P3	P1P3
1666	Solyc01g106090	P1P2	P1P2	P1P3	P1P3
1669	Solyc01g106190	P1P2	P1P2	P1P3	P1P2
1672	Solyc01g106210	P1P2	P2P3	P1P3	P1P2
1673	Solyc01g106230	P1P2	P2P3	P2P3	P2P3
1674	Solyc01g106260	P1P2	P1P2	P1P2	P1P2
1675	Solyc01g106280	P1P2	P1P2	P1P3	P1P3
1676	Solyc01g106290	P1P2	P2P3	P1P3	P1P2
1677	Solyc01g106320	P1P2	P1P2	P2P3	P1P2
1678	Solyc01g106360	P1P2	P1P2	P2P3	P2P3
1679	Solyc01g106370	P1P2	P1P2	P1P3	P1P3
1682	Solyc01g106420	P1P2	P1P2	P2P3	P2P3
1683	Solyc01g106430	P1P2	P1P2	P1P3	P1P3
1684	Solyc01g106440	P1P2	P1P2	P1P2	P1P3
1685	Solyc01g106470	P1P2	P1P2	P2P3	P2P3
1686	Solyc01g106480	P1P2	P1P2	P1P3	P2P3
1687	Solyc01g106500	P1P2	P2P3	P1P2	P1P3
1688	Solyc01g106560	P1P2	P1P2	P2P3	P2P3
1691	Solyc01g106590	P1P2	P1P2	P2P3	P2P3
1692	Solyc01g106680	P1P2	P1P2	P1P2	P1P3
1693	Solyc01g106690	P1P2	P1P2	P2P3	P1P2
1694	Solyc01g106740	P1P2	P1P3	P2P3	P2P3
1695	Solyc01g106770	P1P2	P2P3	P1P3	P1P2
1696	Solyc01g106780	P1P2	P1P2	P1P3	P1P2
1697	Solyc01g106790	P1P2	P1P2	P2P3	P1P3
1698	Solyc01g106800	P1P2	P1P2	P1P3	P2P3
1699	Solyc01g106810	P1P2	P1P3	P1P3	P1P2
1700	Solyc01g106870	P1P2	P1P3	P2P3	P2P3
1701	Solyc01g106880	P1P2	P2P3	P1P3	P2P3
1702	Solyc01g106900	P1P2	P1P2	P1P3	P1P2
1703	Solyc01g106940	P1P2	P1P2	P2P3	P1P2
1709	Solyc01g107090	P1P2	P1P2	P1P3	P1P3
1710	Solyc01g107100	P1P2	P1P3	P1P2	P1P2
1711	Solyc01g107130	P1P2	P1P2	P1P3	P1P3
1712	Solyc01g107150	P1P2	P1P2	P1P2	P2P3
1713	Solyc01g107160	P1P2	P1P2	P1P2	P1P2
1714	Solyc01g107170	P1P2	P1P3	P2P3	P1P2
1715	Solyc01g107180	P1P2	P1P2	P1P2	P1P2
1716	Solyc01g107190	P1P2	P1P2	P2P3	P1P3
1717	Solyc01g107200	P1P2	P1P2	P2P3	P1P2
1718	Solyc01g107210	P1P2	P1P2	P1P3	P1P3
1720	Solyc01g107240	P1P2	P1P3	P1P3	P1P2
1721	Solyc01g107250	P1P2	P1P3	P1P2	P1P3
1722	Solyc01g107290	P1P2	P1P2	P1P3	P1P3
1724	Solyc01g107320	P1P2	P1P2	P1P2	P2P3
1725	Solyc01g107330	P1P2	P1P2	P2P3	P1P2
1726	Solyc01g107340	P1P2	P1P2	P1P2	P1P2
1727	Solyc01g107350	P1P2	P1P2	P2P3	P2P3
1728	Solyc01g107360	P1P2	P1P2	P1P2	P1P3
1729	Solyc01g107380	P1P2	P1P2	P1P3	P1P2
1730	Solyc01g107390	P1P2	P1P2	P1P3	P1P2
1731	Solyc01g107400	P1P2	P1P2	P1P3	P1P3
1733	Solyc01g107450	P1P2	P1P2	P1P2	P1P2
1734	Solyc01g107470	P1P2	P2P3	P1P3	P1P3
1735	Solyc01g107510	P1P3	P1P3	P2P3	P1P3
1736	Solyc01g107550	P1P2	P1P2	P1P2	P1P3
1737	Solyc01g107560	P1P2	P1P2	P2P3	P1P3
1738	Solyc01g107580	P1P2	P1P2	P1P3	P1P3
1739	Solyc01g107590	P1P2	P1P2	P1P3	P2P3
1740	Solyc01g107600	P1P2	P1P2	P2P3	P1P2
1741	Solyc01g107610	P1P2	P1P2	P1P2	P1P2
1742	Solyc01g107620	P1P2	P1P2	P1P2	P1P3
1744	Solyc01g107640	P1P2	P1P2	P1P3	P1P2
1745	Solyc01g107660	P1P2	P1P2	P2P3	P1P2
1746	Solyc01g107670	P1P2	P1P2	P1P2	P2P3
1748	Solyc01g107700	P1P2	P1P2	P2P3	P1P2
1749	Solyc01g107730	P1P2	P1P2	P1P3	P1P3
1750	Solyc01g107740	P1P2	P1P2	P1P3	P1P3
1751	Solyc01g107750	P1P2	P1P2	P2P3	P1P2
1752	Solyc01g107800	P1P2	P1P2	P1P3	P1P3
1753	Solyc01g107820	P1P2	P1P2	P2P3	P1P3
1754	Solyc01g107830	P1P2	P1P2	P1P2	P1P2
1755	Solyc01g107860	P1P2	P1P2	P2P3	P1P2
1756	Solyc01g107870	P1P2	P1P2	P1P3	P1P3
1758	Solyc01g107930	P1P2	P1P2	P2P3	P1P2
1759	Solyc01g107940	P1P2	P1P2	P1P2	P1P3
1760	Solyc01g107980	P1P2	P1P2	P1P3	P1P2
1761	Solyc01g108000	P1P2	P1P2	P1P2	P1P2
1762	Solyc01g108010	P1P2	P1P2	P1P2	P2P3
1763	Solyc01g108020	P1P2	P1P2	P1P3	P2P3
1764	Solyc01g108030	P1P2	P1P2	P2P3	P1P3
1766	Solyc01g108050	P1P2	P1P2	P1P2	P1P2
1767	Solyc01g108070	P1P2	P1P2	P2P3	P1P2
1769	Solyc01g108100	P1P2	P2P3	P1P2	P1P2
1770	Solyc01g108110	P1P2	P2P3	P2P3	P2P3
1771	Solyc01g108120	P1P2	P1P2	P1P3	P1P3
1772	Solyc01g108130	P1P2	P1P2	P2P3	P2P3
1773	Solyc01g108140	P1P2	P1P2	P1P2	P1P2
1774	Solyc01g108150	P1P2	P1P2	P1P2	P1P2
1775	Solyc01g108160	P1P2	P1P2	P1P2	P1P3
1776	Solyc01g108180	P1P2	P1P2	P1P2	P2P3
1777	Solyc01g108190	P1P2	P1P2	P1P3	P1P2
1778	Solyc01g108200	P1P2	P1P2	P1P3	P1P3
1779	Solyc01g108230	P1P2	P1P2	P1P3	P1P2
1781	Solyc01g108280	P1P2	P1P2	P1P3	P2P3
1783	Solyc01g108300	P1P2	P1P2	P1P2	P2P3
1784	Solyc01g108330	P1P2	P1P2	P1P2	P1P3
1786	Solyc01g108400	P1P2	P2P3	P1P3	P1P3
1787	Solyc01g108410	P1P2	P1P2	P2P3	P2P3
1788	Solyc01g108420	P1P2	P1P2	P1P2	P1P2
1789	Solyc01g108430	P1P2	P1P2	P2P3	P2P3
1790	Solyc01g108450	P1P2	P1P2	P1P2	P1P3
1792	Solyc01g108500	P1P2	P1P2	P1P2	P2P3
1794	Solyc01g108530	P1P2	P1P2	P1P3	P1P3
1795	Solyc01g108540	P1P2	P1P2	P1P2	P2P3
1798	Solyc01g108580	P1P2	P1P2	P1P2	P1P2
1799	Solyc01g108600	P1P2	P1P2	P1P2	P1P2
1800	Solyc01g108620	P1P2	P2P3	P1P3	P2P3
1802	Solyc01g108650	P1P2	P1P2	P1P2	P1P3
1803	Solyc01g108660	P1P2	P1P2	P2P3	P1P2
1804	Solyc01g108840	P1P2	P1P2	P1P2	P2P3
1805	Solyc01g108880	P1P2	P1P2	P1P2	P1P3
1806	Solyc01g108890	P1P2	P1P2	P1P3	P2P3
1807	Solyc01g108910	P1P2	P1P2	P2P3	P1P2
1809	Solyc01g108970	P1P2	P2P3	P1P2	P1P2
1810	Solyc01g109040	P1P2	P1P3	P1P2	P2P3
1812	Solyc01g109060	P1P2	P1P2	P1P2	P1P3
1813	Solyc01g109070	P1P2	P1P2	P1P3	P2P3
1814	Solyc01g109080	P1P2	P1P2	P1P3	P1P3
1815	Solyc01g109090	P1P2	P1P2	P1P2	P1P3
1816	Solyc01g109110	P1P2	P1P2	P1P2	P1P3
1817	Solyc01g109130	P1P2	P1P2	P1P2	P1P2
1818	Solyc01g109210	P1P2	P1P2	P1P3	P1P2
1819	Solyc01g109220	P1P2	P1P2	P2P3	P1P3
1820	Solyc01g109260	P1P2	P1P2	P1P2	P1P3
1821	Solyc01g109280	P1P2	P1P2	P1P3	P1P3
1822	Solyc01g109290	P1P2	P1P2	P2P3	P1P2
1823	Solyc01g109300	P1P2	P2P3	P1P3	P2P3
1824	Solyc01g109310	P1P2	P1P2	P1P3	P1P2
1825	Solyc01g109340	P1P2	P1P2	P1P2	P2P3
1827	Solyc01g109360	P1P2	P1P2	P1P2	P2P3
1828	Solyc01g109370	P1P2	P1P3	P1P3	P1P3
1829	Solyc01g109380	P1P2	P2P3	P1P3	P2P3
1830	Solyc01g109400	P1P2	P1P2	P1P3	P2P3
1831	Solyc01g109410	P1P2	P1P2	P2P3	P1P2
1833	Solyc01g109450	P1P2	P1P2	P1P2	P2P3
1834	Solyc01g109460	P1P2	P1P2	P1P2	P1P2
1835	Solyc01g109510	P1P2	P1P2	P1P2	P2P3
1836	Solyc01g109520	P1P2	P1P2	P2P3	P1P2
1837	Solyc01g109540	P1P2	P1P2	P1P3	P2P3
1838	Solyc01g109560	P1P2	P1P2	P2P3	P1P2
1839	Solyc01g109570	P1P2	P1P2	P2P3	P1P3
1841	Solyc01g109600	P1P2	P1P2	P2P3	P1P3
1842	Solyc01g109610	P1P2	P1P2	P1P2	P1P2
1843	Solyc01g109620	P1P2	P1P2	P1P3	P1P2
1844	Solyc01g109630	P1P2	P1P2	P1P2	P1P3
1846	Solyc01g109650	P1P2	P1P2	P1P2	P2P3
1847	Solyc01g109660	P1P2	P2P3	P1P2	P1P3
1848	Solyc01g109680	P1P2	P1P2	P1P2	P1P2
1849	Solyc01g109710	P1P2	P1P2	P2P3	P2P3
1850	Solyc01g109760	P1P2	P1P2	P1P2	P1P2
1851	Solyc01g109770	P1P2	P1P2	P1P2	P1P3
1852	Solyc01g109780	P1P2	P1P2	P1P2	P1P3
1853	Solyc01g109790	P1P2	P1P2	P1P2	P1P2
1854	Solyc01g109830	P1P2	P1P2	P1P2	P2P3
1855	Solyc01g109850	P1P2	P2P3	P1P2	P1P2
1856	Solyc01g109860	P1P2	P1P2	P1P3	P2P3
1857	Solyc01g109870	P1P2	P1P2	P1P2	P2P3
1858	Solyc01g109880	P1P2	P1P2	P1P3	P2P3
1859	Solyc01g109890	P1P2	P1P2	P1P3	P2P3
1860	Solyc01g109910	P1P2	P1P2	P1P2	P1P3
1862	Solyc01g109940	P1P2	P1P2	P1P2	P2P3
1863	Solyc01g109960	P1P2	P1P2	P1P2	P1P2
1864	Solyc01g109980	P1P2	P1P2	P1P3	P1P3
1866	Solyc01g110000	P1P2	P1P2	P1P2	P2P3
1868	Solyc01g110020	P1P2	P1P2	P1P2	P1P3
1869	Solyc01g110030	P1P2	P1P2	P1P2	P1P3
1870	Solyc01g110060	P1P2	P1P2	P1P2	P1P2
1871	Solyc01g110100	P1P2	P2P3	P1P2	P1P3
1872	Solyc01g110110	P1P2	P1P2	P2P3	P1P3
1873	Solyc01g110120	P1P2	P1P2	P1P2	P1P3
1874	Solyc01g110130	P1P2	P1P2	P1P3	P1P2
1875	Solyc01g110150	P1P2	P1P2	P1P3	P1P2
1876	Solyc01g110160	P1P2	P1P2	P2P3	P1P2
1877	Solyc01g110270	P1P2	P1P2	P1P2	P1P2
1878	Solyc01g110290	P1P2	P2P3	P1P2	P2P3
1879	Solyc01g110300	P1P2	P1P2	P2P3	P1P3
1880	Solyc01g110310	P1P2	P1P2	P2P3	P2P3
1881	Solyc01g110350	P1P2	P1P2	P1P2	P2P3
1882	Solyc01g110370	P1P2	P1P2	P1P2	P2P3
1886	Solyc01g110410	P1P2	P1P2	P1P3	P2P3
1889	Solyc01g110460	P1P2	P1P2	P1P3	P1P2
1890	Solyc01g110470	P1P2	P1P2	P2P3	P1P2
1891	Solyc01g110480	P1P2	P1P2	P1P2	P2P3
1892	Solyc01g110490	P1P2	P1P2	P1P2	P1P3
1895	Solyc01g110540	P1P2	P1P2	P1P3	P1P3
1896	Solyc01g110550	P1P2	P1P2	P1P3	P1P2
1900	Solyc01g110820	P1P2	P1P2	P1P2	P2P3
1901	Solyc01g110960	P1P2	P1P2	P2P3	P1P2
1902	Solyc01g110990	P1P2	P2P3	P2P3	P1P3
1903	Solyc01g111020	P1P2	P1P2	P2P3	P1P2
1906	Solyc01g111090	P1P2	P1P2	P1P3	P1P2
1907	Solyc01g111110	P1P2	P1P2	P1P3	P2P3
1908	Solyc01g111120	P1P2	P1P2	P1P2	P2P3
1909	Solyc01g111130	P1P2	P1P2	P2P3	P1P2
1910	Solyc01g111140	P1P2	P1P2	P1P2	P1P3
1911	Solyc01g111150	P1P2	P1P2	P1P3	P2P3
1912	Solyc01g111170	P1P2	P1P3	P1P2	P1P2
1913	Solyc01g111190	P1P2	P1P2	P1P3	P1P3
1914	Solyc01g111200	P1P2	P1P2	P1P2	P1P2
1915	Solyc01g111210	P1P2	P1P2	P2P3	P1P2
1916	Solyc01g111240	P1P2	P1P2	P2P3	P1P3
1917	Solyc01g111260	P1P2	P1P2	P1P3	P2P3
1918	Solyc01g111280	P1P2	P1P2	P1P2	P2P3
1919	Solyc01g111300	P1P2	P1P2	P1P3	P2P3
1920	Solyc01g111310	P1P2	P1P2	P1P3	P2P3
1921	Solyc01g111320	P1P2	P1P2	P2P3	P2P3
1922	Solyc01g111330	P1P2	P1P2	P2P3	P1P2
1923	Solyc01g111350	P1P2	P1P2	P1P3	P2P3
1925	Solyc01g111370	P1P2	P1P2	P2P3	P1P2
1926	Solyc01g111380	P1P2	P1P2	P1P3	P1P2
1927	Solyc01g111400	P1P2	P1P2	P1P2	P1P3
1928	Solyc01g111410	P1P2	P1P2	P1P3	P1P3
1930	Solyc01g111440	P1P2	P1P2	P2P3	P1P3
1931	Solyc01g111450	P1P2	P1P2	P1P2	P2P3
1933	Solyc01g111460	P1P2	P1P3	P1P2	P1P2
1934	Solyc01g111470	P1P2	P1P2	P1P2	P1P2
1935	Solyc01g111500	P1P2	P1P2	P1P3	P2P3
1936	Solyc01g111510	P1P2	P1P2	P1P2	P1P2
1937	Solyc01g111520	P1P2	P1P2	P1P3	P1P3
1938	Solyc01g111530	P1P2	P1P2	P1P3	P1P3
1939	Solyc01g111560	P1P2	P1P2	P1P3	P1P3
1940	Solyc01g111570	P1P2	P1P2	P2P3	P2P3
1941	Solyc01g111580	P1P2	P2P3	P1P3	P1P3
1943	Solyc01g111600	P1P2	P1P2	P1P3	P1P2
1944	Solyc01g111610	P1P2	P2P3	P1P2	P1P2
1945	Solyc01g111620	P1P2	P1P2	P1P3	P2P3
1946	Solyc01g111630	P1P2	P1P2	P2P3	P1P3
1948	Solyc01g111660	P1P2	P1P2	P1P3	P1P2
1949	Solyc01g111670	P1P2	P1P2	P1P2	P2P3
1950	Solyc01g111680	P1P2	P1P2	P1P2	P1P3
1951	Solyc01g111690	P1P2	P1P2	P1P2	P1P3
1952	Solyc01g111710	P1P2	P1P2	P2P3	P1P2
1953	Solyc01g111720	P1P2	P1P2	P1P3	P1P3
1954	Solyc01g111730	P1P2	P1P2	P1P3	P1P3
1955	Solyc01g111740	P1P2	P1P2	P2P3	P1P3
1959	Solyc01g111780	P1P2	P1P2	P1P3	P1P2
1961	Solyc01g111800	P1P2	P1P2	P1P2	P1P2
1962	Solyc01g111810	P1P2	P1P2	P2P3	P1P2
1963	Solyc01g111830	P1P2	P1P3	P1P2	P2P3
1964	Solyc01g111840	P1P2	P1P2	P1P2	P2P3
1967	Solyc01g111890	P1P2	P1P2	P2P3	P1P2
1968	Solyc01g111910	P1P2	P1P2	P2P3	P2P3
1969	Solyc01g111920	P1P2	P1P2	P1P3	P1P2
1970	Solyc01g111930	P1P2	P1P2	P2P3	P2P3
1972	Solyc01g111940	P1P2	P1P2	P2P3	P1P2
1973	Solyc01g111980	P1P2	P1P2	P1P3	P1P2
1975	Solyc01g112000	P1P2	P1P2	P2P3	P2P3
1976	Solyc01g112010	P1P2	P1P2	P2P3	P1P3
1977	Solyc01g112020	P1P2	P2P3	P1P3	P1P2
1978	Solyc01g112040	P1P2	P1P2	P1P2	P1P2
1980	Solyc01g112080	P1P2	P2P3	P1P3	P1P2
1981	Solyc01g112090	P1P2	P2P3	P1P2	P1P2
1982	Solyc01g112140	P1P2	P1P2	P1P2	P1P3
1983	Solyc01g112150	P1P2	P1P2	P1P3	P1P3
1985	Solyc01g112170	P1P2	P1P2	P1P2	P1P2
1986	Solyc01g112180	P1P2	P1P2	P1P3	P2P3
1987	Solyc01g112190	P1P2	P1P2	P1P2	P1P3
1990	Solyc01g112220	P1P2	P1P2	P1P2	P2P3
1991	Solyc01g112240	P1P2	P1P2	P1P2	P2P3
1993	Solyc01g112250	P1P2	P1P2	P1P2	P1P2
1994	Solyc01g112260	P1P2	P1P2	P2P3	P1P2
1995	Solyc01g112280	P1P2	P1P2	P2P3	P1P3
1996	Solyc01g112290	P1P2	P1P2	P1P2	P2P3
1997	Solyc01g112300	P1P2	P1P2	P1P2	P1P3
1998	Solyc01g112310	P1P2	P1P2	P1P2	P1P2
1999	Solyc01g112320	P1P2	P1P2	P1P2	P1P3
2000	Solyc01g112340	P1P3	P1P2	P1P2	P1P2
2001	Solyc01g112350	P1P2	P1P2	P2P3	P1P2
2002	Solyc02g043860	P1P2	P1P2	P1P3	P2P3
2003	Solyc02g055460	P1P2	P1P2	P1P3	P2P3
2005	Solyc02g050180	P1P2	P1P2	P2P3	P1P2
2007	Solyc02g050200	P1P2	P1P2	P1P2	P1P3
2008	Solyc02g050240	P1P2	P1P2	P2P3	P2P3
2009	Solyc02g050280	P1P2	P1P2	P1P3	P1P3
2014	Solyc02g005200	P1P2	P1P2	P1P3	P1P2
2015	Solyc02g005210	P1P2	P1P2	P2P3	P2P3
2016	Solyc02g005290	P1P2	P1P2	P1P3	P1P3
2018	Solyc02g005320	P1P2	P1P2	P1P2	P2P3
2019	Solyc02g005350	P1P2	P1P2	P1P2	P2P3
2020	Solyc02g005480	P1P2	P1P2	P1P2	P1P2
2022	Solyc02g014150	P1P2	P1P2	P2P3	P2P3
2023	Solyc02g014170	P1P2	P1P2	P2P3	P2P3
2025	Solyc02g014180	P1P2	P1P2	P2P3	P2P3
2028	Solyc02g014190	P1P2	P1P2	P1P2	P1P3
2030	Solyc02g014310	P1P2	P1P2	P1P2	P1P3
2031	Solyc02g014350	P1P2	P1P2	P2P3	P1P3
2032	Solyc02g014360	P1P2	P1P2	P1P3	P1P2
2033	Solyc02g014380	P1P2	P1P2	P1P2	P2P3
2036	Solyc02g014460	P1P2	P1P2	P1P3	P1P3
2038	Solyc02g014770	P1P2	P1P2	P1P3	P1P3
2039	Solyc02g014870	P1P2	P1P2	P1P3	P1P3
2040	Solyc02g020910	P1P2	P1P2	P1P2	P1P3
2043	Solyc02g020940	P1P2	P1P2	P1P2	P2P3
2046	Solyc02g020980	P1P2	P1P2	P1P3	P2P3
2047	Solyc02g021050	P1P2	P1P2	P1P2	P2P3
2048	Solyc02g021100	P1P2	P1P2	P1P3	P2P3
2049	Solyc02g021140	P1P2	P1P2	P1P3	P1P2
2050	Solyc02g021230	P1P2	P1P2	P1P3	P2P3
2053	Solyc02g021270	P1P2	P2P3	P1P3	P1P2
2054	Solyc02g021400	P1P2	P1P2	P1P2	P1P3
2055	Solyc02g021420	P1P2	P1P2	P1P3	P1P3
2057	Solyc02g021430	P1P2	P1P2	P2P3	P1P3
2058	Solyc02g021440	P1P2	P1P2	P1P3	P1P2
2059	Solyc02g021470	P1P2	P1P2	P1P3	P1P3
2060	Solyc02g021550	P1P2	P1P2	P1P2	P2P3
2061	Solyc02g021560	P1P2	P1P2	P1P3	P2P3
2063	Solyc02g021590	P1P2	P1P2	P2P3	P2P3
2065	Solyc02g021620	P1P2	P1P2	P1P3	P1P2
2066	Solyc02g021640	P1P2	P1P2	P2P3	P1P2
2067	Solyc02g021650	P1P2	P1P2	P2P3	P1P2
2068	Solyc02g021690	P1P2	P1P2	P1P2	P1P3
2069	Solyc02g021700	P1P2	P1P2	P1P2	P2P3
2070	Solyc02g022830	P1P2	P1P2	P1P3	P1P3
2071	Solyc02g022870	P1P2	P1P2	P1P2	P1P3
2073	Solyc02g022920	P1P2	P1P2	P1P3	P1P2
2074	Solyc02g022930	P1P2	P1P2	P1P2	P1P3
2075	Solyc02g023950	P1P2	P1P2	P1P2	P2P3
2076	Solyc02g023970	P1P2	P1P2	P1P3	P1P2
2077	Solyc02g023980	P1P2	P1P2	P1P2	P1P3
2079	Solyc02g023990	P1P2	P1P2	P1P2	P1P2
2081	Solyc02g024000	P1P2	P2P3	P2P3	P1P2
2082	Solyc02g024010	P1P2	P1P2	P1P3	P2P3
2083	Solyc02g024020	P1P2	P1P2	P1P2	P1P2
2084	Solyc02g024050	P1P2	P1P2	P1P3	P1P2
2085	Solyc02g024070	P1P2	P1P2	P1P2	P2P3
2086	Solyc02g030080	P1P2	P1P2	P1P2	P2P3
2087	Solyc02g030120	P1P2	P1P2	P1P2	P2P3
2088	Solyc02g030170	P1P2	P1P2	P1P2	P1P3
2090	Solyc02g030210	P1P2	P1P2	P1P3	P2P3
2091	Solyc02g030230	P1P2	P1P2	P1P2	P1P3
2092	Solyc02g030250	P1P2	P1P3	P1P3	P1P3
2093	Solyc02g030450	P1P2	P2P3	P1P2	P1P3
2094	Solyc02g030460	P1P2	P2P3	P1P2	P2P3
2095	Solyc02g031710	P1P2	P1P2	P1P2	P2P3
2096	Solyc02g031830	P1P2	P1P2	P1P2	P2P3
2097	Solyc02g031840	P1P2	P1P2	P1P2	P1P2
2098	Solyc02g031860	P1P2	P1P2	P1P2	P1P3
2099	Solyc02g031900	P1P2	P1P3	P2P3	P1P2
2100	Solyc02g031970	P1P2	P2P3	P2P3	P2P3
2101	Solyc02g031980	P1P2	P1P2	P2P3	P1P2
2102	Solyc02g031990	P1P2	P1P3	P1P2	P2P3
2104	Solyc02g032120	P1P2	P1P2	P1P3	P1P3
2105	Solyc02g032200	P1P2	P1P2	P2P3	P1P3
2106	Solyc02g032300	P1P2	P1P2	P1P2	P1P2
2107	Solyc02g032330	P1P2	P1P2	P1P2	P1P2
2108	Solyc02g032450	P1P2	P1P2	P1P3	P2P3
2109	Solyc02g032510	P1P2	P1P2	P1P3	P1P3
2110	Solyc02g032840	P1P2	P1P2	P1P2	P1P2
2111	Solyc02g032850	P1P2	P1P2	P1P3	P1P3
2112	Solyc02g032860	P1P2	P1P2	P1P2	P2P3
2113	Solyc02g032870	P1P2	P1P2	P2P3	P1P3
2114	Solyc02g032920	P1P2	P1P2	P1P3	P2P3
2116	Solyc02g032930	P1P2	P1P2	P1P3	P2P3
2117	Solyc02g032970	P1P2	P1P2	P1P3	P1P3
2118	Solyc02g036270	P1P2	P1P2	P1P2	P1P2
2119	Solyc02g036280	P1P2	P2P3	P2P3	P1P3
2120	Solyc02g036330	P1P2	P1P2	P1P3	P1P2
2122	Solyc02g036350	P1P2	P1P2	P1P2	P1P2
2123	Solyc02g036370	P1P2	P1P3	P1P3	P1P3
2125	Solyc02g036380	P1P2	P1P2	P1P2	P1P2
2126	Solyc02g036450	P1P2	P1P3	P1P2	P2P3
2127	Solyc02g036460	P1P2	P1P2	P1P2	P1P2
2128	Solyc02g036470	P1P2	P2P3	P1P3	P1P2
2130	Solyc02g037510	P1P2	P1P3	P2P3	P2P3
2131	Solyc02g037530	P1P2	P1P2	P1P3	P2P3
2135	Solyc02g038740	P1P2	P1P2	P1P2	P1P3
2136	Solyc02g038750	P1P2	P1P3	P2P3	P2P3
2138	Solyc02g038760	P1P2	P1P2	P2P3	P1P3
2143	Solyc02g061760	P1P2	P2P3	P1P3	P2P3
2144	Solyc02g061790	P1P2	P1P2	P1P2	P2P3
2145	Solyc02g061810	P1P2	P1P2	P1P3	P2P3
2146	Solyc02g061820	P1P2	P1P2	P1P3	P1P2
2147	Solyc02g061840	P1P2	P1P2	P2P3	P1P2
2148	Solyc02g061940	P1P2	P2P3	P1P3	P1P2
2149	Solyc02g061950	P1P2	P1P2	P2P3	P1P3
2150	Solyc02g061960	P1P2	P1P2	P1P3	P1P3
2151	Solyc02g061980	P1P2	P1P2	P1P2	P1P2
2152	Solyc02g062000	P1P2	P1P2	P1P3	P2P3
2153	Solyc02g062020	P1P2	P1P2	P1P3	P1P2
2154	Solyc02g062040	P1P2	P1P2	P2P3	P1P3
2156	Solyc02g062110	P1P2	P1P2	P2P3	P2P3
2159	Solyc02g062250	P1P2	P1P2	P1P2	P1P2
2160	Solyc02g062270	P1P2	P2P3	P1P2	P2P3
2162	Solyc02g062340	P1P2	P2P3	P1P2	P2P3
2163	Solyc02g062350	P1P2	P1P2	P2P3	P2P3
2164	Solyc02g062370	P1P2	P1P2	P1P2	P2P3
2167	Solyc02g062420	P1P2	P1P2	P2P3	P1P2
2168	Solyc02g062430	P1P2	P1P2	P2P3	P1P3
2169	Solyc02g062460	P1P2	P1P2	P2P3	P1P2
2173	Solyc02g062530	P1P2	P1P2	P1P2	P2P3
2174	Solyc02g062540	P1P2	P1P2	P2P3	P1P2
2175	Solyc02g062570	P1P2	P1P2	P1P3	P1P3
2176	Solyc02g062580	P1P2	P1P2	P2P3	P1P3
2179	Solyc02g062620	P1P2	P1P2	P1P2	P1P3
2180	Solyc02g062640	P1P2	P1P2	P2P3	P1P3
2181	Solyc02g062670	P1P2	P1P2	P1P3	P1P3
2184	Solyc02g062720	P1P2	P1P2	P2P3	P2P3
2185	Solyc02g062740	P1P2	P1P3	P2P3	P1P3
2186	Solyc02g062780	P1P2	P1P2	P1P3	P1P2
2187	Solyc02g062800	P1P2	P1P2	P1P2	P1P3
2188	Solyc02g062810	P1P2	P1P2	P1P3	P1P2
2189	Solyc02g062910	P1P2	P1P2	P1P2	P1P2
2190	Solyc02g062920	P1P2	P1P2	P1P2	P1P3
2191	Solyc02g062930	P1P2	P1P2	P2P3	P2P3
2192	Solyc02g062940	P1P2	P1P2	P2P3	P1P3
2193	Solyc02g062950	P1P2	P1P2	P1P3	P2P3
2194	Solyc02g062960	P1P2	P1P2	P2P3	P2P3
2196	Solyc02g063010	P1P2	P1P2	P1P3	P2P3
2198	Solyc02g063050	P1P2	P1P2	P2P3	P1P2
2199	Solyc02g063060	P1P2	P1P2	P1P2	P1P2
2204	Solyc02g063160	P1P2	P1P2	P1P3	P1P2
2205	Solyc02g063220	P1P2	P1P2	P2P3	P1P3
2206	Solyc02g063240	P1P2	P1P2	P1P3	P1P3
2207	Solyc02g063270	P1P2	P1P2	P1P2	P1P3
2208	Solyc02g063280	P1P2	P1P2	P1P2	P1P3
2209	Solyc02g063290	P1P2	P1P2	P1P3	P1P2
2210	Solyc02g063300	P1P2	P1P2	P2P3	P2P3
2211	Solyc02g063330	P1P2	P1P2	P1P2	P1P3
2212	Solyc02g063390	P1P2	P1P2	P1P2	P1P2
2213	Solyc02g063430	P1P2	P1P2	P2P3	P1P2
2214	Solyc02g063450	P1P2	P1P2	P2P3	P1P2
2215	Solyc02g063460	P1P2	P2P3	P2P3	P1P2
2216	Solyc02g063490	P1P2	P1P2	P1P3	P1P3
2218	Solyc02g064580	P1P2	P1P2	P1P3	P2P3
2219	Solyc02g064650	P1P2	P1P2	P1P3	P2P3
2220	Solyc02g064670	P1P2	P1P2	P1P2	P1P2
2221	Solyc02g064680	P1P2	P1P2	P2P3	P2P3
2222	Solyc02g064700	P1P2	P1P2	P1P3	P2P3
2223	Solyc02g064710	P1P2	P1P2	P1P3	P1P2
2224	Solyc02g064720	P1P2	P1P2	P1P3	P2P3
2225	Solyc02g064730	P1P2	P2P3	P1P2	P2P3
2227	Solyc02g064750	P1P2	P1P2	P1P2	P1P2
2228	Solyc02g064770	P1P2	P1P2	P1P2	P1P3
2230	Solyc02g064950	P1P2	P1P2	P2P3	P1P2
2232	Solyc02g064990	P1P2	P1P2	P2P3	P2P3
2233	Solyc02g065070	P1P2	P1P2	P1P2	P1P2
2234	Solyc02g065080	P1P2	P1P2	P2P3	P2P3
2235	Solyc02g065110	P1P2	P1P2	P1P2	P1P2
2237	Solyc02g065180	P1P2	P1P2	P1P2	P1P2
2239	Solyc02g065350	P1P2	P1P2	P1P2	P2P3
2240	Solyc02g065360	P1P2	P2P3	P1P2	P1P3
2241	Solyc02g065370	P1P2	P1P2	P1P3	P2P3
2242	Solyc02g065380	P1P2	P1P2	P1P2	P1P2
2243	Solyc02g065400	P1P2	P1P2	P1P3	P1P3
2245	Solyc02g065420	P1P2	P1P2	P1P3	P1P2
2247	Solyc02g065500	P1P2	P1P2	P1P3	P1P2
2248	Solyc02g065510	P1P2	P2P3	P1P2	P1P2
2249	Solyc02g065540	P1P2	P1P2	P1P3	P1P2
2250	Solyc02g065550	P1P2	P1P2	P1P2	P1P3
2256	Solyc02g065620	P1P2	P1P2	P1P2	P1P3
2257	Solyc02g065630	P1P2	P2P3	P2P3	P2P3
2259	Solyc02g065660	P1P2	P1P2	P2P3	P1P3
2260	Solyc02g065680	P1P2	P1P2	P1P2	P1P2
2262	Solyc02g065720	P1P2	P1P2	P1P2	P1P2
2263	Solyc02g065770	P1P2	P1P2	P1P2	P2P3
2264	Solyc02g065780	P1P2	P1P2	P2P3	P1P3
2265	Solyc02g065790	P1P2	P1P2	P1P2	P2P3
2267	Solyc02g066930	P1P2	P1P2	P1P2	P1P2
2269	Solyc02g066950	P1P2	P1P2	P1P2	P1P2
2271	Solyc02g067010	P1P2	P2P3	P1P2	P1P2
2272	Solyc02g067030	P1P2	P1P2	P1P3	P2P3
2273	Solyc02g067060	P1P2	P2P3	P2P3	P2P3
2274	Solyc02g067070	P1P2	P1P2	P1P2	P2P3
2275	Solyc02g067080	P1P2	P1P2	P1P3	P2P3
2276	Solyc02g067090	P1P2	P1P2	P1P3	P1P2
2278	Solyc02g067120	P1P2	P1P2	P1P3	P1P2
2279	Solyc02g067160	P1P2	P2P3	P1P2	P1P2
2281	Solyc02g067200	P1P2	P1P2	P1P3	P2P3
2282	Solyc02g067210	P1P2	P1P2	P1P2	P2P3
2284	Solyc02g067250	P1P2	P1P3	P1P2	P2P3
2287	Solyc02g067310	P1P2	P1P2	P1P2	P2P3
2288	Solyc02g067320	P1P2	P1P2	P1P2	P1P2
2289	Solyc02g067340	P1P2	P1P2	P1P2	P2P3
2290	Solyc02g067370	P1P2	P1P2	P1P2	P2P3
2291	Solyc02g067390	P1P2	P1P2	P1P3	P1P2
2292	Solyc02g067420	P1P2	P1P2	P1P2	P1P2
2293	Solyc02g067440	P1P2	P1P2	P1P2	P1P2
2294	Solyc02g067460	P1P2	P1P2	P1P2	P1P2
2295	Solyc02g067470	P1P2	P1P3	P1P3	P1P3
2296	Solyc02g067520	P1P2	P1P2	P1P3	P2P3
2297	Solyc02g067530	P1P2	P1P2	P1P2	P1P2
2298	Solyc02g067540	P1P2	P1P2	P2P3	P1P3
2299	Solyc02g067560	P1P2	P1P2	P1P3	P1P2
2300	Solyc02g067570	P1P2	P1P2	P1P3	P1P2
2301	Solyc02g067580	P1P2	P1P2	P1P2	P1P2
2302	Solyc02g067620	P1P2	P1P2	P2P3	P1P3
2303	Solyc02g067670	P1P2	P1P2	P2P3	P1P2
2304	Solyc02g067680	P1P2	P1P2	P1P2	P1P3
2306	Solyc02g067740	P1P2	P1P2	P2P3	P2P3
2308	Solyc02g067760	P1P2	P1P2	P1P3	P1P2
2309	Solyc02g067800	P1P2	P2P3	P1P3	P1P3
2310	Solyc02g067810	P1P2	P1P2	P1P3	P1P2
2311	Solyc02g067820	P1P2	P1P2	P1P3	P2P3
2312	Solyc02g067830	P1P2	P1P2	P1P2	P1P3
2313	Solyc02g067840	P1P2	P1P3	P1P2	P2P3
2314	Solyc02g067860	P1P2	P1P2	P1P2	P2P3
2315	Solyc02g067890	P1P2	P1P2	P1P3	P1P3
2316	Solyc02g067900	P1P2	P2P3	P2P3	P2P3
2318	Solyc02g067930	P1P2	P1P2	P1P2	P1P3
2319	Solyc02g067960	P1P2	P1P2	P1P3	P1P2
2321	Solyc02g067980	P1P2	P1P2	P2P3	P2P3
2322	Solyc02g067990	P1P2	P1P2	P2P3	P2P3
2323	Solyc02g068000	P1P2	P1P2	P2P3	P1P3
2324	Solyc02g068010	P1P2	P1P2	P1P3	P1P3
2325	Solyc02g068040	P1P2	P1P2	P2P3	P2P3
2326	Solyc02g068050	P1P2	P1P2	P1P3	P1P2
2327	Solyc02g068060	P1P2	P2P3	P1P3	P1P2
2328	Solyc02g068070	P1P2	P1P2	P1P2	P1P2
2331	Solyc02g068100	P1P2	P1P2	P2P3	P1P2
2332	Solyc02g068110	P1P2	P1P2	P1P2	P2P3
2334	Solyc02g068130	P1P2	P1P2	P1P3	P2P3
2335	Solyc02g068150	P1P2	P1P2	P2P3	P1P2
2336	Solyc02g068180	P1P2	P1P2	P1P3	P1P2
2338	Solyc02g068200	P1P2	P1P2	P1P2	P2P3
2339	Solyc02g068230	P1P2	P1P2	P1P3	P2P3
2340	Solyc02g068240	P1P2	P1P2	P1P3	P1P2
2341	Solyc02g068260	P1P2	P1P2	P2P3	P1P2
2342	Solyc02g068270	P1P2	P1P2	P2P3	P1P3
2343	Solyc02g068280	P1P2	P1P2	P1P3	P1P2
2345	Solyc02g068300	P1P2	P1P2	P1P2	P2P3
2346	Solyc02g068310	P1P2	P1P3	P1P2	P1P3
2347	Solyc02g068320	P1P2	P1P3	P1P2	P1P2
2349	Solyc02g068360	P1P2	P1P2	P2P3	P2P3
2351	Solyc02g068370	P1P2	P1P2	P1P3	P2P3
2352	Solyc02g068380	P1P2	P1P2	P1P3	P1P3
2353	Solyc02g068390	P1P2	P1P2	P1P3	P1P3
2354	Solyc02g068400	P1P2	P1P2	P2P3	P2P3
2355	Solyc02g068420	P1P2	P2P3	P1P3	P1P3
2356	Solyc02g068430	P1P2	P2P3	P1P2	P2P3
2359	Solyc02g068480	P1P2	P1P2	P1P3	P1P2
2360	Solyc02g068490	P1P2	P1P2	P2P3	P1P2
2363	Solyc02g068530	P1P2	P1P3	P1P3	P1P2
2364	Solyc02g068550	P1P2	P1P2	P1P2	P2P3
2365	Solyc02g068560	P1P2	P1P2	P1P2	P1P2
2369	Solyc02g068650	P1P2	P2P3	P1P3	P1P2
2370	Solyc02g068680	P1P2	P1P2	P1P3	P1P2
2371	Solyc02g068690	P1P2	P1P2	P1P3	P1P2
2375	Solyc02g068740	P1P2	P1P2	P1P3	P1P3
2377	Solyc02g068770	P1P2	P1P3	P1P2	P2P3
2378	Solyc02g068780	P1P2	P1P2	P1P2	P1P2
2381	Solyc02g068900	P1P2	P1P2	P1P2	P1P3
2382	Solyc02g068910	P1P2	P1P2	P2P3	P1P3
2383	Solyc02g068920	P1P2	P2P3	P1P3	P1P2
2384	Solyc02g068930	P1P2	P1P2	P1P3	P2P3
2385	Solyc02g068990	P1P2	P1P2	P2P3	P2P3
2386	Solyc02g069010	P1P2	P1P2	P2P3	P1P3
2387	Solyc02g069070	P1P2	P1P2	P2P3	P1P2
2388	Solyc02g069080	P1P2	P1P2	P1P3	P1P3
2392	Solyc02g069130	P1P2	P1P2	P1P3	P2P3
2394	Solyc02g069150	P1P2	P1P2	P1P3	P1P2
2395	Solyc02g069160	P1P2	P1P2	P1P2	P2P3
2397	Solyc02g069180	P1P2	P1P2	P1P2	P2P3
2401	Solyc02g069210	P1P2	P1P2	P2P3	P1P3
2402	Solyc02g069220	P1P2	P1P2	P1P2	P2P3
2403	Solyc02g069230	P1P2	P1P2	P1P3	P1P3
2404	Solyc02g069240	P1P2	P1P2	P1P2	P2P3
2407	Solyc02g069310	P1P2	P1P2	P1P3	P1P3
2408	Solyc02g069320	P1P2	P1P2	P1P2	P1P3
2410	Solyc02g069340	P1P2	P1P2	P2P3	P2P3
2411	Solyc02g069350	P1P2	P1P2	P1P3	P2P3
2412	Solyc02g069370	P1P2	P1P2	P2P3	P1P2
2413	Solyc02g069380	P1P2	P1P2	P2P3	P1P2
2415	Solyc02g069400	P1P2	P1P2	P2P3	P2P3
2417	Solyc02g069470	P1P2	P1P2	P1P2	P1P2
2418	Solyc02g069490	P1P2	P1P2	P2P3	P1P3
2419	Solyc02g069500	P1P2	P1P2	P2P3	P1P2
2422	Solyc02g069580	P1P2	P1P2	P1P2	P1P2
2423	Solyc02g069590	P1P2	P1P2	P2P3	P2P3
2428	Solyc02g069660	P1P2	P1P2	P1P3	P2P3
2430	Solyc02g069680	P1P2	P1P2	P1P3	P2P3
2432	Solyc02g069720	P1P2	P1P2	P2P3	P2P3
2433	Solyc02g069750	P1P2	P1P2	P2P3	P2P3
2434	Solyc02g069770	P1P2	P2P3	P1P2	P2P3
2435	Solyc02g069780	P1P2	P1P2	P1P2	P1P2
2436	Solyc02g069790	P1P2	P1P2	P1P3	P2P3
2437	Solyc02g069800	P1P2	P1P2	P1P2	P1P3
2439	Solyc02g069820	P1P2	P1P2	P1P2	P1P3
2440	Solyc02g069830	P1P2	P1P2	P2P3	P2P3
2441	Solyc02g069840	P1P2	P1P2	P1P2	P1P2
2442	Solyc02g069850	P1P2	P1P2	P2P3	P1P2
2443	Solyc02g069880	P1P2	P1P3	P1P2	P1P2
2444	Solyc02g069910	P1P2	P1P2	P2P3	P2P3
2447	Solyc02g069940	P1P2	P1P2	P1P2	P1P3
2448	Solyc02g069950	P1P2	P1P3	P2P3	P1P3
2450	Solyc02g069970	P1P2	P1P2	P1P2	P1P2
2453	Solyc02g070030	P1P2	P1P2	P1P2	P2P3
2456	Solyc02g070050	P1P2	P1P2	P1P2	P2P3
2459	Solyc02g070220	P1P2	P1P3	P1P3	P1P3
2461	Solyc02g070250	P1P2	P1P2	P1P2	P2P3
2462	Solyc02g070260	P1P2	P1P2	P1P3	P1P3
2463	Solyc02g070280	P1P2	P1P2	P1P2	P1P2
2465	Solyc02g070300	P1P2	P1P2	P1P2	P1P3
2466	Solyc02g070310	P1P2	P1P2	P1P3	P2P3
2467	Solyc02g070330	P1P2	P1P2	P1P2	P1P2
2468	Solyc02g070340	P1P2	P1P2	P1P2	P1P2
2470	Solyc02g070400	P1P2	P1P2	P2P3	P2P3
2472	Solyc02g070460	P1P2	P1P2	P1P2	P2P3
2473	Solyc02g070480	P1P2	P1P2	P2P3	P2P3
2475	Solyc02g070490	P1P2	P1P2	P1P2	P1P3
2476	Solyc02g070500	P1P2	P1P2	P1P3	P1P2
2477	Solyc02g070510	P1P2	P1P2	P2P3	P1P3
2478	Solyc02g070520	P1P2	P1P2	P1P2	P1P3
2479	Solyc02g070540	P1P2	P1P2	P1P2	P1P3
2480	Solyc02g070550	P1P2	P1P2	P1P2	P2P3
2481	Solyc02g070560	P1P2	P1P3	P1P3	P2P3
2482	Solyc02g070570	P1P2	P1P2	P1P3	P1P3
2483	Solyc02g070580	P1P2	P1P2	P2P3	P1P2
2484	Solyc02g070620	P1P2	P1P2	P1P2	P2P3
2485	Solyc02g070630	P1P2	P1P2	P1P3	P2P3
2486	Solyc02g070640	P1P2	P1P2	P1P2	P1P2
2487	Solyc02g070650	P1P2	P1P2	P1P3	P1P2
2488	Solyc02g070670	P1P2	P1P3	P2P3	P1P2
2491	Solyc02g070760	P1P2	P1P2	P2P3	P2P3
2492	Solyc02g070770	P1P2	P1P2	P1P3	P2P3
2493	Solyc02g070780	P1P2	P1P2	P1P3	P1P2
2494	Solyc02g070790	P1P2	P1P2	P1P3	P1P2
2495	Solyc02g070800	P1P2	P1P2	P1P2	P1P3
2496	Solyc02g070810	P1P2	P1P2	P1P2	P1P3
2497	Solyc02g070860	P1P2	P1P2	P1P2	P1P2
2498	Solyc02g070870	P1P2	P1P2	P1P2	P1P2
2500	Solyc02g070880	P1P2	P1P2	P1P2	P1P3
2501	Solyc02g070890	P1P2	P1P2	P1P2	P1P3
2502	Solyc02g070940	P1P2	P1P2	P1P3	P1P2
2503	Solyc02g071040	P1P2	P1P2	P1P3	P1P3
2504	Solyc02g071050	P1P2	P1P2	P2P3	P1P2
2505	Solyc02g071060	P1P2	P1P2	P1P3	P1P3
2506	Solyc02g071120	P1P2	P1P2	P1P3	P2P3
2507	Solyc02g071140	P1P2	P1P2	P2P3	P2P3
2508	Solyc02g071160	P1P2	P1P2	P2P3	P1P2
2510	Solyc02g071170	P1P2	P1P2	P1P3	P1P2
2512	Solyc02g071190	P1P2	P1P2	P1P2	P2P3
2514	Solyc02g071210	P1P2	P1P2	P1P3	P2P3
2515	Solyc02g071220	P1P2	P1P2	P2P3	P1P2
2516	Solyc02g071240	P1P2	P1P2	P2P3	P1P3
2517	Solyc02g071250	P1P2	P1P2	P2P3	P2P3
2518	Solyc02g071260	P1P2	P1P2	P2P3	P1P2
2520	Solyc02g071270	P1P2	P1P2	P1P2	P1P3
2521	Solyc02g071280	P1P2	P1P2	P1P2	P1P2
2524	Solyc02g071320	P1P2	P1P2	P2P3	P1P2
2525	Solyc02g071330	P1P3	P1P2	P2P3	P2P3
2526	Solyc02g071350	P1P2	P1P2	P1P3	P1P3
2527	Solyc02g071450	P1P2	P1P2	P1P3	P2P3
2528	Solyc02g071510	P1P2	P1P2	P1P2	P1P2
2530	Solyc02g071580	P1P2	P1P2	P1P2	P1P3
2532	Solyc02g071600	P1P2	P2P3	P1P2	P1P3
2533	Solyc02g071730	P1P2	P1P2	P1P3	P2P3
2534	Solyc02g071740	P1P2	P1P2	P1P2	P2P3
2535	Solyc02g071750	P1P2	P1P2	P1P2	P1P2
2536	Solyc02g071780	P1P2	P1P2	P1P2	P2P3
2537	Solyc02g071810	P1P2	P1P2	P2P3	P2P3
2538	Solyc02g071860	P1P2	P1P2	P2P3	P1P2
2539	Solyc02g071870	P1P2	P1P2	P2P3	P2P3
2541	Solyc02g071880	P1P2	P1P2	P1P2	P1P2
2542	Solyc02g071890	P1P2	P1P2	P2P3	P2P3
2544	Solyc02g071940	P1P2	P2P3	P2P3	P2P3
2545	Solyc02g071980	P1P2	P1P2	P1P2	P1P2
2546	Solyc02g071990	P1P2	P1P2	P2P3	P1P2
2547	Solyc02g072000	P1P2	P1P2	P2P3	P1P3
2548	Solyc02g072020	P1P2	P2P3	P2P3	P2P3
2549	Solyc02g072080	P1P2	P1P2	P1P2	P1P2
2550	Solyc02g072090	P1P2	P2P3	P1P2	P1P3
2551	Solyc02g072100	P1P2	P1P3	P2P3	P1P3
2553	Solyc02g072120	P1P2	P1P2	P2P3	P1P3
2554	Solyc02g072130	P1P2	P1P2	P2P3	P2P3
2555	Solyc02g072140	P1P2	P1P2	P1P2	P1P3
2556	Solyc02g072150	P1P2	P1P2	P1P2	P1P2
2557	Solyc02g072160	P1P2	P1P2	P2P3	P1P3
2558	Solyc02g072180	P1P2	P1P2	P1P2	P1P2
2559	Solyc02g072230	P1P2	P1P3	P1P2	P2P3
2561	Solyc02g072300	P1P2	P1P2	P1P3	P1P2
2563	Solyc02g072320	P1P3	P1P2	P2P3	P1P2
2564	Solyc02g072450	P1P2	P1P2	P1P3	P2P3
2565	Solyc02g072510	P1P2	P1P2	P1P2	P1P3
2566	Solyc02g072520	P1P2	P1P2	P1P2	P1P3
2573	Solyc02g076690	P1P2	P1P2	P1P3	P1P3
2575	Solyc02g076710	P1P2	P1P2	P2P3	P1P3
2576	Solyc02g076720	P1P2	P1P2	P1P3	P1P3
2577	Solyc02g076730	P1P2	P1P2	P1P2	P1P3
2579	Solyc02g076750	P1P2	P1P2	P1P3	P1P3
2581	Solyc02g076780	P1P2	P1P2	P1P3	P2P3
2582	Solyc02g076790	P1P2	P1P2	P1P2	P1P2
2583	Solyc02g076800	P2P3	P2P3	P1P3	P2P3
2584	Solyc02g076810	P1P2	P1P3	P1P2	P1P3
2585	Solyc02g076840	P1P2	P1P2	P1P2	P1P3
2587	Solyc02g076900	P1P2	P1P2	P1P3	P2P3
2589	Solyc02g077080	P1P2	P1P2	P1P2	P2P3
2590	Solyc02g077090	P1P2	P1P2	P1P3	P1P2
2592	Solyc02g077220	P1P2	P1P2	P1P2	P1P2
2593	Solyc02g077240	P1P2	P2P3	P2P3	P2P3
2594	Solyc02g077260	P1P2	P1P2	P1P2	P2P3
2595	Solyc02g077280	P1P2	P2P3	P2P3	P1P3
2596	Solyc02g077320	P1P2	P1P2	P2P3	P1P3
2598	Solyc02g077430	P1P2	P1P2	P1P3	P1P2
2599	Solyc02g077440	P1P2	P1P2	P2P3	P1P3
2600	Solyc02g077450	P1P2	P1P2	P1P3	P1P3
2602	Solyc02g077470	P1P2	P1P2	P2P3	P1P2
2604	Solyc02g077560	P1P2	P1P2	P1P3	P1P3
2605	Solyc02g077590	P1P2	P1P2	P1P2	P1P3
2606	Solyc02g077610	P1P2	P1P2	P1P2	P1P3
2607	Solyc02g077620	P1P2	P1P2	P1P3	P1P2
2608	Solyc02g077630	P1P2	P1P2	P1P2	P2P3
2610	Solyc02g077660	P1P2	P1P2	P1P2	P1P2
2611	Solyc02g077670	P1P2	P1P2	P1P2	P1P2
2612	Solyc02g077680	P1P2	P1P2	P1P3	P1P3
2613	Solyc02g077690	P1P2	P1P2	P1P2	P2P3
2614	Solyc02g077710	P1P2	P1P2	P1P2	P1P2
2615	Solyc02g077730	P1P2	P1P2	P1P2	P2P3
2616	Solyc02g077740	P1P2	P1P2	P1P3	P2P3
2617	Solyc02g077750	P1P2	P1P2	P2P3	P1P2
2620	Solyc02g077780	P1P2	P1P2	P1P2	P1P2
2621	Solyc02g077840	P1P2	P1P2	P1P2	P2P3
2622	Solyc02g077850	P1P2	P1P2	P2P3	P2P3
2623	Solyc02g077880	P1P2	P1P2	P1P3	P1P2
2624	Solyc02g077890	P1P2	P1P2	P1P2	P2P3
2625	Solyc02g077900	P1P2	P1P2	P1P2	P1P2
2626	Solyc02g077910	P1P2	P1P2	P1P2	P1P2
2627	Solyc02g077990	P1P2	P1P2	P1P3	P1P3
2628	Solyc02g078010	P1P2	P1P2	P2P3	P1P2
2629	Solyc02g078020	P1P2	P1P2	P1P2	P1P2
2631	Solyc02g078040	P1P2	P1P2	P2P3	P1P2
2632	Solyc02g078100	P1P2	P1P2	P1P2	P2P3
2633	Solyc02g078120	P1P2	P1P2	P1P2	P1P3
2635	Solyc02g078150	P1P2	P1P2	P1P3	P1P3
2636	Solyc02g078160	P1P2	P1P2	P1P3	P1P3
2638	Solyc02g078200	P1P2	P1P2	P1P3	P2P3
2640	Solyc02g078230	P1P2	P2P3	P1P2	P1P2
2641	Solyc02g078260	P1P2	P1P2	P2P3	P1P2
2645	Solyc02g078300	P1P2	P1P2	P1P2	P2P3
2647	Solyc02g078330	P1P2	P1P2	P1P2	P1P3
2648	Solyc02g078350	P1P2	P1P2	P1P3	P1P3
2649	Solyc02g078360	P1P2	P1P2	P2P3	P2P3
2650	Solyc02g078370	P1P2	P1P2	P2P3	P2P3
2651	Solyc02g078380	P1P2	P1P2	P1P3	P2P3
2653	Solyc02g078400	P1P2	P1P2	P1P2	P1P3
2654	Solyc02g078410	P1P2	P2P3	P2P3	P1P3
2655	Solyc02g078440	P1P2	P1P2	P2P3	P2P3
2657	Solyc02g078460	P1P2	P1P2	P1P3	P1P2
2658	Solyc02g078470	P1P2	P1P2	P1P2	P2P3
2659	Solyc02g078480	P1P2	P1P2	P2P3	P2P3
2660	Solyc02g078490	P1P2	P1P2	P2P3	P1P2
2662	Solyc02g078520	P1P2	P1P2	P1P2	P1P3
2663	Solyc02g078540	P1P2	P1P2	P1P3	P1P3
2664	Solyc02g078550	P1P2	P1P2	P2P3	P1P3
2665	Solyc02g078560	P1P2	P1P2	P2P3	P2P3
2666	Solyc02g078570	P1P2	P2P3	P2P3	P2P3
2667	Solyc02g078580	P1P2	P1P2	P1P3	P1P3
2668	Solyc02g078590	P1P2	P1P2	P1P3	P2P3
2670	Solyc02g078610	P1P2	P1P2	P1P3	P1P3
2671	Solyc02g078630	P1P2	P1P2	P1P2	P2P3
2673	Solyc02g078670	P1P2	P1P2	P2P3	P2P3
2674	Solyc02g078720	P1P2	P1P2	P2P3	P1P3
2675	Solyc02g078760	P1P2	P1P2	P1P2	P1P2
2676	Solyc02g078780	P1P2	P1P3	P2P3	P1P2
2677	Solyc02g078790	P1P2	P1P2	P1P3	P2P3
2679	Solyc02g078810	P1P2	P1P2	P1P2	P2P3
2680	Solyc02g078820	P1P2	P1P2	P1P3	P1P2
2681	Solyc02g078830	P1P2	P1P2	P1P2	P2P3
2683	Solyc02g078850	P1P2	P1P2	P2P3	P1P2
2684	Solyc02g078860	P1P2	P1P2	P1P2	P2P3
2685	Solyc02g078880	P1P2	P1P2	P1P2	P1P2
2686	Solyc02g078890	P1P2	P1P2	P1P3	P1P2
2688	Solyc02g078920	P1P2	P1P2	P1P2	P1P2
2689	Solyc02g078940	P1P2	P1P2	P1P3	P1P3
2690	Solyc02g078950	P1P2	P1P2	P1P2	P1P3
2691	Solyc02g078960	P1P2	P1P2	P1P2	P1P3
2692	Solyc02g078970	P1P2	P1P2	P1P2	P2P3
[truncated: 9,062 more rows]
