# Supplementary material for: The effects of introgression across thousands of quantitative traits revealed by gene expression in wild tomatoes
Source: PLoS Genet. 2021 Nov 8;17(11):e1009892. doi: 10.1371/journal.pgen.1009892 (PMC8601620; doi:10.1371/journal.pgen.1009892)
Supplement: S5 Data — (TXT) [file pgen.1009892.s010.txt]

 [1] 0.813768249168065 No                0.40448298612655 
 [4] Yes               0.88097246429001  Yes              
 [7] 0.829703767727713 Yes               0.425173487393062
[10] No                0.540053115505516 No               
[13] 0.147119760274398 Yes               0.641311856877519
[16] No                0.96295640881554  Yes              
 [1] 0.717392529450502 No                0.557409782215298
 [4] No                0.554826237449049 Yes              
 [7] 0.412431275755764 Yes               0.784329406073618
[10] Yes               0.900065807050055 No               
[13] 0.914094303837564 Yes               0.482279542525637
[16] No                0.401007325573457 Yes              
 [1] 0.993939601480082 No                0.474612074277921
 [4] Yes               0.54387035609084  Yes              
 [7] 0.131460824913856 Yes               0.850814498589422
[10] Yes               0.995785753653    No               
[13] 0.846834546000816 Yes               0.643122425766955
[16] Yes               0.921181560429801 Yes              
 [1] 0.643342493215062 Yes               0.493450425125894
 [4] No                0.931397714824037 Yes              
 [7] 0.551429354934327 No                0.442700257432442
[10] Yes               0.213177453092909 No               
[13] 0.334286973550315 Yes               0.684865299137074
[16] Yes               0.924120318677883 No               
 [1] 0.023627930098758 No                0.488231756961703
 [4] No                0.969737907141548 Yes              
 [7] 0.154210474279286 Yes               0.173267213570328
[10] Yes               0.226721888577307 No               
[13] 0.398727188559832 No                0.75594332965283 
[16] No                0.814158871660769 No               
 [1] 0.846740732568439  Yes                0.0468915940704481
 [4] No                 0.75694431212077   Yes               
 [7] 0.581159627792307  Yes                0.417514417446043 
[10] Yes                0.288092476379042  Yes               
[13] 0.234625310809393  No                 0.975683692969111 
[16] No                 0.987729596437138  No                
 [1] 0.44809990572743  Yes               0.64366268960782 
 [4] No                0.776358569700074 Yes              
 [7] 0.371693274897983 No                0.678208911298874
[10] Yes               0.252959139412615 No               
[13] 0.569629521855321 No                0.44548548856399 
[16] No                0.134872035562878 No               
 [1] 0.341374660067721 Yes               0.622627198679995
 [4] No                0.923632976881735 Yes              
 [7] 0.223571216732622 Yes               0.750685315298637
[10] Yes               0.162516130935853 No               
[13] 0.276901093631691 No                0.430290347047439
[16] Yes               0.398348897096815 No               
 [1] 0.0104664912523901 Yes                0.91318988743367  
 [4] Yes                0.351905124651013  No                
 [7] 0.055101504681748  No                 0.095834041147938 
[10] Yes                0.0837433146222662 No                
[13] 0.301354856828228  Yes                0.883791714735561 
[16] Yes                0.132061533021437  Yes               
 [1] 0.989059811298059   No                  0.817975987516429  
 [4] Yes                 0.999611133801803   No                 
 [7] 0.489072428407659   No                  0.586332226222315  
[10] No                  0.795253057980619   Yes                
[13] 0.705194908089743   No                  0.160494577861577  
[16] No                  0.00816482288090835 No                 
 [1] 0.662784238396154  Yes                0.921937493374968 
 [4] Yes                0.285841394409399  Yes               
 [7] 0.933059243470077  No                 0.224066953387216 
[10] No                 0.0332000699441999 Yes               
[13] 0.73129018211117   Yes                0.0244438120754905
[16] No                 0.187134520107158  No                
 [1] 0.648316252640229 Yes               0.358305315763917
 [4] No                0.391177570076212 No               
 [7] 0.453856713661247 No                0.18484745037078 
[10] No                0.103301638202691 No               
[13] 0.242098652789878 No                0.651201549561403
[16] Yes               0.882061121583962 No               
 [1] 0.430753117474949 Yes               0.955588699194556
 [4] No                0.182649286506905 Yes              
 [7] 0.461886794387732 No                0.220784893840939
[10] No                0.393272915205427 No               
[13] 0.722036163399448 No                0.199035127138474
[16] Yes               0.741611398677626 Yes              
 [1] 0.11727011470295  Yes               0.262415938719776
 [4] Yes               0.19421237450748  Yes              
 [7] 0.603589711097514 No                0.625861253107937
[10] Yes               0.279460744435551 Yes              
[13] 0.880788621447326 No                0.796488528577351
[16] No                0.544482369206559 No               
 [1] 0.129889495734567 No                0.515676734616207
 [4] No                0.19497967420309  No               
 [7] 0.598269470315032 Yes               0.292405037727845
[10] Yes               0.597840324288319 Yes              
[13] 0.840488949784412 No                0.635221477898677
[16] No                0.28285832680878  Yes              
 [1] 0.679474244238053 No                0.952996123553684
 [4] No                0.242277910475536 No               
 [7] 0.808059879917238 Yes               0.865654954416154
[10] No                0.703288766636668 No               
[13] 0.974040079643614 Yes               0.466390700733139
[16] Yes               0.412043486809778 No               
 [1] 0.0217257061116991 No                 0.626327906794421 
 [4] No                 0.263550221832987  Yes               
 [7] 0.255787878123698  No                 0.754116337628701 
[10] Yes                0.397716917221942  Yes               
[13] 0.638962596605966  Yes                0.43304844669702  
[16] No                 0.593588982125439  No                
 [1] 0.640146177648029  Yes                0.829691978438554 
 [4] No                 0.789174546899877  Yes               
 [7] 0.442499359725834  No                 0.0858396943569817
[10] No                 0.844465333344129  Yes               
[13] 0.818059558571746  Yes                0.32384301607486  
[16] No                 0.0827885861759795 Yes               
 [1] 0.623102780978204  No                 0.126518928861278 
 [4] Yes                0.198783166888213  No                
 [7] 0.441417452078643  No                 0.745306204501898 
[10] No                 0.963184921799342  No                
[13] 0.0642898095333121 Yes                0.536169695451879 
[16] No                 0.12632063986933   Yes               
 [1] 0.628042790498707  No                 0.13733886186035  
 [4] No                 0.0665309189335175 Yes               
 [7] 0.205140533197071  No                 0.331915393436816 
[10] Yes                0.376044245456717  Yes               
[13] 0.868818208556309  No                 0.709056317920359 
[16] Yes                0.603719399840031  No                
 [1] 0.457401809312091  Yes                0.204524980159633 
 [4] Yes                0.230987824811179  No                
 [7] 0.701544256666311  No                 0.901620040780098 
[10] Yes                0.0136970125542059 Yes               
[13] 0.182012217272595  Yes                0.917539400121301 
[16] Yes                0.808053486107613  No                
 [1] 0.913281540474558 No                0.772468173755077
 [4] Yes               0.953832404135499 Yes              
 [7] 0.225235837906214 No                0.643491846999067
[10] No                0.602432075694587 No               
[13] 0.186928832257974 No                0.25323304225025 
[16] Yes               0.619934246526092 Yes              
 [1] 0.0590348721235464 No                 0.0887952853423055
 [4] Yes                0.675028692911876  Yes               
 [7] 0.171855315744894  No                 0.277743672790477 
[10] No                 0.921641507131979  No                
[13] 0.51750391533203   Yes                0.297901204509371 
[16] No                 0.916890324293578  Yes               
 [1] 0.561150226555354  No                 0.405921672208827 
 [4] Yes                0.66627245655179   Yes               
 [7] 0.903973577308814  Yes                0.257793559553917 
[10] Yes                0.377561300330707  Yes               
[13] 0.595818399887763  No                 0.648153555541484 
[16] Yes                0.0360838067659234 Yes               
 [1] 0.829260009742435 No                0.475376092289431
 [4] No                0.723426826561639 No               
 [7] 0.797855738147857 No                0.566447704422295
[10] Yes               0.376692612252717 No               
[13] 0.755214841139091 No                0.540167705598044
[16] Yes               0.669221882170178 Yes              
 [1] 0.145744194694672  Yes                0.724512415043776 
 [4] Yes                0.233211891997545  No                
 [7] 0.873591832772442  Yes                0.747412441349039 
[10] Yes                0.834313342860971  No                
[13] 0.270231432514738  No                 0.225979448975664 
[16] No                 0.0531393329998615 No                
 [1] 0.359843461947559  No                 0.430086342217229 
 [4] No                 0.888210727089668  No                
 [7] 0.796222396435363  Yes                0.298119700604753 
[10] No                 0.820683410043129  Yes               
[13] 0.102545568196474  No                 0.0138447946254131
[16] Yes                0.411448019806103  No                
 [1] 0.752493737025142  No                 0.762268921875801 
 [4] Yes                0.437841238668308  No                
 [7] 0.191232341462779  No                 0.507679773517705 
[10] Yes                0.156736771755     Yes               
[13] 0.356864427718557  No                 0.918213786260568 
[16] No                 0.0630921253780335 Yes               
 [1] 0.28239547315218   No                 0.306512204983761 
 [4] No                 0.833168732006044  No                
 [7] 0.433510157474396  Yes                0.155462816991691 
[10] Yes                0.15632239743306   No                
[13] 0.655981715179818  Yes                0.0948713109563579
[16] No                 0.187927675634498  No                
 [1] 0.185897521967852 Yes               0.64733675140713 
 [4] No                0.397143443260263 No               
 [7] 0.927545754058184 Yes               0.738972266361705
[10] Yes               0.22314359637962  No               
[13] 0.623239928856253 No                0.657971120267131
[16] Yes               0.578449858350002 Yes              
 [1] 0.673333522453765 Yes               0.75461091553132 
 [4] Yes               0.784226717598957 Yes              
 [7] 0.188754841593306 Yes               0.924835111134997
[10] Yes               0.849369089376555 No               
[13] 0.654036432210296 Yes               0.175004676241763
[16] No                0.808929615890213 Yes              
 [1] 0.793043046562895 No                0.580571026541063
 [4] No                0.911371249455504 No               
 [7] 0.58581536971368  Yes               0.276507120863212
[10] Yes               0.204148091822333 No               
[13] 0.351328173930009 No                0.75772385909981 
[16] Yes               0.669865308023839 No               
 [1] 0.734469668230999  No                 0.37847290810558  
 [4] No                 0.796964742522709  Yes               
 [7] 0.682158103533038  Yes                0.0365633444735863
[10] Yes                0.266991710192011  Yes               
[13] 0.0799755540448706 Yes                0.616435966362167 
[16] No                 0.720085836712309  Yes               
 [1] 0.522614072180326 No                0.127332161468255
 [4] Yes               0.705571207157055 Yes              
 [7] 0.364127356132033 Yes               0.678049647230261
[10] No                0.143119275171707 No               
[13] 0.533961765805101 No                0.982279001997629
[16] No                0.306127826036438 Yes              
 [1] 0.358449161667453  Yes                0.75133615719668  
 [4] No                 0.012870003985389  Yes               
 [7] 0.0139729494970111 No                 0.583253343197092 
[10] Yes                0.808539072879144  Yes               
[13] 0.460881695242668  No                 0.433372890840816 
[16] Yes                0.779760353476506  No                
 [1] 0.688622951338947  Yes                0.804544639359493 
 [4] Yes                0.204493470367257  No                
 [7] 0.11944152327549   Yes                0.950689348182216 
[10] Yes                0.900636159141502  Yes               
[13] 0.457976059674777  Yes                0.0773367014966309
[16] No                 0.903890077448866  No                
 [1] 0.607153876928305 No                0.371790760803237
 [4] No                0.331112372245864 Yes              
 [7] 0.275216510131839 No                0.176793457856568
[10] No                0.673211375915434 Yes              
[13] 0.976304556787217 No                0.863805348649341
[16] No                0.411802358515344 No               
 [1] 0.2106402354867   Yes               0.723058449900616
 [4] No                0.215540210881444 No               
 [7] 0.638857548663996 Yes               0.540403012550199
[10] No                0.457637616567154 No               
[13] 0.623341243680519 Yes               0.422647196286633
[16] Yes               0.76543500327563  No               
 [1] 0.196539428118343  Yes                0.90437719099167  
 [4] Yes                0.0804406552664487 No                
 [7] 0.963920618558618  No                 0.807765319614409 
[10] Yes                0.862333271369378  Yes               
[13] 0.409717439589877  No                 0.224714825940356 
[16] Yes                0.930108641999363  No                
 [1] 0.869435842961117  Yes                0.529510823416319 
 [4] Yes                0.944071824177025  No                
 [7] 0.707433225397481  Yes                0.661057893590106 
[10] No                 0.278593178604811  No                
[13] 0.0774763594025182 No                 0.0642830466872899
[16] No                 0.0872873489981459 No                
 [1] 0.642486333039513 Yes               0.558122784114358
 [4] Yes               0.194063928832456 Yes              
 [7] 0.309572462969158 No                0.662496642125999
[10] No                0.141394415652404 No               
[13] 0.679273476851117 No                0.566767658540716
[16] No                0.93085280285268  No               
 [1] 0.255293234298857 No                0.411289240243512
 [4] No                0.575437338246408 No               
 [7] 0.572881044793398 No                0.43133451607047 
[10] Yes               0.376356718115685 No               
[13] 0.325691799945007 Yes               0.875598773648623
[16] No                0.118056619999321 No               
 [1] 0.543384755990353 Yes               0.197401638929269
 [4] No                0.300925229085558 No               
 [7] 0.170334860339056 Yes               0.703120176259553
[10] No                0.296007086386458 No               
[13] 0.239533699012771 Yes               0.659326686113427
[16] Yes               0.353945773361931 Yes              
 [1] 0.199752250415798 Yes               0.204871804691047
 [4] Yes               0.213140012739016 No               
 [7] 0.697857504540398 Yes               0.570668956337698
[10] No                0.381585496780346 Yes              
[13] 0.96213686742611  No                0.66972726728649 
[16] Yes               0.15173557766861  No               
 [1] 0.711264361475869 Yes               0.371681087558939
 [4] Yes               0.669521354700934 Yes              
 [7] 0.798625587992095 No                0.924086422385525
[10] No                0.315304386980726 Yes              
[13] 0.613068270320293 Yes               0.963615451792649
[16] No                0.625944965320607 Yes              
 [1] 0.203100284483641 No                0.388722585728047
 [4] No                0.489536419646202 No               
 [7] 0.422483334754388 No                0.629613930431431
[10] Yes               0.982691398796377 No               
[13] 0.945089538098522 Yes               0.982463447445873
[16] Yes               0.950716716798345 Yes              
 [1] 0.0957670627246486 No                 0.855673835632389 
 [4] Yes                0.16751633334197   No                
 [7] 0.752234341850231  Yes                0.38524230809167  
[10] No                 0.311054163964392  No                
[13] 0.996854313741596  Yes                0.758240164700615 
[16] No                 0.420598484663652  Yes               
 [1] 0.841595481083775  No                 0.258843886594558 
 [4] Yes                0.0750995044132507 Yes               
 [7] 0.602495802774902  No                 0.746096619910072 
[10] No                 0.0503557211671584 Yes               
[13] 0.045570341548953  Yes                0.281481609608028 
[16] Yes                0.126583067559941  No                
 [1] 0.21716851826848  No                0.538369151954014
 [4] No                0.637518847416227 No               
 [7] 0.378901561218086 Yes               0.631632144546112
[10] No                0.459029019256773 Yes              
[13] 0.286338470539107 Yes               0.337500161168535
[16] Yes               0.690464659891344 Yes              
 [1] 0.824543827694252 No                0.880634838007623
 [4] No                0.511321584738195 No               
 [7] 0.616386939176743 Yes               0.2472468510266  
[10] No                0.543376111374381 Yes              
[13] 0.742191150516807 No                0.894445733424577
[16] No                0.493624531768448 Yes              
 [1] 0.248864142834355 Yes               0.438590633887075
 [4] Yes               0.828246370197085 No               
 [7] 0.441417536254365 Yes               0.996929541733436
[10] No                0.863009451258662 No               
[13] 0.930841205270047 Yes               0.167631717472736
[16] No                0.35622085676637  Yes              
 [1] 0.704525742695278  No                 0.480921484142367 
 [4] No                 0.987023761125396  No                
 [7] 0.768245663387417  No                 0.497162171903709 
[10] No                 0.0354244671241999 Yes               
[13] 0.239852275070194  No                 0.83383274805076  
[16] No                 0.312775400849619  Yes               
 [1] 0.508916417872459  Yes                0.0619588785933495
 [4] Yes                0.918421153303912  Yes               
 [7] 0.963396412564618  No                 0.314678679580855 
[10] No                 0.107113623607894  No                
[13] 0.846793285679168  Yes                0.369082448568151 
[16] Yes                0.775876696541389  Yes               
 [1] 0.356247257831     Yes                0.440982684624203 
 [4] No                 0.0778867835838109 Yes               
 [7] 0.414151746929292  No                 0.852951403329641 
[10] No                 0.400989361727896  Yes               
[13] 0.90217739527047   No                 0.71490825122529  
[16] No                 0.15970478214551   Yes               
 [1] 0.753295230688088  Yes                0.716936752690398 
 [4] Yes                0.667206219557041  No                
 [7] 0.637496777997597  No                 0.0895308717633537
[10] No                 0.322639627186925  No                
[13] 0.266313203937085  Yes                0.519399923507298 
[16] No                 0.20360602206363   Yes               
 [1] 0.881066389512439  No                 0.0595743605174495
 [4] Yes                0.976380715044089  No                
 [7] 0.626752638421493  No                 0.298540024867482 
[10] Yes                0.960174572502929  No                
[13] 0.418400708706253  Yes                0.0142912505301911
[16] No                 0.0337886533724795 Yes               
 [1] 0.496728960548088 No                0.21738563972643 
 [4] No                0.407454672890032 No               
 [7] 0.243786564870412 Yes               0.569959261893493
[10] Yes               0.819002304823341 Yes              
[13] 0.142428538417537 Yes               0.666077734670224
[16] Yes               0.456516235122001 No               
 [1] 0.793479124214608  Yes                0.813135575964588 
 [4] No                 0.272997494604541  No                
 [7] 0.55659978457098   No                 0.582977274373519 
[10] No                 0.0718139543255681 Yes               
[13] 0.728565055026273  No                 0.372660895628729 
[16] No                 0.923114834634705  No                
 [1] 0.20276508340349   Yes                0.656303991919063 
 [4] Yes                0.50333130495778   Yes               
 [7] 0.232582798853678  Yes                0.164562027790469 
[10] Yes                0.940619745307274  No                
[13] 0.0251851110213151 Yes                0.813073491759566 
[16] Yes                0.0323663922930277 No                
 [1] 0.0355144257488792 Yes                0.78129125055786  
 [4] No                 0.130631821722487  Yes               
 [7] 0.316539347676183  No                 0.114153416428364 
[10] No                 0.664846226016384  Yes               
[13] 0.942507582206479  Yes                0.203767179167124 
[16] No                 0.844560402020554  Yes               
 [1] 0.208766856830438 No                0.886219537740475
 [4] No                0.224717530243236 No               
 [7] 0.292148751264463 Yes               0.435817889466039
[10] No                0.366012930181399 Yes              
[13] 0.810623109218807 No                0.841149064562855
[16] No                0.798374520989783 No               
 [1] 0.281066483055701 No                0.522789508490986
 [4] Yes               0.977945746620213 No               
 [7] 0.416188469727577 No                0.267680855150057
[10] No                0.56004298244206  Yes              
[13] 0.468226821093394 No                0.389556879792486
[16] Yes               0.453406388889578 Yes              
 [1] 0.465375972486694 Yes               0.649397598348059
 [4] No                0.525706695141666 Yes              
 [7] 0.504645795055521 Yes               0.332934900568842
[10] Yes               0.885781953677347 Yes              
[13] 0.138861605597053 Yes               0.806602963900849
[16] No                0.810167482819408 No               
 [1] 0.878598377737491 No                0.888939905932726
 [4] No                0.820213094019217 No               
 [7] 0.992224024355889 No                0.542419118854378
[10] No                0.9086899205565   No               
[13] 0.615026528485618 Yes               0.488928272602766
[16] Yes               0.987327933655399 Yes              
 [1] 0.867863550541803  No                 0.356589024557662 
 [4] No                 0.165301232706093  Yes               
 [7] 0.0906335016256849 No                 0.2234106265577   
[10] Yes                0.484654408938554  Yes               
[13] 0.0347242627529937 No                 0.52575413066738  
[16] No                 0.528966569559014  Yes               
 [1] 0.83551032264242    No                  0.852578038199091  
 [4] Yes                 0.950865550533239   No                 
 [7] 0.570678957040802   Yes                 0.883631333531317  
[10] Yes                 0.262784863521125   Yes                
[13] 0.896652973089838   No                  0.242003341637841  
[16] Yes                 0.00172412966402405 No                 
 [1] 0.102109408699646 Yes               0.837406497235465
 [4] No                0.877230547901845 No               
 [7] 0.438997644719795 No                0.337354458565331
[10] No                0.3650808922003   No               
[13] 0.83272995043133  Yes               0.364012379627485
[16] No                0.350544683456555 No               
 [1] 0.136664645770804   No                  0.913617957406035  
 [4] No                  0.231029315121671   Yes                
 [7] 0.514155908110571   No                  0.580213863539379  
[10] Yes                 0.170375693283787   Yes                
[13] 0.489322790677785   No                  0.0553568320504741 
[16] Yes                 0.00583364866298265 Yes                
 [1] 0.801195733723262 No                0.870824431399351
 [4] Yes               0.101745901901764 Yes              
 [7] 0.6486026196761   No                0.570193294758309
[10] No                0.438961015415243 No               
[13] 0.478016806353379 No                0.821050357431937
[16] No                0.922924812739631 Yes              
 [1] 0.805287406355597 Yes               0.508018067720263
 [4] No                0.097538262615881 Yes              
 [7] 0.655488034680112 No                0.137346353330424
[10] No                0.468056946881678 No               
[13] 0.108618443679969 No                0.744616976477687
[16] No                0.761977512014112 No               
 [1] 0.679134390491946 Yes               0.599980828485092
 [4] Yes               0.764590703645053 No               
 [7] 0.502221716252806 No                0.714807133568592
[10] No                0.321066727353918 Yes              
[13] 0.692401540353403 No                0.365910749840508
[16] No                0.782562652308629 Yes              
 [1] 0.490957084103029 No                0.912109325851656
 [4] No                0.254912022789348 Yes              
 [7] 0.707254638264974 Yes               0.675005809861419
[10] Yes               0.547276261997207 Yes              
[13] 0.750011428630088 No                0.144630755770858
[16] Yes               0.107006914742274 Yes              
 [1] 0.703370482324933  No                 0.311832210579808 
 [4] Yes                0.927126495766438  Yes               
 [7] 0.596438129607996  Yes                0.281863782819812 
[10] Yes                0.630068228938843  Yes               
[13] 0.515856697543196  Yes                0.0213724019042239
[16] Yes                0.251720767930374  Yes               
 [1] 0.574553377544918 Yes               0.726981144406603
 [4] Yes               0.451365076427392 No               
 [7] 0.12479413055455  No                0.658450150380839
[10] Yes               0.568879484347395 No               
[13] 0.960662670870787 No                0.18441411736032 
[16] No                0.328323622619141 Yes              
 [1] 0.926083567248606 Yes               0.658823530288834
 [4] No                0.740572118738479 Yes              
 [7] 0.874429329313836 Yes               0.665007138173835
[10] No                0.894312643168278 Yes              
[13] 0.416054077257541 Yes               0.146010381085949
[16] Yes               0.297518278445334 Yes              
 [1] 0.110664636538055  No                 0.176378797271345 
 [4] Yes                0.0364179969036126 Yes               
 [7] 0.352063825533149  Yes                0.590138187667589 
[10] Yes                0.103752948217257  No                
[13] 0.17865994400148   Yes                0.0800174319548498
[16] No                 0.486602598110714  No                
 [1] 0.706317901221777 Yes               0.569634096440155
 [4] No                0.45872996556074  Yes              
 [7] 0.942158552232025 No                0.971462017655018
[10] No                0.401890104247662 No               
[13] 0.165687272925408 No                0.943880918274657
[16] No                0.832752980936694 No               
 [1] 0.146950770336103 Yes               0.52043018349106 
 [4] Yes               0.995825928463264 Yes              
 [7] 0.593536143592087 Yes               0.905838013433978
[10] Yes               0.398421090540246 No               
[13] 0.44019158136807  No                0.60289538476472 
[16] Yes               0.532683828307322 Yes              
 [1] 0.131498554852002  No                 0.0305891278607902
 [4] No                 0.199545919964036  Yes               
 [7] 0.520243982557631  No                 0.675779348188915 
[10] No                 0.830777966041973  No                
[13] 0.534166252382047  No                 0.336847200808529 
[16] No                 0.262574410569817  Yes               
 [1] 0.965447615312999  No                 0.138187469490716 
 [4] Yes                0.982705043823684  No                
 [7] 0.876132293270949  Yes                0.591205863131235 
[10] Yes                0.0414843254720578 No                
[13] 0.911978890899458  No                 0.936064627788954 
[16] Yes                0.269484813998436  Yes               
 [1] 0.0658543572119967 Yes                0.671015444391269 
 [4] Yes                0.535435758112612  No                
 [7] 0.0359512273029879 No                 0.962310348798619 
[10] Yes                0.374094351605961  Yes               
[13] 0.748096283387826  Yes                0.797037345674154 
[16] Yes                0.890100799787584  No                
 [1] 0.956028093424098 No                0.035424572157194
 [4] No                0.840665345095709 Yes              
 [7] 0.45745322902868  No                0.902564718816444
[10] Yes               0.622415799271304 No               
[13] 0.166151488919028 No                0.119035253171104
[16] Yes               0.359267422360241 No               
 [1] 0.844069552828152 No                0.8026754753531  
 [4] No                0.32764763391892  No               
 [7] 0.419546570553308 Yes               0.318716455281683
[10] Yes               0.893011569292564 Yes              
[13] 0.844929027235141 No                0.260745988845617
[16] No                0.755156154576211 No               
 [1] 0.215393569445344  Yes                0.224410300684487 
 [4] No                 0.0631030943528755 Yes               
 [7] 0.950650633184747  Yes                0.683021251980623 
[10] Yes                0.777141524245501  Yes               
[13] 0.310732043008582  Yes                0.899700201079494 
[16] Yes                0.462169812364551  No                
 [1] 0.778299095345859   No                  0.719114951101703  
 [4] No                  0.00272258715294191 Yes                
 [7] 0.808253043458585   Yes                 0.256460570058964  
[10] No                  0.233076856568507   No                 
[13] 0.719954462451585   Yes                 0.0447459117040958 
[16] No                  0.523638310373023   No                 
 [1] 0.00501717009198479 Yes                 0.417991931559819  
 [4] No                  0.131318868529194   Yes                
 [7] 0.889193836399584   Yes                 0.805511742091163  
[10] No                  0.0208930945187951  No                 
[13] 0.956772769233589   No                  0.317060157546549  
[16] No                  0.779120499431923   No                 
 [1] 0.488320382221127 Yes               0.896622693210295
 [4] No                0.80841413680205  Yes              
 [7] 0.706619322496987 No                0.6897020515158  
[10] Yes               0.51954539115723  No               
[13] 0.113168424425942 Yes               0.424488274558846
[16] No                0.130131241176743 Yes              
 [1] 0.178690567701466 Yes               0.484204801698968
 [4] Yes               0.580099012853156 No               
 [7] 0.788867741972196 No                0.810403332134631
[10] No                0.563207894971905 Yes              
[13] 0.551583237784449 Yes               0.671810576483528
[16] Yes               0.332213808827758 Yes              
 [1] 0.234375834411923 Yes               0.467691570621344
 [4] Yes               0.486031737004431 Yes              
 [7] 0.810909221666041 No                0.185270040092904
[10] Yes               0.482860326447428 No               
[13] 0.395792777515064 Yes               0.253612026654282
[16] No                0.952610538670229 No               
 [1] 0.582256056000738    Yes                  0.602819142168853   
 [4] Yes                  0.0561275518254758   No                  
 [7] 0.890369825171648    Yes                  0.000406668699092385
[10] Yes                  0.740082530458637    Yes                 
[13] 0.610618587202683    No                   0.527174530662317   
[16] No                   0.260261374775392    Yes                 
 [1] 0.290409639850374  No                 0.366293354520376 
 [4] No                 0.0939192182174996 No                
 [7] 0.335973740599919  No                 0.364675744224842 
[10] No                 0.936949417412546  Yes               
[13] 0.625998375487936  Yes                0.672163328078007 
[16] No                 0.892260001627843  No                
 [1] 0.756504009970186 Yes               0.29533262766022 
 [4] No                0.673378597063023 No               
 [7] 0.660924827840994 Yes               0.531505511184716
[10] No                0.288303653878444 No               
[13] 0.655626521024719 No                0.725136685811282
[16] Yes               0.807566437489005 No               
 [1] 0.587397221380038 No                0.910448685641978
 [4] No                0.540021038743894 Yes              
 [7] 0.264744240516452 No                0.116051995968399
[10] Yes               0.149040323991717 Yes              
[13] 0.60282853190662  No                0.615555370248373
[16] Yes               0.753466783247109 No               
 [1] 0.567508522535974 Yes               0.98260917344391 
 [4] No                0.752536497835211 Yes              
 [7] 0.484399883846514 No                0.154992183151918
[10] No                0.192678447721369 No               
[13] 0.437056632052096 Yes               0.542065693958982
[16] No                0.205957448661314 No               
 [1] 0.306508276986158 No                0.803234410330923
 [4] No                0.766149820671214 Yes              
 [7] 0.986986594741808 No                0.592482349766438
[10] No                0.814969824516489 No               
[13] 0.976175622909937 Yes               0.839212542205518
[16] No                0.373704006517129 Yes              
 [1] 0.211716700490706 No                0.12578253081962 
 [4] No                0.858191137171199 Yes              
 [7] 0.572971183511494 Yes               0.253667576477661
[10] No                0.372313844356179 Yes              
[13] 0.55294568042476  Yes               0.471061488658517
[16] Yes               0.259235211842752 Yes              
 [1] 0.114454663984932 No                0.479871816792539
 [4] Yes               0.671869626096063 No               
 [7] 0.182333707509674 Yes               0.175404515751155
[10] No                0.126593783751549 Yes              
[13] 0.396352660796512 No                0.695973079810084
[16] Yes               0.166655660312489 No               
 [1] 0.48711209515684  No                0.745295111333645
 [4] No                0.992240106508345 No               
 [7] 0.449146363765747 Yes               0.771907695581169
[10] No                0.535112958151359 No               
[13] 0.600925532003274 No                0.635637320426028
[16] No                0.908072625372444 Yes              
 [1] 0.505272119083535  Yes                0.636869223045358 
 [4] No                 0.241642979439226  No                
 [7] 0.859603442254031  No                 0.531312128085455 
[10] Yes                0.730449024553824  No                
[13] 0.724457287981817  Yes                0.0390895042479042
[16] No                 0.0483164866178391 Yes               
 [1] 0.162499075019551 Yes               0.295488810578733
 [4] Yes               0.93425500935565  No               
 [7] 0.810787831324828 No                0.654390140005818
[10] No                0.283624348736457 Yes              
[13] 0.442884413785072 No                0.526828062243667
[16] Yes               0.482693721189718 Yes              
