# Supplementary material for: The effects of introgression across thousands of quantitative traits revealed by gene expression in wild tomatoes
Source: PLoS Genet. 2021 Nov 8;17(11):e1009892. doi: 10.1371/journal.pgen.1009892 (PMC8601620; doi:10.1371/journal.pgen.1009892)
Supplement: S6 Data — (TXT) [file pgen.1009892.s011.txt]

 [1] 0.0246141952355425  Yes                 0.647410607272028  
 [4] Yes                 0.775654330146841   No                 
 [7] 0.36918426919304    Yes                 0.936906793411854  
[10] Yes                 0.139447684104396   No                 
[13] 0.202685982799944   Yes                 0.435624694041158  
[16] No                  0.772971897218596   No                 
[19] 0.635831763331926   Yes                 0.407080968772903  
[22] Yes                 0.857892771676831   Yes                
[25] 0.959620050965883   Yes                 0.413369393196302  
[28] Yes                 0.579053528584836   Yes                
[31] 0.128920646572387   Yes                 0.152739149933457  
[34] Yes                 0.588755874582977   No                 
[37] 0.180135661423816   Yes                 0.0104389528724597 
[40] Yes                 0.0261215627619618  Yes                
[43] 0.00134561461506343 Yes                 0.0159226268440856 
[46] Yes                 0.856567965819826   No                 
[49] 0.299295646625748   Yes                 0.354770618881623  
[52] No                  0.42504616829686    No                 
 [1] 0.265927831511936    Yes                  0.543637438959014   
 [4] Yes                  0.0501125151475627   Yes                 
 [7] 0.106633780045143    Yes                  0.0987851127918503  
[10] Yes                  0.802962027752359    Yes                 
[13] 0.690394610376708    No                   0.0290317350289132  
[16] No                   0.697967232001557    No                  
[19] 0.805762484470819    Yes                  0.335522834494406   
[22] Yes                  0.000311939810701709 Yes                 
[25] 0.619095688150384    Yes                  0.282224329518328   
[28] No                   0.625325990483145    Yes                 
[31] 0.0237305782360396   Yes                  0.00356316873171837 
[34] Yes                  0.0560660082423268   Yes                 
[37] 0.00292600983278499  Yes                  0.0595127939505535  
[40] Yes                  0.122029740660406    Yes                 
[43] 0.165083150166165    Yes                  0.20439295277235    
[46] Yes                  0.560739160340638    No                  
[49] 0.0549815828325422   Yes                  0.986262068292764   
[52] No                   0.867162441748685    No                  
 [1] 0.577162303114934   Yes                 0.257494290315862  
 [4] Yes                 0.95740276005236    No                 
 [7] 0.65627811905136    No                  0.239243802481478  
[10] Yes                 0.306358719243221   No                 
[13] 0.782670790835461   No                  0.76086981553153   
[16] No                  0.890386251454255   Yes                
[19] 0.0722074999056141  Yes                 0.307651365691626  
[22] Yes                 0.00261475224634791 Yes                
[25] 0.181554394967237   Yes                 0.683510620732929  
[28] Yes                 0.962826024313898   Yes                
[31] 0.151453500777482   Yes                 0.714960662351703  
[34] No                  0.132685458385609   Yes                
[37] 0.251616670665903   Yes                 0.575760988772373  
[40] Yes                 0.739520067600796   Yes                
[43] 0.0563779409838855  Yes                 0.862645482742719  
[46] Yes                 0.229097327774961   No                 
[49] 0.0504043885843643  Yes                 0.564595989700214  
[52] Yes                 0.458662784516037   Yes                
 [1] 0.97855259779963    Yes                 0.294818182238929  
 [4] No                  0.226772199168084   Yes                
 [7] 0.71014163784862    Yes                 0.445290354492874  
[10] Yes                 0.280664952185689   Yes                
[13] 0.0701859283537491  Yes                 0.0252389911398758 
[16] Yes                 0.835255880747565   No                 
[19] 0.0321518817229881  Yes                 0.861279804935827  
[22] Yes                 0.732365015557539   No                 
[25] 0.00176003570874977 Yes                 0.485398946071152  
[28] Yes                 0.676037637933021   Yes                
[31] 0.853524922586703   No                  0.19847680628885   
[34] No                  0.272277607030179   Yes                
[37] 0.0961641720668409  Yes                 0.6524159777932    
[40] Yes                 0.448653969447463   Yes                
[43] 0.0129862447647567  Yes                 0.199804144219793  
[46] Yes                 0.47244825780497    No                 
[49] 0.255865017978004   Yes                 0.0137769096176555 
[52] Yes                 0.693655560083986   Yes                
 [1] 0.890164982989858    No                   0.141427883660803   
 [4] Yes                  0.626911883300179    Yes                 
 [7] 0.306600132817928    No                   0.341255162404462   
[10] No                   0.165497686132591    No                  
[13] 0.80916812243183     Yes                  0.431378138906544   
[16] Yes                  0.747861608822556    No                  
[19] 0.0102825484679283   Yes                  0.340398970094968   
[22] Yes                  0.642391349301977    No                  
[25] 0.830185999900127    No                   0.0485634391226411  
[28] Yes                  0.812790343465624    Yes                 
[31] 0.0587069097379388   Yes                  0.29201350829707    
[34] Yes                  0.470014390748408    No                  
[37] 1.95554850944011e-06 Yes                  0.0268018130377235  
[40] Yes                  0.0441268088215916   Yes                 
[43] 0.963343247873518    Yes                  0.118323503020667   
[46] Yes                  0.638947715453181    Yes                 
[49] 0.090525118984485    Yes                  0.451669862771892   
[52] Yes                  0.834997535236849    Yes                 
 [1] 0.793847950847297   No                  0.900877736062684  
 [4] No                  0.254712957166465   No                 
 [7] 0.0600981460365563  Yes                 0.652726578691393  
[10] No                  0.598214757447709   No                 
[13] 0.258899322103039   Yes                 0.793192777345965  
[16] No                  0.859350391986604   No                 
[19] 0.278542978189556   Yes                 0.0101147129197415 
[22] Yes                 0.05549857404062    Yes                
[25] 0.0429664341992465  Yes                 0.0630925000564281 
[28] Yes                 0.571038951036906   No                 
[31] 0.68675478116165    No                  0.853108119711524  
[34] Yes                 0.00865945362337476 Yes                
[37] 2.7720800291486e-05 Yes                 0.680260534100902  
[40] Yes                 0.831972036738095   No                 
[43] 0.0108747438115293  Yes                 0.772066777102026  
[46] Yes                 0.0527457575819238  Yes                
[49] 0.0444060939035182  Yes                 0.566128421169618  
[52] Yes                 0.564740983931288   Yes                
 [1] 0.900350931939013   Yes                 0.719414881341169  
 [4] Yes                 0.326978037126103   No                 
 [7] 0.47877801765371    Yes                 0.23089490396429   
[10] Yes                 0.0441584511420042  No                 
[13] 0.78166304138315    Yes                 0.578853538725175  
[16] Yes                 0.502364552093925   No                 
[19] 0.124405659158996   Yes                 0.478505769175328  
[22] Yes                 0.526311766603416   No                 
[25] 0.0779520077427355  Yes                 0.906506609925998  
[28] No                  0.974276065562819   Yes                
[31] 0.306498327966214   Yes                 0.116050869095145  
[34] Yes                 0.93208364577854    Yes                
[37] 0.018014323557686   Yes                 0.83282138753407   
[40] No                  0.0511353870180751  Yes                
[43] 0.00796130837230684 Yes                 0.969299999322348  
[46] Yes                 0.39736827788351    Yes                
[49] 0.00986034341652813 Yes                 0.645996052790778  
[52] Yes                 0.354949145409807   No                 
 [1] 0.0336238327952394  Yes                 0.955536716303562  
 [4] No                  0.955702566579958   Yes                
 [7] 0.487425086635414   No                  0.52382852519892   
[10] Yes                 0.603288881680528   Yes                
[13] 0.920588050832137   No                  0.670150317579879  
[16] Yes                 0.0282229025102482  No                 
[19] 0.240350204004665   Yes                 0.852511034650924  
[22] No                  0.678299152958448   No                 
[25] 0.929999570162554   Yes                 0.0472109276478352 
[28] Yes                 0.949988812782229   Yes                
[31] 0.136552540535797   Yes                 0.549114396259482  
[34] No                  0.0472638557470858  No                 
[37] 0.513933336498073   Yes                 0.0491057360334505 
[40] Yes                 0.0474198851822458  Yes                
[43] 0.39261550952838    Yes                 0.0302525696058477 
[46] Yes                 0.339771988085861   No                 
[49] 0.00356918077487892 Yes                 0.610924312684834  
[52] Yes                 0.181324415223244   No                 
 [1] 0.39024951989102    No                  0.0882649564527254 
 [4] Yes                 0.0631458351049923  No                 
 [7] 0.307112597911823   Yes                 0.40498820861746   
[10] No                  0.0869014186699055  Yes                
[13] 0.71001040539211    Yes                 0.197563752961396  
[16] Yes                 0.420085606106589   Yes                
[19] 0.217784147577976   Yes                 0.347948721110735  
[22] Yes                 0.52446780570823    Yes                
[25] 0.856884217002381   Yes                 0.0179600778494364 
[28] Yes                 0.289752666875012   Yes                
[31] 0.0659965081298     Yes                 0.280513730789021  
[34] No                  0.540612277729818   No                 
[37] 0.00938346870930061 Yes                 0.333948564575871  
[40] No                  0.414973041928005   No                 
[43] 0.021887937867238   Yes                 0.084959164922881  
[46] Yes                 0.205832328295407   Yes                
[49] 0.0872562252015311  Yes                 0.0299509327527459 
[52] Yes                 0.0913561792971705  Yes                
 [1] 0.476606754607207  Yes                0.123774999269415 
 [4] No                 0.544176269052621  No                
 [7] 0.268492750862504  Yes                0.253771016123895 
[10] Yes                0.0704535556186893 No                
[13] 0.212712521066312  No                 0.613978634871843 
[16] Yes                0.691237250994766  Yes               
[19] 0.249557410608655  Yes                0.397152437471004 
[22] Yes                0.8699241553733    Yes               
[25] 0.867097635754798  No                 0.0717832062759625
[28] Yes                0.311121510075246  No                
[31] 0.570342556576271  No                 0.703449140113614 
[34] Yes                0.258323023347675  No                
[37] 0.0655188628540853 Yes                0.0118294992064959
[40] Yes                0.097377746137428  Yes               
[43] 0.105551006347679  Yes                0.899796769435622 
[46] No                 0.605591531532248  Yes               
[49] 0.187006817601555  Yes                0.849442879399408 
[52] No                 0.582028271260382  Yes               
 [1] 0.732010694113818    Yes                  0.00238970928216457 
 [4] No                   0.461819635842351    Yes                 
 [7] 0.229770943093976    Yes                  0.219397715562664   
[10] No                   0.538709218161129    Yes                 
[13] 0.264121640746737    Yes                  0.450325451947075   
[16] No                   0.326254410217438    Yes                 
[19] 0.172270939536129    Yes                  0.0346917565572569  
[22] Yes                  0.103821647961431    Yes                 
[25] 0.960858211382442    Yes                  0.929780490908664   
[28] Yes                  0.0159593730771862   No                  
[31] 0.110568137447331    Yes                  0.515415643331634   
[34] Yes                  0.63369780178718     No                  
[37] 0.0315564998885903   Yes                  0.895186731036779   
[40] Yes                  0.336559696988748    Yes                 
[43] 0.00235449101783662  Yes                  0.0317465657675552  
[46] Yes                  0.170969889485583    Yes                 
[49] 6.87855517031533e-05 Yes                  0.196779715681431   
[52] Yes                  0.276226724427996    Yes                 
 [1] 0.242165897156662   No                  0.691182783868174  
 [4] No                  0.780417753443936   Yes                
 [7] 0.355975779673171   Yes                 0.165299307720191  
[10] No                  0.15939872335191    No                 
[13] 0.0173293502866953  Yes                 0.235426096917695  
[16] Yes                 0.742999675577881   No                 
[19] 0.549550310849781   Yes                 0.34566491653215   
[22] Yes                 0.551626041825411   Yes                
[25] 0.0118219207811024  Yes                 0.32057806718785   
[28] No                  0.151499712348905   Yes                
[31] 0.160457849266469   Yes                 0.413401409097138  
[34] Yes                 0.379979336291946   Yes                
[37] 0.00218376241239962 Yes                 0.102108602612387  
[40] Yes                 0.53638179121227    No                 
[43] 0.0613577497387288  Yes                 0.498072045152609  
[46] Yes                 0.18263578171852    Yes                
[49] 0.289318389641646   Yes                 0.00734458363350545
[52] Yes                 0.132308269982613   Yes                
 [1] 0.863940920722314   No                  0.318561678170631  
 [4] Yes                 0.650471739736859   No                 
 [7] 0.545591401980418   No                  0.141904728926304  
[10] No                  0.676011458873622   No                 
[13] 0.0456492159984868  Yes                 0.396241351310841  
[16] Yes                 0.982172400694737   No                 
[19] 0.0010641436023467  Yes                 0.0422883064980946 
[22] Yes                 0.21173304960787    No                 
[25] 0.613589519802167   Yes                 0.350816320998297  
[28] No                  0.223285988819375   Yes                
[31] 0.161504002323986   Yes                 0.180503497305027  
[34] Yes                 0.800854170936103   Yes                
[37] 0.00067745282981298 Yes                 0.266202152673124  
[40] Yes                 0.270661706939018   Yes                
[43] 0.049992715006889   Yes                 0.853550285494722  
[46] Yes                 0.205358733678753   Yes                
[49] 0.745774742924704   No                  0.77764460336506   
[52] Yes                 0.930985371309015   Yes                
 [1] 0.854281709817457   Yes                 0.00625369532554338
 [4] Yes                 0.645818376789078   Yes                
 [7] 0.458835690844622   No                  0.997948491070533  
[10] No                  0.452228284566102   No                 
[13] 0.541652220577552   No                  0.826098588023262  
[16] Yes                 0.922330220220593   Yes                
[19] 0.0206236323843612  Yes                 0.78170492863541   
[22] Yes                 0.0774359191688918  Yes                
[25] 0.56538528258958    Yes                 0.480878265326302  
[28] Yes                 0.863494449116665   No                 
[31] 0.340057777859199   Yes                 0.653575910009912  
[34] No                  0.521051455587165   No                 
[37] 0.00123969336457423 Yes                 0.24637685904063   
[40] Yes                 0.538576368835778   Yes                
[43] 0.0043320910582058  Yes                 0.129218619305001  
[46] Yes                 0.160123673983917   Yes                
[49] 0.0978298469054384  Yes                 0.341015003108918  
[52] Yes                 0.807061980025894   No                 
 [1] 0.808210897116464    Yes                  0.545056404176672   
 [4] Yes                  0.669099450461181    Yes                 
 [7] 0.754035583184441    No                   0.329703861668793   
[10] Yes                  0.574049386002629    No                  
[13] 0.640706125477099    No                   0.58498612802616    
[16] Yes                  0.926380405339613    Yes                 
[19] 0.34103235522327     Yes                  0.379128229510146   
[22] Yes                  0.881759010126806    Yes                 
[25] 0.569126500557925    Yes                  0.00610756786526071 
[28] Yes                  0.902775478556857    Yes                 
[31] 0.457241059751549    No                   0.515151839046524   
[34] Yes                  0.223981523446106    No                  
[37] 4.34222208813478e-05 Yes                  0.227978096070986   
[40] Yes                  0.00942348836265051  Yes                 
[43] 0.00959189201379856  Yes                  0.210923187457319   
[46] Yes                  0.393887720114829    Yes                 
[49] 0.129195658672084    Yes                  0.895202351278931   
[52] Yes                  0.447552511838244    Yes                 
 [1] 0.735537036761603    Yes                  0.496888208521327   
 [4] No                   0.433779653488099    No                  
 [7] 0.0732614009664427   No                   0.913732300437959   
[10] Yes                  0.321211719172824    Yes                 
[13] 0.751322084524602    Yes                  0.192746078014927   
[16] No                   0.362757672279504    No                  
[19] 0.0150716033065083   Yes                  0.000103587162753842
[22] Yes                  0.558248049457958    Yes                 
[25] 0.0441509833938995   Yes                  0.061123369679651   
[28] Yes                  0.273288092558517    Yes                 
[31] 0.432458066512192    Yes                  0.651522919997634   
[34] Yes                  0.0765965433020772   No                  
[37] 0.00417442006216365  Yes                  0.153480404717101   
[40] Yes                  0.0987699772654926   Yes                 
[43] 0.819740293873776    No                   0.0210076875456951  
[46] Yes                  0.982836993234102    No                  
[49] 0.000536031840619184 Yes                  0.26851887333502    
[52] Yes                  0.944470470723326    Yes                 
 [1] 0.762580529147277   Yes                 0.144323921906201  
 [4] Yes                 0.596266330951929   No                 
 [7] 0.901740076766222   Yes                 0.999827152449535  
[10] No                  0.759005540829807   No                 
[13] 0.493803176998681   No                  0.795846928694406  
[16] Yes                 0.204675477604743   Yes                
[19] 0.601208022144304   Yes                 0.407597537566505  
[22] Yes                 0.904581151726483   No                 
[25] 0.542682370034751   No                  0.988032467822033  
[28] Yes                 0.426961277528493   Yes                
[31] 0.327814499168876   Yes                 0.58991027541643   
[34] Yes                 0.673061609379841   Yes                
[37] 0.0129149112243683  Yes                 0.0588267535488029 
[40] Yes                 0.0560515319003084  Yes                
[43] 0.00728134857564914 Yes                 0.237276114164972  
[46] Yes                 0.050303499308863   Yes                
[49] 0.0247239367072785  Yes                 0.36504940150878   
[52] Yes                 0.400405626555609   No                 
 [1] 0.31594976078004     No                   0.817748637867075   
 [4] Yes                  0.11134545233095     Yes                 
 [7] 0.476786675388247    Yes                  0.436083123481729   
[10] No                   0.221729878371218    No                  
[13] 0.79733944328979     Yes                  0.901538090913202   
[16] Yes                  0.47392060419447     No                  
[19] 0.191507318566717    Yes                  0.0897186265952929  
[22] Yes                  0.898503476538636    No                  
[25] 0.556993251206191    No                   0.497384359169253   
[28] No                   0.0290156574371972   Yes                 
[31] 0.293570617296633    Yes                  0.71411158504603    
[34] Yes                  0.860867299626079    Yes                 
[37] 0.000284134396399441 Yes                  0.530370463878873   
[40] Yes                  0.296257919713708    Yes                 
[43] 0.00486649127073212  Yes                  0.00305799504905352 
[46] Yes                  0.743146493023845    No                  
[49] 0.641242088032331    Yes                  0.011040848823581   
[52] Yes                  0.338335551523368    Yes                 
 [1] 0.194531877745549    No                   0.848417806702334   
 [4] Yes                  0.726737636370934    Yes                 
 [7] 0.290600275483003    No                   0.508302337282604   
[10] No                   0.663557736839429    No                  
[13] 0.237057426908243    Yes                  0.250389607566461   
[16] Yes                  0.0666588109151592   Yes                 
[19] 0.198976370730899    Yes                  0.0424941404746241  
[22] Yes                  0.0297477191826913   No                  
[25] 0.0236443780507739   Yes                  0.113970280736805   
[28] Yes                  0.360406709578963    No                  
[31] 0.437806077510299    Yes                  0.824300913913084   
[34] Yes                  0.776191653126838    Yes                 
[37] 0.347510771083922    Yes                  0.000251850164627003
[40] Yes                  0.733093352112927    Yes                 
[43] 0.00885736242693711  Yes                  0.0212778515344151  
[46] Yes                  0.0971437372517617   Yes                 
[49] 0.010701635670073    Yes                  0.547206468682332   
[52] Yes                  0.583021114429796    Yes                 
 [1] 0.178614232425371   Yes                 0.0978100702782403 
 [4] Yes                 0.585263249557351   No                 
 [7] 0.79864837103984    Yes                 0.56125558397621   
[10] Yes                 0.922974087535702   No                 
[13] 0.492772983764548   No                  0.499777101159071  
[16] Yes                 0.421521399676953   Yes                
[19] 0.423430002421527   Yes                 0.731633117407713  
[22] Yes                 0.77231366809456    No                 
[25] 0.0450408149036093  Yes                 0.302313809791102  
[28] Yes                 0.648164786263524   Yes                
[31] 0.605223587287409   Yes                 0.476997669635281  
[34] Yes                 0.024840156171509   No                 
[37] 0.137067713941191   Yes                 0.0043102862314612 
[40] Yes                 0.0728614791619765  No                 
[43] 0.926569672777059   No                  0.423823485444014  
[46] No                  0.833271307994716   Yes                
[49] 0.111834932216191   Yes                 0.00448320886394919
[52] Yes                 0.46109534918659    No                 
 [1] 0.739034353857121  Yes                0.503867682328921 
 [4] Yes                0.242477857873646  Yes               
 [7] 0.0329228316032001 Yes                0.550332464561439 
[10] No                 0.658575642715655  No                
[13] 0.964369765579589  Yes                0.887133475612556 
[16] No                 0.735536916447308  No                
[19] 0.0182509426548846 Yes                0.0554346490152545
[22] Yes                0.793902037527849  Yes               
[25] 0.361482573660848  No                 0.950010441304485 
[28] No                 0.500208503337219  Yes               
[31] 0.229772160232922  Yes                0.049313206839563 
[34] Yes                0.246197850977089  No                
[37] 0.0501472398202308 Yes                0.0480249125370225
[40] Yes                0.240638276127588  Yes               
[43] 0.287727144751051  Yes                0.35029876978389  
[46] Yes                0.823673043221758  Yes               
[49] 0.0638853054246052 Yes                0.0411385673680789
[52] Yes                0.60214252407477   Yes               
 [1] 0.19923789988886    Yes                 0.623543056174099  
 [4] Yes                 0.477401843738943   Yes                
 [7] 0.867989889502172   Yes                 0.81125399276786   
[10] No                  0.446735642582881   No                 
[13] 0.455936131590016   Yes                 0.0381706222170042 
[16] Yes                 0.746096892210117   Yes                
[19] 0.0136802325210434  Yes                 0.97103993675867   
[22] No                  0.422557760958226   Yes                
[25] 0.364152700002364   Yes                 0.945488184063731  
[28] No                  0.0518357874949384  Yes                
[31] 0.904351930619974   No                  0.705954747574449  
[34] Yes                 0.518668131529577   No                 
[37] 0.0237440482070221  Yes                 0.154551233401082  
[40] Yes                 0.228764777436671   Yes                
[43] 0.00361129201550698 Yes                 0.770184947841347  
[46] Yes                 0.648704494308889   Yes                
[49] 0.404826170678084   Yes                 0.0119011750985998 
[52] Yes                 0.689127323145926   No                 
 [1] 0.175954466110792    Yes                  0.304586952964987   
 [4] Yes                  0.334219679313832    No                  
 [7] 0.274155459892677    No                   0.49302593105741    
[10] No                   0.305760605351332    No                  
[13] 0.801917012646703    Yes                  0.404903951750636   
[16] No                   0.0199366194131778   Yes                 
[19] 0.408656551289586    Yes                  0.658405694348069   
[22] Yes                  0.660605119338922    Yes                 
[25] 0.0121277887809808   Yes                  0.957931099839238   
[28] No                   0.186462436228668    Yes                 
[31] 0.760600586190018    No                   0.885927638342687   
[34] No                   0.360166165952265    No                  
[37] 0.00232358700398722  Yes                  3.28827063808896e-05
[40] Yes                  0.0405313213083173   Yes                 
[43] 0.000293745863231573 Yes                  0.120656078110766   
[46] Yes                  0.260031633897413    Yes                 
[49] 0.107994388826419    Yes                  0.000968380264038024
[52] Yes                  0.882383872920768    Yes                 
 [1] 0.7827024643171    Yes                0.412798798039442 
 [4] No                 0.268302298854616  Yes               
 [7] 0.0783578959993549 Yes                0.72259667928643  
[10] No                 0.592101094679946  Yes               
[13] 0.0827717461907784 Yes                0.770880576872607 
[16] No                 0.378314158242021  Yes               
[19] 0.256249372643759  Yes                0.223561142129663 
[22] Yes                0.540186864298485  No                
[25] 0.292286973031269  Yes                0.481650295580974 
[28] Yes                0.938317983525371  No                
[31] 0.162610224050419  Yes                0.0724470778712573
[34] No                 0.678229472371227  No                
[37] 0.0124712004926895 Yes                0.102092126330539 
[40] Yes                0.551935256464022  No                
[43] 0.99784944851353   Yes                0.335802541611736 
[46] Yes                0.318484901500356  Yes               
[49] 0.0180659422875663 Yes                0.674898998612103 
[52] No                 0.276941760745616  Yes               
 [1] 0.743594536696884   No                  0.926418121008596  
 [4] No                  0.165726432743237   Yes                
 [7] 0.316691752453777   Yes                 0.498341885308451  
[10] No                  0.650253982031335   Yes                
[13] 0.709014264372484   No                  0.00443701003512961
[16] No                  0.525849673062891   No                 
[19] 0.254648149916278   Yes                 0.28623490410615   
[22] Yes                 0.0116109168216762  Yes                
[25] 0.0910968230706272  Yes                 0.786598441474041  
[28] Yes                 0.724194723362894   No                 
[31] 0.195363901970376   No                  0.359593639551189  
[34] Yes                 0.703012546760679   No                 
[37] 0.00672136638720041 Yes                 0.150706255461473  
[40] Yes                 0.642130676337538   No                 
[43] 0.0121879256814354  Yes                 0.839112475506566  
[46] Yes                 0.983620529467214   No                 
[49] 0.00894670493816764 Yes                 0.90074068993867   
[52] Yes                 0.440702291681351   No                 
 [1] 0.637235062229746  Yes                0.0899984668666156
 [4] Yes                0.875724096832283  No                
 [7] 0.334899526729949  Yes                0.941317618399173 
[10] Yes                0.706262090770908  Yes               
[13] 0.309554633858733  No                 0.652687549844515 
[16] Yes                0.432509537838368  No                
[19] 0.537047464179528  Yes                0.0409389906305336
[22] Yes                0.336776201981399  Yes               
[25] 0.409448248424061  Yes                0.459733416450753 
[28] Yes                0.591604766679604  No                
[31] 0.603790659572849  Yes                0.351406493706335 
[34] Yes                0.132315942632584  Yes               
[37] 0.0091789231850669 Yes                0.0753981408416739
[40] Yes                0.923965637542288  No                
[43] 0.703478144214262  No                 0.413138269486956 
[46] No                 0.955071592010612  Yes               
[49] 0.225849093629709  Yes                0.034096971114481 
[52] Yes                0.22899883368326   No                
 [1] 0.582283782071377   Yes                 0.324124121771199  
 [4] No                  0.0997610269826692  Yes                
 [7] 0.458441472539549   Yes                 0.830146539651978  
[10] Yes                 0.361827086964012   No                 
[13] 0.444696273241228   No                  0.367999856426063  
[16] Yes                 0.150769372600254   Yes                
[19] 0.0107085388352864  Yes                 0.120250907782994  
[22] Yes                 0.00918323820879718 No                 
[25] 0.348713325526012   Yes                 0.218072344746111  
[28] Yes                 0.592365683316775   Yes                
[31] 0.476669494100901   No                  0.443145677223419  
[34] Yes                 0.871701225792913   Yes                
[37] 0.00150224369162351 Yes                 0.69871402152967   
[40] No                  0.218410953507932   Yes                
[43] 0.0253962228112325  Yes                 0.137331304073635  
[46] Yes                 0.83584651307394    No                 
[49] 0.482455202590747   Yes                 0.351472787006856  
[52] Yes                 0.775276749255954   No                 
 [1] 0.392011458490092    No                   0.135675099566707   
 [4] Yes                  0.854163453490509    No                  
 [7] 0.654155523024187    Yes                  0.133162713300256   
[10] Yes                  0.156981352627227    No                  
[13] 0.0209558464548897   No                   0.220100532995222   
[16] No                   0.424732587574948    Yes                 
[19] 0.154334343527312    Yes                  0.709448106213604   
[22] No                   0.0976586762560337   No                  
[25] 0.169155905551651    Yes                  0.252194322002587   
[28] Yes                  0.234618979491419    Yes                 
[31] 0.0024731374213796   Yes                  0.747570626012561   
[34] No                   0.462382132009264    No                  
[37] 0.00222591966559983  Yes                  0.160804646901057   
[40] Yes                  0.743404412387129    Yes                 
[43] 0.784546354450246    Yes                  0.335734368510823   
[46] Yes                  0.571580453240598    Yes                 
[49] 4.78471866042498e-05 Yes                  0.68415375317485    
[52] Yes                  0.331366555921188    Yes                 
 [1] 0.804749726744049    No                   0.912962043583894   
 [4] No                   0.0450512254133472   No                  
 [7] 0.698906516312697    No                   0.0960439655412445  
[10] Yes                  0.040875228187117    Yes                 
[13] 0.225981869691587    No                   0.380208009165299   
[16] Yes                  0.354915546677566    Yes                 
[19] 0.329725215704606    Yes                  0.627133505246962   
[22] No                   0.00249053414542826  Yes                 
[25] 0.118850802799288    Yes                  0.581840476121351   
[28] Yes                  0.659321695113818    Yes                 
[31] 0.923650306524235    Yes                  0.827406701205533   
[34] Yes                  0.251164220740598    Yes                 
[37] 0.0125915920040684   Yes                  0.207170324848165   
[40] Yes                  0.576968853639195    No                  
[43] 0.0164274340373311   Yes                  0.123870214205246   
[46] Yes                  0.004168643879879    Yes                 
[49] 0.000274790731530205 Yes                  0.788749283266503   
[52] Yes                  0.213550661865675    No                  
 [1] 0.0765199793837484  Yes                 0.297029026099593  
 [4] Yes                 0.372435276072245   No                 
 [7] 0.0250969143792464  No                  0.888813780542283  
[10] No                  0.514523537201174   No                 
[13] 0.126836432883538   Yes                 0.120561763998412  
[16] No                  0.385833365683757   No                 
[19] 0.0165893706327866  Yes                 0.826071132573767  
[22] Yes                 0.431543904083365   No                 
[25] 0.460773148947033   Yes                 0.327059309593756  
[28] Yes                 0.144094196950929   No                 
[31] 0.874130604391734   Yes                 0.0380402813878558 
[34] Yes                 0.730170729076601   Yes                
[37] 0.113866605506958   Yes                 0.933098292326535  
[40] Yes                 0.284359399501989   Yes                
[43] 0.00225636837712531 Yes                 0.0587194354492323 
[46] Yes                 0.0102715447218061  Yes                
[49] 0.0472281430103293  Yes                 0.190751226291617  
[52] Yes                 0.498183067363578   No                 
 [1] 0.574018779647937   No                  0.647934700649103  
 [4] No                  0.647657548713681   No                 
 [7] 0.899455521860152   No                  0.462756721648155  
[10] No                  0.595261720416663   Yes                
[13] 0.455406749518073   No                  0.98471599796357   
[16] Yes                 0.540105705147632   No                 
[19] 0.0991030625014161  Yes                 0.213663516643398  
[22] Yes                 0.138278833978861   Yes                
[25] 0.576789968401043   Yes                 0.723081945550252  
[28] Yes                 0.798431984697727   Yes                
[31] 0.713709988651469   Yes                 0.82275374077949   
[34] Yes                 0.00185673031724321 Yes                
[37] 0.0234949261172722  Yes                 0.767127520388499  
[40] Yes                 0.828172062521089   Yes                
[43] 0.31348838925649    Yes                 0.883017933623311  
[46] Yes                 0.516240763601848   Yes                
[49] 0.050667671295919   Yes                 0.988338955821139  
[52] Yes                 0.141983922013436   Yes                
 [1] 0.898603439292463  Yes                0.581692077089676 
 [4] Yes                0.827719684055604  No                
 [7] 0.411017012725301  No                 0.248823456643368 
[10] No                 0.800793951357499  No                
[13] 0.0301075179474332 Yes                0.631654312046331 
[16] No                 0.53845418317651   No                
[19] 0.0164714546844106 Yes                0.382554081305057 
[22] Yes                0.602157170612236  No                
[25] 0.0281189333771911 Yes                0.400785098523899 
[28] No                 0.0881866135298354 No                
[31] 0.848629066359733  No                 0.904445084646127 
[34] Yes                0.805162187287933  No                
[37] 0.0770968755604206 Yes                0.164209591608366 
[40] Yes                0.541684852032516  Yes               
[43] 0.199170332393403  Yes                0.505770505269789 
[46] No                 0.264918340144956  Yes               
[49] 0.0564280445071613 Yes                0.973945007940655 
[52] Yes                0.484100346419662  Yes               
 [1] 0.283943913002375  Yes                0.562749574538903 
 [4] No                 0.220256587778962  No                
 [7] 0.770497043889364  Yes                0.879011261591935 
[10] Yes                0.943601003589029  No                
[13] 0.454351205224137  Yes                0.513173418741695 
[16] Yes                0.31892893041273   Yes               
[19] 0.128091546081882  Yes                0.104085114021609 
[22] Yes                0.287044260824692  Yes               
[25] 0.652344573694314  No                 0.193063899345714 
[28] No                 0.857736632587314  No                
[31] 0.238666290218424  Yes                0.897830597138796 
[34] No                 0.327821107069051  Yes               
[37] 0.327015626741561  Yes                0.105966026298854 
[40] Yes                0.452257057348362  Yes               
[43] 0.490172739240194  Yes                0.453921043256916 
[46] Yes                0.0267532195184451 Yes               
[49] 0.0325031255935642 Yes                0.520444411430939 
[52] Yes                0.0660804715244686 Yes               
 [1] 0.830910507118866    No                   0.425761816011859   
 [4] No                   0.355941124048783    Yes                 
 [7] 0.656208195960692    Yes                  0.947316748401162   
[10] No                   0.691636654818319    Yes                 
[13] 0.433119921248052    No                   0.447025085189546   
[16] No                   0.369971613354332    No                  
[19] 0.0154658540214147   Yes                  0.71295702854274    
[22] Yes                  0.160242677708775    Yes                 
[25] 0.48921913231096     Yes                  0.881785790439438   
[28] Yes                  0.921922676418341    No                  
[31] 0.33409052919286     Yes                  0.55562132834463    
[34] No                   0.663196556865697    No                  
[37] 0.000395702155685639 Yes                  0.292561731203616   
[40] Yes                  0.355744440073681    Yes                 
[43] 0.00274095147757657  Yes                  0.250296804267703   
[46] Yes                  0.873196288642848    No                  
[49] 0.00112328149506732  Yes                  0.899528835427541   
[52] Yes                  0.839228350865132    No                  
 [1] 0.370574656142113   No                  0.643440249563656  
 [4] No                  0.049445534492719   Yes                
 [7] 0.0440083942241197  Yes                 0.677339363473553  
[10] No                  0.502557842396899   No                 
[13] 0.687375816034972   Yes                 0.470015586080584  
[16] No                  0.523129372882959   Yes                
[19] 0.48957357272878    Yes                 0.456555979425379  
[22] Yes                 0.444981579810204   Yes                
[25] 0.35746650290228    Yes                 0.461551584266605  
[28] Yes                 0.686382732472903   Yes                
[31] 0.340853513504001   Yes                 0.98272683828726   
[34] No                  0.692721667919922   Yes                
[37] 0.528316671201288   Yes                 0.00934433111809987
[40] Yes                 0.313890913287329   Yes                
[43] 0.00361120334111457 Yes                 0.00974230313213932
[46] Yes                 0.192000598448269   Yes                
[49] 0.0111481760288501  Yes                 0.923714473145919  
[52] No                  0.315711686271702   No                 
 [1] 0.764395946546797   Yes                 0.120900544866153  
 [4] No                  0.651918850466914   No                 
 [7] 0.502985521779706   No                  0.486338373975286  
[10] Yes                 0.951167896577791   No                 
[13] 0.194374529792816   Yes                 0.0959171757443526 
[16] Yes                 0.817879164258368   Yes                
[19] 0.00628285387640047 Yes                 0.484912708591648  
[22] Yes                 0.859437918201652   Yes                
[25] 0.686257693668059   No                  0.175497572816367  
[28] Yes                 0.863684800598769   Yes                
[31] 0.224608215128798   Yes                 0.0696942918359578 
[34] Yes                 0.365142409766791   No                 
[37] 0.00666665058181362 Yes                 0.35411812680684   
[40] Yes                 0.372603521958122   Yes                
[43] 0.0497137671029742  Yes                 0.205306447637131  
[46] Yes                 0.104161962945347   Yes                
[49] 0.0961835727896343  Yes                 0.500274240095953  
[52] Yes                 0.818032716475276   Yes                
 [1] 0.0537878400673841   Yes                  0.92482954804104    
 [4] Yes                  0.709523764863503    No                  
 [7] 0.692345246955429    No                   0.452890630599195   
[10] No                   0.823861712536552    Yes                 
[13] 0.414046366543991    Yes                  0.260778992827756   
[16] Yes                  0.308491974521761    Yes                 
[19] 0.36005287224426     Yes                  0.697888900243796   
[22] Yes                  0.160305443778473    Yes                 
[25] 0.158640356173456    Yes                  0.423624747695743   
[28] No                   0.707165690640751    No                  
[31] 0.148084730473036    Yes                  0.234511095306268   
[34] Yes                  0.908080421330223    Yes                 
[37] 0.042740482003084    Yes                  0.0152688704593678  
[40] Yes                  0.235978234917735    Yes                 
[43] 0.221023519780249    Yes                  0.917906721925666   
[46] No                   0.0142371817708302   No                  
[49] 0.000890867410679211 Yes                  0.428340914906274   
[52] Yes                  0.109314691323796    Yes                 
 [1] 0.899876428626908    Yes                  0.0222450839281484  
 [4] Yes                  0.764415317441915    Yes                 
 [7] 0.331232910357454    No                   0.569087063086411   
[10] No                   0.288326942137303    Yes                 
[13] 0.634938397842385    No                   0.533952250450765   
[16] Yes                  0.715239240843848    Yes                 
[19] 0.352416483951195    Yes                  0.0373503154580128  
[22] Yes                  0.123474946253131    Yes                 
[25] 0.125082279750109    Yes                  0.118346987168043   
[28] Yes                  0.843047003281243    Yes                 
[31] 0.109739413078548    Yes                  0.869620465597323   
[34] Yes                  0.959079477874484    Yes                 
[37] 0.00480508767850349  Yes                  0.00471133283236713 
[40] Yes                  0.852284037493957    No                  
[43] 0.000140285653480265 Yes                  0.720914333126673   
[46] Yes                  0.363560717091322    No                  
[49] 0.830009885625278    Yes                  0.0416429111004495  
[52] Yes                  0.0816592735194537   Yes                 
 [1] 0.517611025159674   No                  0.840609728639107  
 [4] No                  0.677045381157259   Yes                
 [7] 0.310861043984084   No                  0.00735826934502278
[10] No                  0.0712468616760492  Yes                
[13] 0.873042454884673   Yes                 0.120997680150969  
[16] Yes                 0.952916090692186   No                 
[19] 0.259923066570141   Yes                 0.0057445998744448 
[22] Yes                 0.572878118144001   Yes                
[25] 0.389867454084811   Yes                 0.148736815580611  
[28] Yes                 0.413327917687552   No                 
[31] 0.312623908627428   Yes                 0.699683263692278  
[34] Yes                 0.0622983975060746  No                 
[37] 0.396036560423146   Yes                 0.0466683051629962 
[40] Yes                 0.0347240860083841  Yes                
[43] 0.0541453124451472  Yes                 0.996554180044862  
[46] No                  0.615047053779841   Yes                
[49] 0.0359593883657175  Yes                 0.747795040785196  
[52] Yes                 0.586354985521242   Yes                
 [1] 0.0115943811683274  No                  0.942627385794066  
 [4] Yes                 0.467733352429205   No                 
 [7] 0.446452234359632   Yes                 0.443111821382322  
[10] Yes                 0.13870878801479    Yes                
[13] 0.276252671972484   No                  0.864473703134445  
[16] Yes                 0.94444874505049    Yes                
[19] 0.409754953174993   Yes                 0.817389221572059  
[22] Yes                 0.799527366653638   Yes                
[25] 0.00150653168749018 Yes                 0.0754236799335394 
[28] No                  0.667636150977452   No                 
[31] 0.924711903743924   No                  0.645060187080772  
[34] No                  0.83731984998204    Yes                
[37] 0.118666682664536   Yes                 0.0545969919822125 
[40] Yes                 0.410807107758966   Yes                
[43] 0.492538756637521   Yes                 0.0388498770353008 
[46] Yes                 0.0787551975174397  Yes                
[49] 0.00027464547955018 Yes                 0.895541149708824  
[52] No                  0.44254294053755    Yes                
 [1] 0.0465245046400838  No                  0.126639555954688  
 [4] Yes                 0.507058790319677   Yes                
 [7] 0.324758585555935   Yes                 0.214726311890943  
[10] Yes                 0.957151201748795   Yes                
[13] 0.765157231141123   Yes                 0.216106536084016  
[16] Yes                 0.254997403727968   Yes                
[19] 0.414822750747296   Yes                 0.884674605503062  
[22] Yes                 0.473313738009319   Yes                
[25] 0.91460402974529    No                  0.117922286738204  
[28] No                  0.0179773559232943  Yes                
[31] 0.841941420693478   Yes                 0.743885738374963  
[34] Yes                 0.88998531368367    No                 
[37] 0.00274480096248443 Yes                 0.215936539970724  
[40] Yes                 0.243569307276607   Yes                
[43] 0.0356798890635169  Yes                 0.820147597762323  
[46] No                  0.441929781252387   No                 
[49] 0.150231288721948   Yes                 0.501128625996857  
[52] Yes                 0.858161759517869   Yes                
 [1] 0.536850332042597   No                  0.375461076590182  
 [4] No                  0.211193993877694   Yes                
 [7] 0.063439051914439   Yes                 0.727271379183344  
[10] Yes                 0.1878150093401     No                 
[13] 0.374588871090557   Yes                 0.887446891884034  
[16] Yes                 0.546377417246329   No                 
[19] 0.00618121655375838 Yes                 0.0905195280590928 
[22] Yes                 0.21048181569399    No                 
[25] 0.960715781837069   Yes                 0.691798093056768  
[28] No                  0.159111489522305   No                 
[31] 0.085560751201147   Yes                 0.456869616918635  
[34] Yes                 0.105820506871086   Yes                
[37] 0.20736904321678    Yes                 0.00176012346515392
[40] Yes                 0.0533414165646241  Yes                
[43] 0.135567362091369   Yes                 0.0571139471649166 
[46] Yes                 0.331129948471379   No                 
[49] 0.0436124776831133  Yes                 0.870009889006355  
[52] No                  0.32785701633489    Yes                
 [1] 0.403311365395668    No                   0.768895002237597   
 [4] No                   0.104887289998963    No                  
 [7] 0.365901081011158    No                   0.826202479676311   
[10] Yes                  0.748089578828095    No                  
[13] 0.781848286117694    No                   0.915454625225729   
[16] No                   0.175646679005617    No                  
[19] 0.782504993274534    No                   0.132312927907608   
[22] Yes                  0.121582835019948    Yes                 
[25] 0.754978029322704    Yes                  0.00495675163806797 
[28] Yes                  0.56232399695813     Yes                 
[31] 0.642558305256926    Yes                  0.601459840925942   
[34] Yes                  0.453437670741489    Yes                 
[37] 0.282628169259818    Yes                  0.240435045447915   
[40] Yes                  0.525569442460847    Yes                 
[43] 4.40677878185796e-05 Yes                  0.0265993005352945  
[46] Yes                  0.469829025476023    Yes                 
[49] 0.196922700037375    Yes                  0.842309299854514   
[52] No                   0.533183356530344    No                  
 [1] 0.891822305975856   No                  0.27262857517874   
 [4] Yes                 0.106486162770805   Yes                
 [7] 0.638043828798918   No                  0.107627424692395  
[10] Yes                 0.431927569214935   No                 
[13] 0.746627522651697   No                  0.657199809665115  
[16] No                  0.674697678793104   Yes                
[19] 0.860579441768582   No                  0.163786882147815  
[22] Yes                 0.0370213892103118  Yes                
[25] 0.232806617769098   Yes                 0.0522916390938719 
[28] Yes                 0.105597624569632   Yes                
[31] 0.371911601381392   Yes                 0.66838452239763   
[34] No                  0.682501496529458   Yes                
[37] 0.0385648419940635  Yes                 0.0134421726775086 
[40] Yes                 0.56012540168625    No                 
[43] 0.0531543321644941  Yes                 0.00693586367931984
[46] Yes                 0.111783964335922   No                 
[49] 0.587568323109409   Yes                 0.164766198231011  
[52] Yes                 0.0992419934309116  Yes                
 [1] 0.490143223130564    Yes                  0.709096312450115   
 [4] Yes                  0.948731796846508    No                  
 [7] 0.65670312934274     No                   0.676600255716058   
[10] No                   0.759491781592222    No                  
[13] 0.890874862845221    No                   0.172621109801803   
[16] No                   0.661111613050745    Yes                 
[19] 0.212969281962172    Yes                  0.225990783003657   
[22] Yes                  0.698005951072419    Yes                 
[25] 0.0317654433591192   Yes                  0.479174896791412   
[28] Yes                  0.869003253993779    No                  
[31] 0.0571787276253294   Yes                  0.668977017494387   
[34] Yes                  0.0202953402442625   No                  
[37] 0.0764337468117081   Yes                  0.113057895847947   
[40] Yes                  0.285551488334938    Yes                 
[43] 0.0810362119445258   Yes                  0.000831144075255516
[46] Yes                  0.563977022721101    Yes                 
[49] 0.665383358935787    No                   0.681762602231903   
[52] No                   0.629911001878845    No                  
 [1] 0.939461511486114   Yes                 0.123860731647037  
 [4] Yes                 0.141853161196865   Yes                
 [7] 0.808907544097884   No                  0.58641494099511   
[10] No                  0.956208162620652   Yes                
[13] 0.594437613324741   Yes                 0.493957739907078  
[16] Yes                 0.658350198387651   Yes                
[19] 0.0096498157604922  Yes                 0.418511467947328  
[22] Yes                 0.0901080346309904  Yes                
[25] 0.0323784696347994  Yes                 0.99380189310659   
[28] Yes                 0.901048387169387   Yes                
[31] 0.122233783905637   Yes                 0.852064134476282  
[34] No                  0.670935680152245   Yes                
[37] 0.016006168402058   Yes                 0.0101410115947786 
[40] Yes                 0.120910518456495   Yes                
[43] 0.0915900753058167  Yes                 0.627092246090703  
[46] Yes                 0.968455408796094   Yes                
[49] 0.00106353097580596 Yes                 0.159021136691574  
[52] Yes                 0.844327757089278   No                 
 [1] 0.886719724031558   Yes                 0.101454582216816  
 [4] Yes                 0.6946870108693     Yes                
 [7] 0.588617020398199   Yes                 0.823994829940034  
[10] No                  0.43680848614005    No                 
[13] 0.308617489976071   Yes                 0.704935230154401  
[16] No                  0.105276854586696   Yes                
[19] 0.209312858743498   Yes                 0.504525667788325  
[22] Yes                 0.674507866163991   Yes                
[25] 0.044309009712042   Yes                 0.758425519910658  
[28] No                  0.396159036415085   No                 
[31] 0.066551442954248   Yes                 0.469162077376879  
[34] Yes                 0.768658244763875   Yes                
[37] 0.00572631586393734 Yes                 0.115798685759166  
[40] Yes                 0.848657953618901   Yes                
[43] 0.155213062056575   Yes                 0.945328852769179  
[46] No                  0.0696374029516297  No                 
[49] 0.280128471127858   Yes                 0.306553507429906  
[52] Yes                 0.16394149511033    Yes                
 [1] 0.651955360265265    Yes                  0.535765992555642   
 [4] Yes                  0.580872583879249    Yes                 
 [7] 0.582744109641387    Yes                  0.850459584170185   
[10] Yes                  0.295237339442746    Yes                 
[13] 0.548637931812297    Yes                  0.445603674363463   
[16] Yes                  0.475657418954239    No                  
[19] 0.745113537457717    Yes                  0.0172891312642701  
[22] Yes                  0.0174920140555892   No                  
[25] 0.105230106090731    Yes                  0.145491354427201   
[28] No                   0.20741487761447     Yes                 
[31] 0.489643454852349    No                   0.377667247477785   
[34] Yes                  0.264437985282733    Yes                 
[37] 0.0444307773411889   Yes                  0.0789855443071505  
[40] Yes                  0.0259834698564482   Yes                 
[43] 0.0644238715341025   Yes                  0.000417203717784491
[46] Yes                  0.536135370653737    Yes                 
[49] 0.309357872749672    Yes                  0.274473110436382   
[52] Yes                  0.707568172131113    Yes                 
 [1] 0.725100952702974    Yes                  0.692103074689949   
 [4] Yes                  0.143859851105029    No                  
 [7] 0.560440199486916    Yes                  0.757141859189182   
[10] Yes                  0.745304760938443    No                  
[13] 0.318154587772441    Yes                  0.0122730591472617  
[16] No                   0.630037689905115    No                  
[19] 0.0680655941960575   Yes                  0.0145009851450626  
[22] Yes                  0.525200685756793    Yes                 
[25] 0.118367877144005    Yes                  0.756221812807757   
[28] Yes                  0.534136536137187    No                  
[31] 0.976357018976838    No                   0.0180470564683574  
[34] Yes                  0.810195101948475    Yes                 
[37] 0.000203017799435401 Yes                  0.00923687724497024 
[40] Yes                  0.566031677167877    Yes                 
[43] 0.0101532468646027   Yes                  0.314295777159795   
[46] Yes                  0.113791414967203    No                  
[49] 0.225059977773817    Yes                  0.00297408917008667 
[52] Yes                  0.0339093865955297   Yes                 
 [1] 0.502960247552124  No                 0.841287829380963 
 [4] No                 0.966984458597975  No                
 [7] 0.76082662318436   Yes                0.758671746581159 
[10] No                 0.73731315136655   Yes               
[13] 0.489192292558844  Yes                0.221936577485266 
[16] Yes                0.803215643491049  Yes               
[19] 0.0564441945488158 Yes                0.138077541953261 
[22] Yes                0.596542059017945  Yes               
[25] 0.0349102352561349 Yes                0.990144074081579 
[28] Yes                0.049894070016611  Yes               
[31] 0.132833797125971  Yes                0.188766033354494 
[34] Yes                0.338450056623436  Yes               
[37] 0.0958390215139282 Yes                0.133402643752205 
[40] Yes                0.525362245359534  Yes               
[43] 0.664597588749783  No                 0.0688852530257739
[46] Yes                0.699511053475369  No                
[49] 0.792331054072803  Yes                0.504266169037548 
[52] No                 0.504764698747744  Yes               
 [1] 0.028697029365467    Yes                  0.579845735021564   
 [4] No                   0.853418047606342    No                  
 [7] 0.589483745140074    No                   0.931635348212608   
[10] Yes                  0.95457344113288     Yes                 
[13] 0.144376087995362    Yes                  0.376164193621314   
[16] No                   0.7383729920667      No                  
[19] 0.703020979748854    No                   0.386394529797035   
[22] Yes                  0.464164913556615    Yes                 
[25] 0.0982496897221175   Yes                  0.350076457561111   
[28] Yes                  0.397020343047204    Yes                 
[31] 0.859205820611645    Yes                  0.895630583607007   
[34] No                   0.914903155554799    Yes                 
[37] 2.17212252427475e-05 Yes                  0.472676205179043   
[40] Yes                  0.431368052383247    Yes                 
[43] 0.0130519287583545   Yes                  0.0271195149051609  
[46] Yes                  0.773192793368905    No                  
[49] 0.944857754130792    No                   0.662291489570647   
[52] No                   0.190695308226122    Yes                 
 [1] 0.530117356088513    Yes                  0.386841210903504   
 [4] No                   0.827291971426095    No                  
 [7] 0.540841899637591    No                   0.0152236931756702  
[10] No                   0.914646798652385    Yes                 
[13] 0.301719569413075    No                   0.412263821583182   
[16] Yes                  0.772372468881165    No                  
[19] 0.0081385153360992   Yes                  0.146967736973493   
[22] Yes                  0.263444345042558    Yes                 
[25] 0.279912195105153    Yes                  0.222662977374521   
[28] Yes                  0.757993833774439    Yes                 
[31] 0.0695512756596569   Yes                  0.507391112531679   
[34] No                   0.720740917283931    Yes                 
[37] 0.000119826882382309 Yes                  0.0223486340705124  
[40] Yes                  0.133193901551092    Yes                 
[43] 7.44311335564263e-06 Yes                  0.212008061587452   
[46] Yes                  0.774438265063517    Yes                 
[49] 0.0382539652174133   Yes                  0.41052164238323    
[52] Yes                  0.900002040430867    Yes                 
 [1] 0.0600353016012767   Yes                  0.879018140263523   
 [4] No                   0.13054358065772     No                  
 [7] 0.762798454903702    Yes                  0.0602028291351328  
[10] No                   0.878463683028339    Yes                 
[13] 0.393260427675652    No                   0.753809382194336   
[16] No                   0.583539311788085    No                  
[19] 0.571967886151097    Yes                  0.0324041147177365  
[22] Yes                  0.182480727231726    Yes                 
[25] 0.380571068112656    Yes                  0.221380662932952   
[28] Yes                  0.188545360304519    No                  
[31] 0.9997517441508      Yes                  0.905214905990367   
[34] Yes                  0.00270519645075639  Yes                 
[37] 0.305907829102936    Yes                  0.174631187600024   
[40] Yes                  0.391648526738684    Yes                 
[43] 0.0326387722460801   Yes                  0.123366474776751   
[46] Yes                  0.194434702052216    Yes                 
[49] 0.142645901625266    Yes                  0.453418667402284   
[52] Yes                  0.000269132540061039 Yes                 
 [1] 0.859249653971419  No                 0.294019738303973 
 [4] No                 0.0872263209499381 No                
 [7] 0.137802063695866  Yes                0.409777475440778 
[10] Yes                0.0328773143098323 No                
[13] 0.273642163234491  Yes                0.498120712043295 
[16] Yes                0.790268470524774  Yes               
[19] 0.809334532980244  Yes                0.298530921981511 
[22] Yes                0.0988806194963393 Yes               
[25] 0.258837495085912  Yes                0.243650713166914 
[28] Yes                0.0460204795708227 Yes               
[31] 0.493152151954202  No                 0.085450012150167 
[34] No                 0.496014016084502  Yes               
[37] 0.16103521321566   Yes                0.0762295302659866
[40] Yes                0.376092400957353  No                
[43] 0.0687889231977254 Yes                0.123197179937896 
[46] Yes                0.0388192157725404 Yes               
[49] 0.0107921585881985 Yes                0.0102522709896144
[52] Yes                0.706137108117202  Yes               
 [1] 0.683935487609718    Yes                  0.706642735354212   
 [4] Yes                  0.240659070544098    Yes                 
 [7] 0.462169929202997    No                   0.631934260270146   
[10] Yes                  0.00762333630835903  No                  
[13] 0.0698036411918744   No                   0.850708513627529   
[16] Yes                  0.086079646841442    No                  
[19] 0.000594300691904288 Yes                  0.0840214211828177  
[22] Yes                  0.0922540907976941   Yes                 
[25] 0.181076279304059    Yes                  0.959992066950202   
[28] No                   0.280124931443887    Yes                 
[31] 0.285803806960423    Yes                  0.694670227180141   
[34] No                   0.399295852695073    Yes                 
[37] 0.0159158282986129   Yes                  0.778004505046833   
[40] No                   0.00238044530871207  Yes                 
[43] 0.113748352279785    Yes                  0.00264908864497355 
[46] Yes                  0.753079524869292    No                  
[49] 0.343984351968623    Yes                  0.0243052955777717  
[52] Yes                  0.390436488173713    Yes                 
 [1] 0.0294912212349684  Yes                 0.701657940910664  
 [4] No                  0.959011828298112   No                 
 [7] 0.284556094622201   No                  0.515776050088385  
[10] No                  0.313796606046129   Yes                
[13] 0.485006939108115   Yes                 0.844764775765082  
[16] Yes                 0.294048056120486   Yes                
[19] 0.0380718698785906  Yes                 0.206572722963422  
[22] Yes                 0.183126181409042   Yes                
[25] 0.251309645507773   Yes                 0.159171264782411  
[28] Yes                 0.704221715179123   No                 
[31] 0.137613044520525   Yes                 0.0115125610729399 
[34] Yes                 0.317613070117202   Yes                
[37] 0.00184088883602636 Yes                 0.446188204356129  
[40] No                  0.064098897422749   Yes                
[43] 0.0786036611553483  Yes                 0.00468623840178265
[46] Yes                 0.877694280688438   No                 
[49] 0.0244224132758191  Yes                 0.0472833926654153 
[52] Yes                 0.528753286520072   Yes                
 [1] 0.838608107800809    No                   0.294205857592668   
 [4] Yes                  0.891556142600893    No                  
 [7] 0.039368154791091    Yes                  0.812835868821506   
[10] Yes                  0.0624569769767236   Yes                 
[13] 0.68098257168701     No                   0.431120123545767   
[16] Yes                  0.81186412969212     Yes                 
[19] 0.00719202174401568  Yes                  0.497321931915507   
[22] Yes                  0.484147302153523    No                  
[25] 0.520072463550735    Yes                  0.835690460649529   
[28] Yes                  0.0541554183183691   Yes                 
[31] 0.942233681531678    Yes                  0.281602989821423   
[34] Yes                  0.871697559544566    Yes                 
[37] 0.0270717048366255   Yes                  0.495430069114059   
[40] Yes                  0.208280246319351    Yes                 
[43] 0.00106634196938738  Yes                  0.000919451875568975
[46] Yes                  0.362628724715657    No                  
[49] 0.0211437584590823   Yes                  0.485725256105752   
[52] Yes                  0.533042904966694    Yes                 
 [1] 0.975265688330133    No                   0.095592376155803   
 [4] Yes                  0.0866704132548119   Yes                 
 [7] 0.661520691726061    Yes                  0.524604228769279   
[10] No                   0.666998661664323    No                  
[13] 0.900543072213899    Yes                  0.015417873147797   
[16] Yes                  0.804790536895649    Yes                 
[19] 0.219962036103012    Yes                  0.0394929197408972  
[22] Yes                  0.923282530291281    No                  
[25] 0.0227658729652385   Yes                  0.0135187242937259  
[28] Yes                  0.237835794812297    Yes                 
[31] 0.195533629128485    Yes                  0.767264085252882   
[34] Yes                  0.121763283336653    Yes                 
[37] 0.00259133250575937  Yes                  0.678712287054016   
[40] Yes                  0.128518487688619    Yes                 
[43] 0.000693856222645134 Yes                  0.227365820854412   
[46] Yes                  0.664144883717009    No                  
[49] 0.0327783969604681   Yes                  0.743767368431723   
[52] Yes                  0.253584598661362    Yes                 
 [1] 0.8430406070656     Yes                 0.18405467684782   
 [4] No                  0.160944133874074   Yes                
 [7] 0.332046172777158   Yes                 0.536175219199293  
[10] No                  0.593669137536371   Yes                
[13] 0.627214233639616   No                  0.00990063669971606
[16] Yes                 0.434397518014571   Yes                
[19] 0.0790196818660212  Yes                 0.967755539281735  
[22] Yes                 0.413304514387836   Yes                
[25] 0.778333568781826   Yes                 0.00976834742726993
[28] Yes                 0.87738775313884    No                 
[31] 0.260969343586414   Yes                 0.149429632926022  
[34] Yes                 0.261259408753485   Yes                
[37] 0.029663374199542   Yes                 0.6234402499364    
[40] Yes                 0.0462465541959266  Yes                
[43] 0.0130832970060574  Yes                 0.0177572115652123 
[46] Yes                 0.627973285082129   Yes                
[49] 0.169146546393768   Yes                 0.706910072716771  
[52] Yes                 0.0420252479526266  Yes                
 [1] 0.640751122793426   Yes                 0.817262649627377  
 [4] No                  0.564870046502931   Yes                
 [7] 0.48898762099723    Yes                 0.645709056662734  
[10] Yes                 0.207794896239972   Yes                
[13] 0.758251286435927   Yes                 0.0937472003763201 
[16] Yes                 0.529008254666449   Yes                
[19] 0.923139193760911   Yes                 0.277474611088934  
[22] Yes                 0.943793115538037   No                 
[25] 0.00181208665870583 Yes                 0.386454189511913  
[28] Yes                 0.700759506309751   Yes                
[31] 0.764298133753321   Yes                 0.98899665843856   
[34] Yes                 0.737342960706997   Yes                
[37] 0.00994951022475693 Yes                 0.186820845178038  
[40] Yes                 0.0318635149693694  Yes                
[43] 0.0313756228611749  Yes                 0.556182929428667  
[46] Yes                 0.107824782722302   Yes                
[49] 0.00317348965763285 Yes                 0.673597823253602  
[52] Yes                 0.435152484790136   No                 
 [1] 0.878412937740434    Yes                  0.288280807918839   
 [4] No                   0.0985327457139618   Yes                 
 [7] 0.523404376144892    No                   0.378504459142021   
[10] Yes                  0.742835351300781    Yes                 
[13] 0.519806003047413    No                   0.0593048139959076  
[16] Yes                  0.0649804713829988   No                  
[19] 0.000592146303292182 Yes                  0.504466764410315   
[22] Yes                  0.535437307351198    Yes                 
[25] 0.924963272778877    Yes                  0.0928470880433978  
[28] No                   0.510689744524997    Yes                 
[31] 0.440417169807559    Yes                  0.695903485625995   
[34] No                   0.0304931007239403   Yes                 
[37] 0.000171328565279099 Yes                  0.121242700103362   
[40] Yes                  1.3114530138864e-05  Yes                 
[43] 0.00284333891741913  Yes                  0.253989333623505   
[46] Yes                  0.166705390776734    Yes                 
[49] 0.164815233508237    Yes                  0.65920003049636    
[52] Yes                  0.0660427538413815   Yes                 
 [1] 0.336899014712884  Yes                0.756656277212522 
 [4] No                 0.636383115800806  No                
 [7] 0.385898055692118  No                 0.696504325103674 
[10] No                 0.303282457110867  No                
[13] 0.598880020770236  Yes                0.44599464159908  
[16] No                 0.495605937641299  Yes               
[19] 0.636647187545796  Yes                0.341124100716553 
[22] Yes                0.106047125032009  Yes               
[25] 0.343552552812335  Yes                0.390700721709768 
[28] Yes                0.0518870359164908 Yes               
[31] 0.17310973448002   Yes                0.421553174195118 
[34] Yes                0.323936370519296  Yes               
[37] 0.2962878539346    Yes                0.0536793747107851
[40] Yes                0.458339121699048  Yes               
[43] 0.0136023060807235 Yes                0.582417542270499 
[46] Yes                0.234186808279897  Yes               
[49] 0.0751542876796403 Yes                0.323516204471416 
[52] Yes                0.169844949765057  No                
 [1] 0.252103860085236   No                  0.346162304670213  
 [4] Yes                 0.811859460725742   No                 
 [7] 0.500383951369844   Yes                 0.031469275552106  
[10] Yes                 0.281101791159933   No                 
[13] 0.726217176268552   Yes                 0.984927931160183  
[16] Yes                 0.212366680797725   No                 
[19] 0.0394492300388209  Yes                 0.950313612547595  
[22] No                  0.104118285761764   Yes                
[25] 0.202770603397568   Yes                 0.273713970376136  
[28] No                  0.0251894600844738  No                 
[31] 0.324730432547387   Yes                 0.039479662314525  
[34] No                  0.24083596832372    Yes                
[37] 0.00260155827975525 Yes                 0.319490019521422  
[40] Yes                 0.45101670623955    Yes                
[43] 0.0644403999964396  Yes                 0.00485609019279762
[46] Yes                 0.984371439339432   Yes                
[49] 0.00079098337657297 Yes                 0.934814100438087  
[52] Yes                 0.429835016665079   No                 
 [1] 0.139724830780933   Yes                 0.760304208473147  
 [4] Yes                 0.532433967505117   Yes                
 [7] 0.357144595527337   No                  0.983821100323398  
[10] Yes                 0.181429752826935   Yes                
[13] 0.838638715720357   No                  0.215028092437891  
[16] Yes                 0.615084476205342   Yes                
[19] 0.54052061162882    Yes                 0.331051195942566  
[22] Yes                 0.138212185366688   Yes                
[25] 0.337829175697361   Yes                 0.147484590126079  
[28] No                  0.429741946569516   No                 
[31] 0.472470971360783   Yes                 0.961680893696173  
[34] No                  0.152791456014905   No                 
[37] 0.158431447592475   Yes                 0.184287967437995  
[40] Yes                 0.0759706932101163  Yes                
[43] 0.00424570819666586 Yes                 0.605173091211447  
[46] Yes                 0.858466712124487   Yes                
[49] 0.28351252542675    Yes                 0.787863606845136  
[52] No                  0.406887533633707   Yes                
 [1] 0.465933387729143   Yes                 0.426768837344041  
 [4] No                  0.320448932144783   No                 
 [7] 0.594551568005631   Yes                 0.0385110583069883 
[10] No                  0.218250074229465   Yes                
[13] 0.630100555618118   Yes                 0.716286938799056  
[16] Yes                 0.340324731206102   No                 
[19] 0.0305897275778071  Yes                 0.936099386300774  
[22] Yes                 0.225480596025527   Yes                
[25] 0.904185855897831   No                  0.918904081699902  
[28] Yes                 0.744997551165075   No                 
[31] 0.292942377598299   Yes                 0.170293248828307  
[34] Yes                 0.677486076954401   No                 
[37] 0.0899656456478362  Yes                 0.00527169730233685
[40] Yes                 0.00595359726874382 Yes                
[43] 0.192813210222458   Yes                 0.31073161343162   
[46] Yes                 0.21662138182525    No                 
[49] 0.169127980423458   Yes                 0.809332751215535  
[52] Yes                 0.305051082806711   Yes                
 [1] 0.576483124975506   Yes                 0.555961534604366  
 [4] Yes                 0.174664426220797   Yes                
 [7] 0.537994621147344   Yes                 0.0376536343803196 
[10] No                  0.817072158322028   No                 
[13] 0.892004891383552   No                  0.395864671957882  
[16] Yes                 0.184360340764558   No                 
[19] 0.101062062578591   Yes                 0.0346555249443223 
[22] Yes                 0.210596889436358   Yes                
[25] 0.17199833465921    Yes                 0.0239098141114587 
[28] No                  0.44299166056865    Yes                
[31] 0.638214717672901   Yes                 0.886855736637001  
[34] Yes                 0.507878367620078   Yes                
[37] 0.00346483581584572 Yes                 0.673441213723812  
[40] Yes                 0.630869548427857   No                 
[43] 0.417928383369415   Yes                 0.134561029979993  
[46] Yes                 0.0241456239250188  Yes                
[49] 0.00691820721132978 Yes                 0.764417957272327  
[52] Yes                 0.563457967583826   Yes                
 [1] 0.264602302135613    No                   0.563488446009409   
 [4] No                   0.245658231223996    No                  
 [7] 0.265017656203931    Yes                  0.915862265158545   
[10] Yes                  0.91017131591302     No                  
[13] 0.850463600410347    No                   0.603420104961111   
[16] Yes                  0.891771596886081    Yes                 
[19] 9.5777741532725e-05  Yes                  0.956298161355847   
[22] No                   0.162882655865417    No                  
[25] 0.10897291685222     Yes                  0.821639800738203   
[28] Yes                  0.568751529440569    No                  
[31] 0.256705831633297    Yes                  0.134002748612146   
[34] Yes                  0.7799238214302      Yes                 
[37] 0.0472905727260982   Yes                  1.07119470824712e-05
[40] Yes                  0.342376500524576    No                  
[43] 0.333449945140724    Yes                  0.0439373532228641  
[46] Yes                  0.774394634469956    Yes                 
[49] 0.526887193671562    Yes                  0.520427106843746   
[52] No                   0.134827000246684    Yes                 
 [1] 0.16096528409656   Yes                0.18533670756767  
 [4] Yes                0.185600792561787  Yes               
 [7] 0.684964650433473  No                 0.535658229086486 
[10] Yes                0.0863593262540543 No                
[13] 0.477149340601617  Yes                0.561285567253835 
[16] No                 0.600870349963732  No                
[19] 0.076679028805943  Yes                0.0569371090566396
[22] Yes                0.352256957640317  Yes               
[25] 0.285415899420798  Yes                0.664291803577451 
[28] Yes                0.330747989784464  Yes               
[31] 0.191800666817916  Yes                0.61200165373838  
[34] No                 0.901892190160105  No                
[37] 0.0423530351047108 Yes                0.0405020832564626
[40] Yes                0.0372825643846166 Yes               
[43] 0.0143555364795871 Yes                0.412578967969016 
[46] Yes                0.938923272190182  No                
[49] 0.710747165326369  Yes                0.679173112411755 
[52] Yes                0.488571860351406  Yes               
 [1] 0.856479584509638    Yes                  0.781680042220112   
 [4] Yes                  0.488045116160531    No                  
 [7] 0.834144302700714    No                   0.130568767114382   
[10] No                   0.678743955480605    Yes                 
[13] 0.682540987531257    No                   0.274498191688897   
[16] Yes                  0.314519250129352    No                  
[19] 0.143444053382053    Yes                  0.264116600160676   
[22] Yes                  0.453125932732036    No                  
[25] 0.221133915909335    Yes                  0.019571249500548   
[28] Yes                  0.0126217820802386   Yes                 
[31] 0.228699411177163    Yes                  0.219213086144901   
[34] Yes                  0.192130474248418    Yes                 
[37] 0.000988974389307746 Yes                  0.0127306380621049  
[40] Yes                  0.802566623880158    No                  
[43] 7.38929386057438e-06 Yes                  0.925496329152438   
[46] Yes                  0.459812905040458    Yes                 
[49] 0.831572594201684    Yes                  0.735343114067222   
[52] Yes                  0.240569453968846    Yes                 
 [1] 0.929627183322508   Yes                 0.845179399110042  
 [4] Yes                 0.509558633639974   No                 
 [7] 0.313462234977177   No                  0.419510063588579  
[10] No                  0.854763798667552   Yes                
[13] 0.807451934009682   Yes                 0.745826187718031  
[16] No                  0.286394688046873   Yes                
[19] 0.021934639098883   Yes                 0.0453321421206258 
[22] Yes                 0.251847658007015   No                 
[25] 0.760663751577987   No                  0.345954882065761  
[28] No                  0.380582100257094   Yes                
[31] 0.0309753325671031  Yes                 0.693685553571922  
[34] Yes                 0.0376895118366242  No                 
[37] 0.00169496759965806 Yes                 0.476745038871666  
[40] Yes                 0.292088945740393   Yes                
[43] 0.00377908190848216 Yes                 0.0266389268505981 
[46] Yes                 0.818250210929252   Yes                
[49] 0.458431104011293   Yes                 0.475613964800796  
[52] Yes                 0.251073651585554   Yes                
 [1] 0.778578706482533   No                  0.136964846047241  
 [4] Yes                 0.845751725226702   Yes                
 [7] 0.132835188175415   Yes                 0.96311053726658   
[10] Yes                 0.740974460954493   Yes                
[13] 0.387952480269608   No                  0.690072007584382  
[16] Yes                 0.742125543587641   No                 
[19] 0.941915670372167   Yes                 0.071912658779426  
[22] Yes                 0.157216898813642   No                 
[25] 0.10614779481358    Yes                 0.173351237752001  
[28] Yes                 0.600371117479953   No                 
[31] 0.620896650533527   Yes                 0.55528496935979   
[34] Yes                 0.172584974311218   No                 
[37] 0.100600645951969   Yes                 0.00190645126428212
[40] Yes                 0.0227386296064881  Yes                
[43] 0.0815243553819851  Yes                 0.611355721075865  
[46] Yes                 0.0258945086605755  Yes                
[49] 0.403945485206051   Yes                 0.761713804710952  
[52] Yes                 0.645386232803682   Yes                
 [1] 0.956361222112501  Yes                0.748989084404081 
 [4] Yes                0.648179284440595  No                
 [7] 0.728748859601     No                 0.0559502157861668
[10] No                 0.269783585058557  Yes               
[13] 0.753716327485002  Yes                0.415763330512993 
[16] Yes                0.143381726742541  Yes               
[19] 0.104535418208701  Yes                0.993847852885079 
[22] Yes                0.0100345614067922 Yes               
[25] 0.0838627288272054 Yes                0.460828546241296 
[28] Yes                0.29535058779743   Yes               
[31] 0.409671114244728  No                 0.108228814952486 
[34] Yes                0.0334862314267881 Yes               
[37] 0.024678120349114  Yes                0.150094854713082 
[40] Yes                0.519118973109199  Yes               
[43] 0.287168326671939  Yes                0.44048784487787  
[46] Yes                0.438815662995936  Yes               
[49] 0.10243670586239   Yes                0.0194321532039039
[52] Yes                0.722103277190795  Yes               
 [1] 0.0583799891788177  Yes                 0.959387593637581  
 [4] No                  0.60531262817451    No                 
 [7] 0.29219920781336    Yes                 0.613621171360862  
[10] Yes                 0.721152770781956   No                 
[13] 0.113265943109922   Yes                 0.586622232112416  
[16] No                  0.918925451364089   No                 
[19] 0.0313986613514413  Yes                 0.842198643257563  
[22] No                  0.966998418087171   No                 
[25] 0.0558310439579597  Yes                 0.725730463727303  
[28] Yes                 0.404857057854685   No                 
[31] 0.266305600590951   Yes                 0.529336255326756  
[34] No                  0.335826887402954   No                 
[37] 0.010009852404246   Yes                 0.107753203094836  
[40] Yes                 0.780222108898043   Yes                
[43] 0.23448740169883    Yes                 0.043930603113721  
[46] Yes                 0.374468682068282   Yes                
[49] 0.00756432413789641 Yes                 0.297044491091917  
[52] Yes                 0.73877160909271    Yes                
 [1] 0.785657809100092   Yes                 0.215333850028286  
 [4] No                  0.724505540170775   No                 
 [7] 0.987916632553178   Yes                 0.374510905434912  
[10] Yes                 0.636974395960986   Yes                
[13] 0.00598484825088578 No                  0.213994275200715  
[16] Yes                 0.928310467842461   Yes                
[19] 0.758091825093888   Yes                 0.899681632342447  
[22] Yes                 0.0380332805086149  Yes                
[25] 0.281044768001162   Yes                 0.0991802870948925 
[28] Yes                 0.266663397401794   Yes                
[31] 0.00122221681804193 Yes                 0.582712266959272  
[34] Yes                 0.578880438037014   Yes                
[37] 4.763127178529e-06  Yes                 0.0247071292877298 
[40] Yes                 0.842717086058784   No                 
[43] 0.117943616454736   Yes                 0.494665506704878  
[46] Yes                 0.706196903739177   Yes                
[49] 0.0198233614857349  Yes                 0.0036661730280902 
[52] Yes                 0.212556285703245   No                 
 [1] 0.183708944394547  No                 0.145818025728186 
 [4] No                 0.8394953481962    No                
 [7] 0.261700007377174  Yes                0.516664849215955 
[10] No                 0.51021572080451   No                
[13] 0.940298802046191  No                 0.140804746872601 
[16] No                 0.692034128124056  Yes               
[19] 0.10887931676824   Yes                0.163424362797563 
[22] Yes                0.0478848806332383 Yes               
[25] 0.356078512231674  Yes                0.0430149447799705
[28] Yes                0.450321872293324  Yes               
[31] 0.546056418577406  Yes                0.23908586486761  
[34] No                 0.351746255525331  No                
[37] 0.778048762758501  Yes                0.767367837405809 
[40] Yes                0.628640027355148  No                
[43] 0.0504841814482866 Yes                0.0307020178087021
[46] Yes                0.500855766765173  Yes               
[49] 0.176674916001174  Yes                0.0775572321374822
[52] Yes                0.630340840011429  No                
 [1] 0.377851407426871   Yes                 0.735869297816188  
 [4] Yes                 0.827908648299652   Yes                
 [7] 0.345184818240189   No                  0.532806932491541  
[10] No                  0.626815708082722   Yes                
[13] 0.0914585927547653  Yes                 0.00963699680424389
[16] Yes                 0.651875779711387   No                 
[19] 0.564400952291725   No                  0.293092642010027  
[22] Yes                 0.436581206915254   No                 
[25] 0.576799863770033   Yes                 0.381673007042454  
[28] Yes                 0.485623973199945   No                 
[31] 0.0892774577644939  Yes                 0.0504326201206664 
[34] Yes                 0.0888278133618175  No                 
[37] 0.00722263050348114 Yes                 0.0176094301214159 
[40] Yes                 0.668401314526109   Yes                
[43] 0.0739625628842865  Yes                 0.0275589371038834 
[46] Yes                 0.7777143842796     Yes                
[49] 0.030152560212636   Yes                 0.796657454287844  
[52] No                  0.481803512163833   Yes                
 [1] 0.102828075054932   Yes                 0.434556551024627  
 [4] Yes                 0.868693596100965   No                 
 [7] 0.416742635689156   Yes                 0.279542310919475  
[10] Yes                 0.936344248265508   Yes                
[13] 0.193708694957804   No                  0.492920120722935  
[16] No                  0.564726225315971   No                 
[19] 0.00253552780641332 Yes                 0.206767746446067  
[22] Yes                 0.137941020958921   No                 
[25] 0.8759432000322     Yes                 0.87858261695693   
[28] Yes                 0.387430887028076   No                 
[31] 0.0225708098527343  Yes                 0.744924080522982  
[34] Yes                 0.524890249180103   Yes                
[37] 0.00473271039503356 Yes                 0.0352523206570725 
[40] Yes                 0.115524664918211   Yes                
[43] 0.229095885947435   Yes                 0.173455270850072  
[46] Yes                 0.422375168573282   No                 
[49] 0.147256726241754   Yes                 0.491592095261667  
[52] No                  0.365169589740696   Yes                
 [1] 0.12660298403382   Yes                0.843613425096757 
 [4] Yes                0.624655648851126  Yes               
 [7] 0.558597307166616  No                 0.868267401518385 
[10] No                 0.0417918176376026 No                
[13] 0.92936292534049   No                 0.529644043965791 
[16] Yes                0.0254558117764354 Yes               
[19] 0.0101804075533676 Yes                0.510281503401226 
[22] Yes                0.873627088535488  Yes               
[25] 0.0475134052927437 Yes                0.248730993209438 
[28] Yes                0.719874186282286  No                
[31] 0.220084447118108  Yes                0.15385600067932  
[34] Yes                0.087519673633594  No                
[37] 0.157050803612281  Yes                0.874098570817527 
[40] Yes                0.827342871490637  Yes               
[43] 0.218512339651778  Yes                0.045073968290216 
[46] Yes                0.0880175263928574 Yes               
[49] 0.502849332068336  Yes                0.447020678545254 
[52] No                 0.540815327025358  Yes               
 [1] 0.100725685501743    Yes                  0.859719706381684   
 [4] No                   0.620927430920411    Yes                 
 [7] 0.141931976786051    No                   0.749255097747639   
[10] Yes                  0.931072366671802    Yes                 
[13] 0.134844517630259    Yes                  0.424456896980442   
[16] No                   0.852102943232981    Yes                 
[19] 0.218295140776719    Yes                  0.350513788231771   
[22] Yes                  0.280753318023401    Yes                 
[25] 0.00374114456307326  Yes                  0.0849930583832369  
[28] Yes                  0.684857152069392    Yes                 
[31] 0.0310878559142032   Yes                  0.358995453726492   
[34] No                   0.463262644300091    Yes                 
[37] 0.029092149819579    Yes                  0.355857207810255   
[40] Yes                  0.285987254400032    Yes                 
[43] 6.37801761469951e-06 Yes                  0.709809806057422   
[46] Yes                  0.888170441922448    Yes                 
[49] 0.118092527816481    Yes                  0.149532080194725   
[52] Yes                  0.876082697740602    No                  
 [1] 0.267755110888343    Yes                  0.630050737518999   
 [4] No                   0.622473211819315    Yes                 
 [7] 0.478310375704132    Yes                  0.561348533877159   
[10] No                   0.217766711955701    No                  
[13] 0.968928588721632    No                   0.230729780053676   
[16] No                   0.873743718437421    No                  
[19] 0.0284693618867944   Yes                  0.408181150830668   
[22] Yes                  0.739803982834658    Yes                 
[25] 0.703589723408854    Yes                  0.667003058765106   
[28] No                   0.924849544649734    Yes                 
[31] 0.168534041575299    Yes                  0.175962025239072   
[34] Yes                  0.125347590178977    No                  
[37] 0.164596458284273    Yes                  0.0392496749591334  
[40] Yes                  0.914681628067353    No                  
[43] 0.0955618622288763   Yes                  0.000582078421188256
[46] Yes                  0.0784571405782502   Yes                 
[49] 0.0011409707342354   Yes                  0.000341476503052729
[52] Yes                  0.0529768376480712   Yes                 
 [1] 0.94800062096059     No                   0.717630456511576   
 [4] Yes                  0.206962868009378    No                  
 [7] 0.823799488930558    No                   0.328153597574737   
[10] No                   0.314035488745709    Yes                 
[13] 0.677075123210461    No                   0.976936184461558   
[16] Yes                  0.500929872188607    Yes                 
[19] 7.91025729032819e-05 Yes                  0.719361981936805   
[22] Yes                  0.398538237544386    No                  
[25] 0.0610180985663997   No                   0.765239441778482   
[28] No                   0.153318993841244    No                  
[31] 0.64992194441867     Yes                  0.165994387739137   
[34] Yes                  0.948965055779209    Yes                 
[37] 0.117211302304439    Yes                  0.0318122846807452  
[40] Yes                  0.503799281455157    Yes                 
[43] 0.0316273239856743   Yes                  0.393436833273287   
[46] No                   0.560334760232663    No                  
[49] 0.31818610612835     Yes                  0.964869540229569   
[52] Yes                  0.0242623463108181   Yes                 
 [1] 0.355790069599138    No                   0.0403456576170723  
 [4] Yes                  0.857195725408662    No                  
 [7] 0.0703331756102235   Yes                  0.085770717859097   
[10] No                   0.902650349765489    Yes                 
[13] 0.919468918184839    Yes                  0.519344204068      
[16] Yes                  0.210628712346235    Yes                 
[19] 0.964242593490845    Yes                  0.415609485688089   
[22] No                   0.0158565294571195   Yes                 
[25] 0.462175684900709    Yes                  0.338319966814496   
[28] Yes                  0.6088365649751      Yes                 
[31] 0.216013218719958    Yes                  0.68898115381971    
[34] No                   0.787281906059167    No                  
[37] 7.7145788734721e-05  Yes                  0.000835931897180112
[40] Yes                  0.967078356442346    No                  
[43] 0.442650076765049    Yes                  0.185359671123191   
[46] Yes                  0.0153626387271868   Yes                 
[49] 0.0229294020038577   Yes                  0.926873666612328   
[52] Yes                  0.0563951182328028   No                  
 [1] 0.359354348459191   Yes                 0.128994426276155  
 [4] Yes                 0.124776059452026   Yes                
 [7] 0.673266580063226   Yes                 0.476080186918479  
[10] Yes                 0.0661395803606464  Yes                
[13] 0.0329201320640882  No                  0.0631752652523659 
[16] No                  0.757436679302771   Yes                
[19] 0.876583966540399   Yes                 0.227778334231079  
[22] Yes                 0.74190392779195    Yes                
[25] 0.821536533696208   Yes                 0.00591315528605126
[28] Yes                 0.964848814194134   No                 
[31] 0.740059420892893   Yes                 0.776203856223638  
[34] No                  0.598680315689826   Yes                
[37] 0.203936967099223   Yes                 0.2183731389095    
[40] Yes                 0.0036398656154286  Yes                
[43] 0.0406490815887068  Yes                 0.804066108375369  
[46] Yes                 0.884098713416862   Yes                
[49] 0.0792962079126801  Yes                 0.941706436318822  
[52] No                  0.409854211265813   Yes                
 [1] 0.314923199939483   Yes                 0.1611613506639    
 [4] No                  0.794022320572214   No                 
 [7] 0.496806639827783   Yes                 0.335506858191192  
[10] No                  0.446781555428525   Yes                
[13] 0.210187685174692   No                  0.679540371001775  
[16] Yes                 0.900935179531614   No                 
[19] 0.0650491690727735  Yes                 0.00223611161837822
[22] Yes                 0.514399412946152   Yes                
[25] 0.744680139324468   Yes                 0.278437967117514  
[28] Yes                 0.460333323748425   No                 
[31] 0.332273808328413   Yes                 0.827641742898505  
[34] Yes                 0.327245411013967   Yes                
[37] 0.00890901192383268 Yes                 0.504653991233822  
[40] Yes                 0.742440093270859   Yes                
[43] 0.00130493746887277 Yes                 0.192204980550334  
[46] Yes                 0.77700596304122    Yes                
[49] 0.918214801500192   No                  0.957463786521802  
[52] No                  0.0536639023447932  No                 
 [1] 0.671168351975358    Yes                  0.824316522936763   
 [4] Yes                  0.695451973528522    No                  
 [7] 0.661525369906836    Yes                  0.149552412492945   
[10] Yes                  0.479908849748082    No                  
[13] 0.128896926459604    Yes                  0.058221674899649   
[16] Yes                  0.871507616816657    No                  
[19] 0.167639310473164    Yes                  0.88084504288753    
[22] Yes                  0.360948845984312    Yes                 
[25] 0.162807543354567    Yes                  0.0729504537019673  
[28] Yes                  0.305203265000754    No                  
[31] 0.0528790670386578   Yes                  0.186612796157027   
[34] Yes                  0.785359692875537    Yes                 
[37] 0.000604121152585478 Yes                  0.0328708819848628  
[40] Yes                  0.39363992568515     No                  
[43] 0.00772598840683818  Yes                  0.375248823361829   
[46] Yes                  0.133564930665064    Yes                 
[49] 0.00256785721501756  Yes                  0.0337330893306202  
[52] Yes                  0.46358844213617     No                  
 [1] 0.341478452481707  Yes                0.840072670189578 
 [4] Yes                0.731824066428183  Yes               
 [7] 0.27009522003165   No                 0.453951086778716 
[10] Yes                0.382237313551596  Yes               
[13] 0.241180737183339  Yes                0.343177199380667 
[16] Yes                0.0403522779616361 No                
[19] 0.276008408502298  Yes                0.559347546255738 
[22] Yes                0.560048666618576  Yes               
[25] 0.349669823293488  Yes                0.229495482172601 
[28] Yes                0.0773924324555926 Yes               
[31] 0.206722703921091  Yes                0.842794848032868 
[34] No                 0.48168834113685   Yes               
[37] 0.0168470017691008 Yes                0.0256514130648416
[40] Yes                0.177606156427233  Yes               
[43] 0.0742760117576879 Yes                0.647477581257448 
[46] Yes                0.22139136483815   No                
[49] 0.911488018289829  No                 0.0756635605056166
[52] Yes                0.522273376414864  No                
 [1] 0.609627941367823   No                  0.0369269479383421 
 [4] No                  0.286905982199733   Yes                
 [7] 0.0223336484133229  Yes                 0.966024843631491  
[10] Yes                 0.177598004284333   No                 
[13] 0.140274855230889   Yes                 0.42061466311459   
[16] No                  0.325482835437034   Yes                
[19] 0.122870575477604   Yes                 0.941017992790795  
[22] Yes                 0.945687678864703   No                 
[25] 0.434066262903634   No                  0.38746610168858   
[28] Yes                 0.773352769850988   Yes                
[31] 0.0590588715345673  Yes                 0.107809641647154  
[34] Yes                 0.220060785365487   Yes                
[37] 0.00397763909971812 Yes                 0.411492392486243  
[40] Yes                 0.0642380904938133  Yes                
[43] 0.0390557794437901  Yes                 0.0778991867786007 
[46] Yes                 0.0497579697249614  Yes                
[49] 0.00128408241315262 Yes                 0.377658839481163  
[52] Yes                 0.983873590388058   Yes                
 [1] 0.876000804323453  Yes                0.482267956041564 
 [4] Yes                0.872196894769242  Yes               
 [7] 0.249163773513664  Yes                0.500670272467225 
[10] No                 0.36258912096436   Yes               
[13] 0.326494090981308  Yes                0.577211607756659 
[16] Yes                0.319772606152484  No                
[19] 0.581474606315577  Yes                0.195950998691637 
[22] Yes                0.524490545173268  Yes               
[25] 0.12518976630491   Yes                0.571776462249892 
[28] Yes                0.621667283857321  Yes               
[31] 0.880081531163571  Yes                0.396046765242721 
[34] No                 0.0554294078567779 No                
[37] 0.0398431407078356 Yes                0.263435227384105 
[40] Yes                0.31715801940107   Yes               
[43] 0.835764130251751  Yes                0.0319321104279648
[46] Yes                0.54863490728121   Yes               
[49] 0.790324888202101  Yes                0.39910425328317  
[52] No                 0.887160659116762  Yes               
 [1] 0.797899148811907    No                   0.360647564441196   
 [4] Yes                  0.562074799340143    No                  
 [7] 0.234996743763716    Yes                  0.638625756325941   
[10] Yes                  0.0162418733673239   Yes                 
[13] 0.247420046600891    Yes                  0.998780177107132   
[16] Yes                  0.63949360078683     Yes                 
[19] 0.352080464868689    Yes                  0.199696764559748   
[22] Yes                  0.849144067344393    No                  
[25] 0.793862049366625    Yes                  0.749311168301337   
[28] Yes                  0.0703267517588155   No                  
[31] 0.82228365220296     No                   0.467576240760182   
[34] Yes                  0.628685085673499    No                  
[37] 0.0109952001484634   Yes                  0.617609973289547   
[40] Yes                  0.0562460329126645   Yes                 
[43] 0.589255166026393    Yes                  0.102407673598637   
[46] Yes                  0.659926624647589    Yes                 
[49] 9.69327759128987e-05 Yes                  0.277148721559514   
[52] Yes                  0.508236810142501    Yes                 
 [1] 0.602333423987436   No                  0.64106951302236   
 [4] No                  0.416097553420714   No                 
 [7] 0.260691426562391   Yes                 0.310428618571519  
[10] No                  0.0114131543961865  No                 
[13] 0.213378247852398   Yes                 0.843348773771874  
[16] Yes                 0.201864661643773   Yes                
[19] 0.0712667717691832  Yes                 0.211135760942226  
[22] Yes                 0.15481361383711    Yes                
[25] 0.492560181903096   No                  0.70996743613332   
[28] No                  0.347309953548107   Yes                
[31] 0.158281881268557   Yes                 0.207460401254621  
[34] No                  0.468443083863288   No                 
[37] 0.00201171792804249 Yes                 0.127195163221468  
[40] Yes                 0.350622777899949   No                 
[43] 0.00153126373217082 Yes                 0.23218882743329   
[46] Yes                 0.981141728889921   Yes                
[49] 0.00441735090503665 Yes                 0.953967462524033  
[52] No                  0.391820365385374   Yes                
 [1] 0.373125549497831   Yes                 0.339503374329595  
 [4] Yes                 0.952369937941795   No                 
 [7] 0.891221888947436   No                  0.512620986631865  
[10] Yes                 0.503662797006417   No                 
[13] 0.666637814188743   Yes                 0.227411006066399  
[16] No                  0.639320277935454   Yes                
[19] 0.00798155250505565 Yes                 0.113915898351327  
[22] Yes                 0.940214554676262   No                 
[25] 0.52625944971143    Yes                 0.0138901518155357 
[28] Yes                 0.408856276165757   Yes                
[31] 0.255058948462278   No                  0.453939638850081  
[34] No                  0.713162322578642   No                 
[37] 0.104907328492277   Yes                 0.0128550117557674 
[40] Yes                 0.708709083337343   No                 
[43] 0.802720892632429   Yes                 0.488875953935452  
[46] Yes                 0.467809605348278   Yes                
[49] 0.00637888030409831 Yes                 0.103491340328118  
[52] Yes                 0.530694746955177   Yes                
 [1] 0.90126644023754    Yes                 0.755813950030918  
 [4] Yes                 0.63195254971008    Yes                
 [7] 0.565072039752329   No                  0.338013822126479  
[10] No                  0.694901506208741   Yes                
[13] 0.434614132164856   Yes                 0.469395908121675  
[16] No                  0.232223443739282   No                 
[19] 0.98080678702049    Yes                 0.473991947959368  
[22] No                  0.262841410226538   Yes                
[25] 0.0290581527482548  Yes                 0.192120708730897  
[28] Yes                 0.502790666402369   Yes                
[31] 0.246004126996043   Yes                 0.196862290006797  
[34] No                  0.921398638412815   Yes                
[37] 0.00570577135539772 Yes                 0.162953820864592  
[40] Yes                 0.0796401447323088  Yes                
[43] 0.258174840666296   Yes                 0.343972977026095  
[46] Yes                 0.135098608031051   Yes                
[49] 0.942072043826378   Yes                 0.182103320184166  
[52] Yes                 0.338908490818745   Yes                
 [1] 0.813500002923498   Yes                 0.559024268684625  
 [4] No                  0.487225635741828   No                 
 [7] 0.582500994660516   Yes                 0.851388977596919  
[10] Yes                 0.847724348083532   Yes                
[13] 0.0770044606025455  Yes                 0.632165304588185  
[16] No                  0.685092191083704   Yes                
[19] 0.975362273800152   Yes                 0.0348876367418256 
[22] Yes                 0.622198797814759   Yes                
[25] 0.494624646910146   Yes                 0.771469359602472  
[28] Yes                 0.133959749993837   Yes                
[31] 0.316814609416672   No                  0.085552601829517  
[34] Yes                 0.505137651226467   No                 
[37] 0.00664947781242486 Yes                 0.0347693103596406 
[40] Yes                 0.408255431837274   Yes                
[43] 0.00014069995381437 Yes                 0.00898165424146661
[46] Yes                 0.382069927851253   Yes                
[49] 0.00149573495276366 Yes                 0.115238613124362  
[52] Yes                 0.175808513162343   Yes                
 [1] 0.513825955262851   Yes                 0.446429654272645  
 [4] Yes                 0.571910317698259   Yes                
 [7] 0.829660210618751   No                  0.842100481011541  
[10] No                  0.676818958693064   No                 
[13] 0.211174131697365   Yes                 0.344103077812549  
[16] Yes                 0.540153697720796   Yes                
[19] 0.0836518860424902  Yes                 0.830343228056203  
[22] Yes                 0.631037416539914   Yes                
[25] 0.487271096651187   Yes                 0.0832250957884836 
[28] Yes                 0.946430860817526   Yes                
[31] 0.666089930113288   No                  0.191544572163794  
[34] Yes                 0.949253515771883   Yes                
[37] 0.468187412904115   Yes                 0.00159865700926281
[40] Yes                 0.0311742896555918  Yes                
[43] 0.258325579437152   Yes                 0.669569937293418  
[46] Yes                 0.437248853280064   Yes                
[49] 0.0623314447438069  Yes                 0.0192614987965043 
[52] Yes                 0.157523700655544   Yes                
 [1] 0.453339920382586    Yes                  0.211396454743378   
 [4] No                   0.00120070166211298  Yes                 
 [7] 0.00275011615601527  Yes                  0.130700047367288   
[10] Yes                  0.674511384283618    No                  
[13] 0.83684312439694     No                   0.509373317986439   
[16] No                   0.965103593461379    Yes                 
[19] 0.085423704700281    Yes                  0.187846451789823   
[22] Yes                  0.963640448395639    Yes                 
[25] 0.470999544892118    Yes                  0.636417949233597   
[28] No                   0.946457649407851    Yes                 
[31] 0.00914038892670203  Yes                  0.187271369425036   
[34] No                   0.446971911836373    No                  
[37] 6.32858433673445e-07 Yes                  0.930468948392152   
[40] Yes                  0.402783283296802    Yes                 
[43] 0.333354280966093    Yes                  0.635654879372373   
[46] Yes                  0.99318860189193     No                  
[49] 0.0682964435623187   Yes                  0.348073692078435   
[52] Yes                  0.340974662706386    Yes                 
 [1] 0.595735039622396    Yes                  0.741903754931483   
 [4] No                   0.927297341014675    No                  
 [7] 0.132549588303026    No                   0.251648421527455   
[10] No                   0.688377433721567    Yes                 
[13] 0.422481250104984    No                   0.00989442777033252 
[16] No                   0.533899968933151    No                  
[19] 0.694105481219859    Yes                  0.623234366335927   
[22] No                   0.802225744687969    No                  
[25] 0.899582426480702    Yes                  0.936654747996617   
[28] Yes                  0.285772308731404    Yes                 
[31] 0.603529328389761    Yes                  0.823312638914393   
[34] Yes                  0.215722797371817    Yes                 
[37] 0.000362124135873974 Yes                  0.145706576964268   
[40] Yes                  0.559419014092674    Yes                 
[43] 0.165194376868562    Yes                  0.00850831586549257 
[46] Yes                  0.939693548576006    No                  
[49] 0.233122627763425    Yes                  0.118235672669299   
[52] Yes                  0.782619262043235    No                  
 [1] 0.30893078460904   Yes                0.883811799770609 
 [4] Yes                0.258479500463742  No                
 [7] 0.382027049251475  No                 0.244064391007654 
[10] No                 0.762796331402071  Yes               
[13] 0.741979891030652  No                 0.629199672809947 
[16] Yes                0.410536467505888  Yes               
[19] 0.414308549723946  Yes                0.860129990428238 
[22] No                 0.484039294897183  No                
[25] 0.255098073118293  Yes                0.0010280397069831
[28] Yes                0.52486138845278   No                
[31] 0.320413345410341  Yes                0.589001965257019 
[34] No                 0.447350167400362  Yes               
[37] 0.0535545473960048 Yes                0.642633872021127 
[40] Yes                0.0413097323819279 Yes               
[43] 0.0651690658686858 Yes                0.260744594406416 
[46] Yes                0.323173053357197  Yes               
[49] 0.0369722700311764 Yes                0.122930896448417 
[52] Yes                0.216078292881392  No                
 [1] 0.379269193237663   No                  0.556870057565315  
 [4] No                  0.886441397171717   Yes                
 [7] 0.447948717247304   Yes                 0.307278321205794  
[10] Yes                 0.932416864716704   Yes                
[13] 0.86903293273606    Yes                 0.915612028134633  
[16] Yes                 0.300532065253808   Yes                
[19] 0.560600835652335   Yes                 0.0710779389892978 
[22] Yes                 0.839049185814775   No                 
[25] 0.736140073356455   Yes                 0.700685625700034  
[28] No                  0.225180571288831   Yes                
[31] 0.919653820996506   Yes                 0.970707643879895  
[34] No                  0.370673431933404   Yes                
[37] 0.105658150104655   Yes                 0.00171739794346821
[40] Yes                 0.0907377469622679  Yes                
[43] 0.0300059308200263  Yes                 0.209582366292776  
[46] Yes                 0.124781694642521   Yes                
[49] 0.179696718202929   Yes                 0.87687321882351   
[52] Yes                 0.341668641769192   Yes                
 [1] 0.0942845269064069   No                   0.42573506647835    
 [4] Yes                  0.541017837700383    No                  
 [7] 0.477726817430056    Yes                  0.698820408589331   
[10] Yes                  0.384545248899363    No                  
[13] 0.495043233504448    No                   0.445139754763503   
[16] Yes                  0.865009236134534    No                  
[19] 0.0032052819832571   Yes                  0.342740349961667   
[22] No                   0.527629386114778    Yes                 
[25] 0.302097680840269    Yes                  0.0394863084151791  
[28] Yes                  0.940398385084967    Yes                 
[31] 0.74188350822202     Yes                  0.377998651613557   
[34] Yes                  0.800678761936482    No                  
[37] 0.000941543719851123 Yes                  0.0362121780050639  
[40] Yes                  0.0264176757278474   Yes                 
[43] 0.0392586952922561   Yes                  0.82198948381011    
[46] Yes                  0.240666104201347    Yes                 
[49] 0.126073248971153    Yes                  0.913246553441561   
[52] Yes                  0.348831266685588    No                  
 [1] 0.992094298419847   No                  0.981982217414796  
 [4] No                  0.924199580112727   Yes                
 [7] 0.00205365302743117 No                  0.332438125019313  
[10] Yes                 0.985560658535304   Yes                
[13] 0.276252599159404   Yes                 0.767409526892999  
[16] Yes                 0.984712720653412   Yes                
[19] 0.00441140365376418 Yes                 0.0773161576943863 
[22] Yes                 0.864532623653891   Yes                
[25] 0.517495963380118   No                  0.848656206677461  
[28] No                  0.31852280299762    Yes                
[31] 0.0685048858110031  Yes                 0.391905528044291  
[34] Yes                 0.484205551941866   Yes                
[37] 0.00188917381379213 Yes                 0.235461143546869  
[40] Yes                 0.936507313534917   Yes                
[43] 0.00281469753499266 Yes                 0.736205440477224  
[46] No                  0.960715328057312   No                 
[49] 0.144304682124328   Yes                 0.788826715931507  
[52] Yes                 0.558503187714103   No                 
