# Supplementary material for: The effects of introgression across thousands of quantitative traits revealed by gene expression in wild tomatoes
Source: PLoS Genet. 2021 Nov 8;17(11):e1009892. doi: 10.1371/journal.pgen.1009892 (PMC8601620; doi:10.1371/journal.pgen.1009892)
Supplement: S7 Data — (TXT) [file pgen.1009892.s012.txt]

 [1] 0.646967076091925    No                   0.492118446042233   
 [4] No                   0.245535629590096    Yes                 
 [7] 0.175601895165001    No                   0.576677289263965   
[10] No                   0.124049286237481    No                  
[13] 0.315902522071794    No                   0.0435165073289612  
[16] No                   0.271811182178641    No                  
[19] 0.337850842136416    Yes                  0.407429112385137   
[22] Yes                  0.607179944394193    No                  
[25] 0.0140422814708693   Yes                  0.968186030501662   
[28] No                   0.201655381370999    Yes                 
[31] 0.348643949032938    Yes                  0.39206168416662    
[34] Yes                  0.935882714828844    Yes                 
[37] 0.0164082037328319   Yes                  4.34326173491551e-05
[40] Yes                  0.887409578925571    Yes                 
[43] 2.95993794222788e-05 Yes                  0.00348829984488429 
[46] Yes                  0.00736477258946872  Yes                 
[49] 0.000391442693576387 Yes                  0.294743529177553   
[52] Yes                  0.336269895171067    Yes                 
 [1] 0.763454281548735    Yes                  0.267030790766793   
 [4] Yes                  0.237674878425079    Yes                 
 [7] 0.199679019825705    No                   0.0752060111344771  
[10] Yes                  0.134999901169897    Yes                 
[13] 0.236679831132537    Yes                  0.0930946449201159  
[16] No                   0.00679646825993714  No                  
[19] 0.00484684160581393  Yes                  0.390570259400986   
[22] Yes                  0.631096512847037    No                  
[25] 0.0802321419778692   Yes                  0.274226916894982   
[28] Yes                  0.759767724417198    Yes                 
[31] 0.218366625512405    Yes                  0.312752112314856   
[34] Yes                  0.0784210849705237   Yes                 
[37] 0.0023657978319211   Yes                  0.181561332222709   
[40] Yes                  0.0177819189559817   Yes                 
[43] 9.21040308983757e-07 Yes                  0.370399398213509   
[46] Yes                  0.877228198611719    Yes                 
[49] 0.161043677307541    Yes                  0.941617946356239   
[52] No                   0.690321743322427    No                  
 [1] 0.797132869668497    Yes                  0.12433169978788    
 [4] Yes                  0.109379865987932    No                  
 [7] 0.146188673500898    Yes                  0.099426107288432   
[10] No                   0.815189031128171    Yes                 
[13] 0.487842836055447    Yes                  0.181143629800858   
[16] No                   0.588837058877414    Yes                 
[19] 0.0105764815591336   Yes                  0.0335122629587525  
[22] Yes                  0.865315938600699    Yes                 
[25] 0.0878713309406447   Yes                  0.981411097213185   
[28] Yes                  0.946658638430803    Yes                 
[31] 0.134331850547635    Yes                  0.102594842525834   
[34] Yes                  0.355054786730579    No                  
[37] 0.000274944843626542 Yes                  0.0001356083509536  
[40] Yes                  0.838739878366468    Yes                 
[43] 0.0143766423097256   Yes                  0.535542954089157   
[46] Yes                  0.838524773881826    Yes                 
[49] 0.000347221383218742 Yes                  0.00630040897167013 
[52] Yes                  0.559477815932595    Yes                 
 [1] 0.277582908019141    Yes                  0.734376174856033   
 [4] Yes                  0.472604271120683    Yes                 
 [7] 0.854396828110351    No                   0.507489685783967   
[10] No                   0.136152868780829    No                  
[13] 0.423822071950251    No                   0.426098689370107   
[16] Yes                  0.158585280649873    Yes                 
[19] 0.351564854039036    Yes                  0.710209780127457   
[22] Yes                  0.876123775749659    Yes                 
[25] 0.00145996428183993  Yes                  0.303603748900001   
[28] Yes                  0.199588477310256    Yes                 
[31] 0.044563698433304    Yes                  0.574970717475818   
[34] Yes                  0.892320456266678    Yes                 
[37] 4.25250961246014e-05 Yes                  0.158662470614062   
[40] Yes                  0.662154790412454    Yes                 
[43] 3.80343464896581e-05 Yes                  0.0761084409287601  
[46] Yes                  0.0288715002407109   Yes                 
[49] 0.212498235128704    Yes                  0.576497359082948   
[52] Yes                  0.098687748477385    Yes                 
 [1] 0.586913250868205    Yes                  0.108778529817965   
 [4] Yes                  0.464134422866075    Yes                 
 [7] 0.00592604568987909  Yes                  0.61532165765526    
[10] Yes                  0.855681655829783    No                  
[13] 0.79643857671587     No                   0.336610592046071   
[16] No                   0.480266711002021    Yes                 
[19] 0.00171704187826806  Yes                  0.365959128111067   
[22] Yes                  0.651890446478524    No                  
[25] 0.00373618407621556  Yes                  0.138689939611718   
[28] Yes                  0.296999007767299    Yes                 
[31] 0.240478332149565    Yes                  0.142265880283803   
[34] Yes                  0.353502377502378    Yes                 
[37] 1.92210249679509e-05 Yes                  0.0154451011816666  
[40] Yes                  0.165361510394886    Yes                 
[43] 0.194690040159964    Yes                  0.000649045676691053
[46] Yes                  0.400531789262599    Yes                 
[49] 7.83276376668969e-06 Yes                  0.0306786933751101  
[52] Yes                  0.763031480926474    Yes                 
 [1] 0.877121323611322    Yes                  0.884068801300708   
 [4] Yes                  0.436494813703357    Yes                 
 [7] 0.0259796225306233   Yes                  0.693567733057307   
[10] No                   0.348536807705645    Yes                 
[13] 0.960354851262314    Yes                  0.0793618785569067  
[16] No                   0.40036805386166     No                  
[19] 0.000294393236549544 Yes                  0.132800114432945   
[22] Yes                  0.796418658156891    No                  
[25] 0.658306030989871    Yes                  0.215839610046421   
[28] Yes                  0.50777944305919     Yes                 
[31] 0.359509752718376    Yes                  0.330137520726567   
[34] Yes                  0.1195101821452      Yes                 
[37] 0.00882396169969521  Yes                  0.0657413853226813  
[40] Yes                  0.0491255263009948   Yes                 
[43] 0.0366967070897173   Yes                  0.000507030772416824
[46] Yes                  0.444794786861428    No                  
[49] 0.00696330145197303  Yes                  0.123415276224827   
[52] Yes                  0.435258312890294    Yes                 
 [1] 0.127110152164039    Yes                  0.481757757607121   
 [4] No                   0.575125762410117    Yes                 
 [7] 0.27632003279624     No                   0.0725720221297024  
[10] No                   0.43774024370893     Yes                 
[13] 0.833505206577697    No                   0.250316412608026   
[16] No                   0.679607502344435    Yes                 
[19] 0.0173673623435812   Yes                  0.230947241620555   
[22] Yes                  0.90485153153767     Yes                 
[25] 0.00468179962281121  Yes                  0.558541663219673   
[28] No                   0.394129685912551    No                  
[31] 0.44295939527842     No                   0.768975233813313   
[34] No                   0.755777387033517    Yes                 
[37] 6.47018004092793e-06 Yes                  0.0148132470926184  
[40] Yes                  0.0761627620094364   Yes                 
[43] 5.49542902046517e-05 Yes                  0.0158309136558096  
[46] Yes                  0.926119022298776    Yes                 
[49] 0.000139023204564777 Yes                  0.00265540711774649 
[52] Yes                  0.115722631169105    Yes                 
 [1] 0.95964293575196     Yes                  0.0651199297369596  
 [4] No                   0.484016885174942    Yes                 
 [7] 0.568596108297849    No                   0.650074714212427   
[10] Yes                  0.155846568681079    Yes                 
[13] 0.834563842186911    No                   0.649463662610665   
[16] Yes                  0.0714183695551286   No                  
[19] 0.0357939518261706   Yes                  0.280259465704311   
[22] Yes                  0.352267585107133    Yes                 
[25] 0.0598062703192628   Yes                  0.369606465064953   
[28] No                   0.433299139518346    No                  
[31] 0.196346900378125    Yes                  0.127898712544613   
[34] Yes                  0.121369028370152    Yes                 
[37] 0.000232298707863967 Yes                  0.00894367299456159 
[40] Yes                  0.122525017992215    Yes                 
[43] 0.0111846458589101   Yes                  0.189041222844992   
[46] Yes                  0.0241497152946444   Yes                 
[49] 0.10270418306369     Yes                  0.461533321694602   
[52] No                   0.0497216740632345   No                  
 [1] 0.0829138714303407   Yes                  0.0510860395786355  
 [4] Yes                  0.410776637084769    Yes                 
 [7] 0.0899843611220201   No                   0.34663194032815    
[10] No                   0.205846012163908    No                  
[13] 0.0700252242496686   Yes                  0.736611272921776   
[16] Yes                  0.520231422539197    No                  
[19] 0.000341430560490639 Yes                  0.0601005851040708  
[22] Yes                  0.393922154401813    Yes                 
[25] 0.335596745057855    Yes                  0.0284560980280042  
[28] Yes                  0.621663077257348    No                  
[31] 0.0255541518460427   Yes                  0.353556379698787   
[34] Yes                  0.915067483557222    No                  
[37] 0.0114036698615248   Yes                  0.00471687724933036 
[40] Yes                  0.428515889729008    Yes                 
[43] 0.0398703952800754   Yes                  0.106740446658277   
[46] Yes                  0.15853124356508     Yes                 
[49] 0.0143130676770214   Yes                  0.987853419741982   
[52] No                   0.240808368104674    No                  
 [1] 0.710348770581218    Yes                  0.439547762496027   
 [4] No                   0.712077269993631    Yes                 
 [7] 0.234862493069985    Yes                  0.21603262329627    
[10] Yes                  0.54143195655802     No                  
[13] 0.333299359558113    No                   0.16041218300995    
[16] No                   0.26289718681504     Yes                 
[19] 0.00437736773705375  Yes                  0.304640201166307   
[22] Yes                  0.755041612760281    No                  
[25] 0.00283857455884245  Yes                  0.00251995910115619 
[28] Yes                  0.748749720194723    No                  
[31] 0.222930303418903    Yes                  0.182696848965111   
[34] No                   0.341325924098854    Yes                 
[37] 0.0251990407758803   Yes                  0.000877952836896145
[40] Yes                  0.16650423485864     Yes                 
[43] 0.000108230219075957 Yes                  0.455341526933923   
[46] Yes                  0.0245750751992305   Yes                 
[49] 0.0379360459252932   Yes                  0.0428016190004236  
[52] Yes                  0.193508915427479    Yes                 
 [1] 0.226678434196752    No                   0.803280826730023   
 [4] Yes                  0.168186161192741    Yes                 
 [7] 0.298224095206812    No                   0.711280967365037   
[10] Yes                  0.480402222638276    No                  
[13] 0.640745750801065    Yes                  0.510958998792427   
[16] Yes                  0.345668872198583    No                  
[19] 0.0394563320864533   Yes                  0.45152663679714    
[22] Yes                  0.045425506418017    Yes                 
[25] 0.137445785779234    Yes                  0.878395925284856   
[28] Yes                  0.0485491310507456   Yes                 
[31] 0.234467226386138    Yes                  0.119696533466479   
[34] Yes                  0.0526291687339471   No                  
[37] 0.0464126519616946   Yes                  0.0267468064985141  
[40] Yes                  0.0742596858751319   Yes                 
[43] 3.28311677891027e-08 Yes                  0.0113663411540623  
[46] Yes                  0.050905038391713    Yes                 
[49] 0.0301659968470482   Yes                  0.391048321162872   
[52] Yes                  0.0242883130528299   Yes                 
 [1] 0.155633876977605    Yes                  0.589599132156801   
 [4] No                   0.511315778272371    Yes                 
 [7] 0.863163385179113    Yes                  0.768557253356356   
[10] No                   0.708051831302304    Yes                 
[13] 0.717717356741825    No                   0.46865041499413    
[16] No                   0.716794461313761    Yes                 
[19] 0.052060563605207    Yes                  0.0124302971061446  
[22] Yes                  0.627580520264948    Yes                 
[25] 0.321333198842189    Yes                  0.44938308380006    
[28] Yes                  0.346691997848024    No                  
[31] 0.00354351577727331  Yes                  0.473517281558878   
[34] Yes                  0.710687224610953    Yes                 
[37] 0.00623639469027612  Yes                  0.00601639420737832 
[40] Yes                  0.0149236055594693   Yes                 
[43] 0.00968637739964291  Yes                  0.343860751978322   
[46] Yes                  0.838365273949085    No                  
[49] 1.80884248994675e-06 Yes                  0.0313620877200979  
[52] Yes                  0.284237856840939    Yes                 
 [1] 0.754737181636659    Yes                  0.190282489656173   
 [4] Yes                  0.600721260855083    Yes                 
 [7] 0.752181907372716    Yes                  0.714406196371945   
[10] No                   0.51332368756187     No                  
[13] 0.199963207313543    Yes                  0.0873825714386909  
[16] Yes                  0.463181022578674    No                  
[19] 0.0585393463778708   Yes                  0.953677591055983   
[22] No                   0.607823251511846    No                  
[25] 0.197952071474392    Yes                  0.819345503093184   
[28] Yes                  0.187065167252442    Yes                 
[31] 0.901391746508305    Yes                  0.228668714127772   
[34] Yes                  0.652274814408638    No                  
[37] 6.89978300819336e-05 Yes                  0.00111471307622828 
[40] Yes                  0.201446923228269    Yes                 
[43] 0.0179970389882895   Yes                  0.352058516206999   
[46] No                   0.00197503531770154  Yes                 
[49] 1.43732446729829e-05 Yes                  0.832252342301405   
[52] No                   0.651706707604725    Yes                 
 [1] 0.49771878088411     Yes                  0.512367976462051   
 [4] Yes                  0.317995172645336    Yes                 
 [7] 0.783110438818988    No                   0.239691961703344   
[10] Yes                  0.730461556576267    Yes                 
[13] 0.57535499312266     Yes                  0.58819597553819    
[16] No                   0.49675885430915     No                  
[19] 0.0153275397903851   Yes                  0.489452089230667   
[22] No                   0.945624194659052    No                  
[25] 0.0167928336370306   Yes                  0.691752548251195   
[28] Yes                  0.818436134884501    No                  
[31] 0.0133933957588953   Yes                  0.933674762835267   
[34] Yes                  0.371388764339069    Yes                 
[37] 0.000182999767903367 Yes                  0.163075973720605   
[40] Yes                  0.216367080291267    Yes                 
[43] 5.17465358148985e-07 Yes                  0.0288139083343468  
[46] Yes                  0.196151871582236    Yes                 
[49] 0.0195771654284125   Yes                  0.0818065646419857  
[52] Yes                  0.475444726978009    Yes                 
 [1] 0.986779372222981    Yes                  0.0810938299509839  
 [4] No                   0.276402680284154    Yes                 
 [7] 0.682936610162208    No                   0.655678751179826   
[10] No                   0.903623383601497    Yes                 
[13] 0.0835468735003629   Yes                  0.00369797428354458 
[16] Yes                  0.384810367668801    Yes                 
[19] 0.0811549365999247   Yes                  0.514917787863231   
[22] No                   0.63773139302129     Yes                 
[25] 0.822932520718879    No                   0.699354279298764   
[28] No                   0.579237702839572    Yes                 
[31] 0.0755905018257913   Yes                  0.230569865196799   
[34] Yes                  0.2309641794552      Yes                 
[37] 0.00024420432005594  Yes                  8.56443537918533e-05
[40] Yes                  0.485150349320834    Yes                 
[43] 0.00225761994082635  Yes                  0.0191434703485126  
[46] Yes                  0.431605419665281    No                  
[49] 0.027031391774362    Yes                  0.0637386983483673  
[52] Yes                  0.947311807213096    Yes                 
 [1] 0.554162483862013  Yes                0.902973288527664 
 [4] No                 0.0239383808474377 Yes               
 [7] 0.0783606608476928 Yes                0.284600672022768 
[10] Yes                0.799303278637814  No                
[13] 0.667576191305874  No                 0.154796423915472 
[16] Yes                0.665853011643087  Yes               
[19] 0.116099230528819  Yes                0.743530770668171 
[22] Yes                0.831537058433419  No                
[25] 0.813810893353051  No                 0.0263911365791203
[28] Yes                0.640404306060663  Yes               
[31] 0.184900157186826  Yes                0.333091147305541 
[34] Yes                0.833287173695226  No                
[37] 0.0020423156754949 Yes                0.139850023465303 
[40] Yes                0.396322734627433  Yes               
[43] 0.0315280841900566 Yes                0.0032713051525268
[46] Yes                0.18532932104384   Yes               
[49] 0.0271035605976747 Yes                0.0403691437697056
[52] Yes                0.354740788105734  Yes               
 [1] 0.478252354966483    Yes                  0.128053936387021   
 [4] Yes                  0.745929137740644    No                  
 [7] 0.879039019078567    Yes                  0.994589756858838   
[10] No                   0.227779170144428    Yes                 
[13] 0.447063595639949    No                   0.57288431778921    
[16] Yes                  0.318590748263296    Yes                 
[19] 0.0959371889203203   Yes                  0.0959249189656644  
[22] Yes                  0.108815308678051    Yes                 
[25] 0.0140531631064255   Yes                  0.637530038109296   
[28] Yes                  0.199845713464202    Yes                 
[31] 0.0819418403347362   Yes                  0.12435328077928    
[34] Yes                  0.849905509201464    Yes                 
[37] 0.00201914660622598  Yes                  0.00608224201212579 
[40] Yes                  0.000200937268097437 Yes                 
[43] 0.00447393594852748  Yes                  0.00416902283723933 
[46] Yes                  0.111453969946324    Yes                 
[49] 0.0702482084758142   Yes                  0.310661676143261   
[52] Yes                  0.381490722686782    Yes                 
 [1] 0.13202704474372     No                   0.0886335521986597  
 [4] Yes                  0.719221055769071    Yes                 
 [7] 0.0282744346303743   Yes                  0.916834396205102   
[10] No                   0.823351371195013    Yes                 
[13] 0.354738400592882    Yes                  0.796780590442236   
[16] No                   0.59292145987046     Yes                 
[19] 0.000333901158845081 Yes                  0.200254680571125   
[22] Yes                  0.685708155751387    No                  
[25] 0.715110676253029    Yes                  0.548775823679019   
[28] Yes                  0.0104587257826287   Yes                 
[31] 0.13112662303856     Yes                  0.166173385851925   
[34] Yes                  0.303567586373809    No                  
[37] 2.97945736743522e-05 Yes                  0.000232217277687467
[40] Yes                  0.180327024959073    Yes                 
[43] 0.000557773802773275 Yes                  0.255036535854372   
[46] Yes                  0.0919390830465902   Yes                 
[49] 0.000512630520430262 Yes                  0.572292022077858   
[52] Yes                  0.128714774593631    Yes                 
 [1] 0.101015606336064    Yes                  0.79015722131132    
 [4] No                   0.527210364317055    Yes                 
 [7] 0.271112614497939    No                   0.790219706191626   
[10] No                   0.150552591376343    Yes                 
[13] 0.492748728201179    Yes                  0.875309123172276   
[16] Yes                  0.697154904415835    No                  
[19] 0.304610759790932    Yes                  0.324223719231636   
[22] Yes                  0.486139931611921    Yes                 
[25] 0.0969346833788645   Yes                  0.0188825832269232  
[28] Yes                  0.0248384197360606   Yes                 
[31] 0.736751015138868    Yes                  0.453592337493954   
[34] Yes                  0.455702082942508    No                  
[37] 0.000121089143710649 Yes                  0.000406130591884208
[40] Yes                  0.321464539591829    Yes                 
[43] 0.0107762899625394   Yes                  0.0186093533799607  
[46] Yes                  0.318359488559747    Yes                 
[49] 0.0463235711297568   Yes                  0.0445586100942229  
[52] Yes                  0.0367537678637033   Yes                 
 [1] 0.546375905788263    No                   0.15252106463135    
 [4] Yes                  0.593962663491866    Yes                 
 [7] 0.704783380290915    Yes                  0.191043902373812   
[10] No                   0.856639573789874    No                  
[13] 0.172050445372969    Yes                  0.688573103288769   
[16] Yes                  0.353830046526029    No                  
[19] 0.132534995155976    Yes                  0.188132222102019   
[22] No                   0.279606542061558    No                  
[25] 0.517179995350181    Yes                  0.266923314454316   
[28] No                   0.280528649277599    No                  
[31] 0.299491918812462    Yes                  0.453858043835215   
[34] Yes                  0.712734018581746    No                  
[37] 5.19135399912382e-05 Yes                  0.00801444082584139 
[40] Yes                  0.050479028480477    Yes                 
[43] 2.62081891290745e-05 Yes                  0.223744556377658   
[46] Yes                  0.998169920333386    No                  
[49] 0.0175610264772775   Yes                  0.00195728687929306 
[52] Yes                  0.236250709457892    Yes                 
 [1] 0.240234000157732   No                  0.447405749136133  
 [4] Yes                 0.72539633671968    No                 
 [7] 0.351317433497804   No                  0.749248408686363  
[10] Yes                 0.00634170198604874 Yes                
[13] 0.6266081800678     No                  0.494454008791757  
[16] No                  0.574454943260318   Yes                
[19] 0.488841741566295   Yes                 0.7894356879877    
[22] Yes                 0.547312697142633   Yes                
[25] 0.594325368516566   Yes                 0.215767732716499  
[28] Yes                 0.235904712982708   Yes                
[31] 0.499871580735314   No                  0.477707565452123  
[34] Yes                 0.93365098014119    Yes                
[37] 0.00105767580205138 Yes                 0.00802609795163057
[40] Yes                 0.511263894702712   Yes                
[43] 0.00112605785378226 Yes                 0.0605352646153598 
[46] Yes                 0.0604713499205416  Yes                
[49] 0.0732975067544827  Yes                 0.570986348463542  
[52] No                  0.0830892752115598  Yes                
 [1] 0.234393274963756    Yes                  0.0182395208698183  
 [4] Yes                  0.619777590508745    No                  
 [7] 0.257566913169654    Yes                  0.0498411876145411  
[10] No                   0.857596171350293    Yes                 
[13] 0.151984219777959    No                   0.173387100461027   
[16] No                   0.105935309175593    Yes                 
[19] 0.0151963315417675   Yes                  0.212074131318802   
[22] Yes                  0.982305402716306    Yes                 
[25] 0.113438853918571    Yes                  0.802691369870925   
[28] Yes                  0.538768222628698    No                  
[31] 0.0773460297734481   Yes                  0.262948511940855   
[34] Yes                  0.597543039998856    No                  
[37] 0.000341228567263496 Yes                  0.000437082416959315
[40] Yes                  0.0414786452479035   Yes                 
[43] 0.00268825983011226  Yes                  0.0276017445274233  
[46] Yes                  0.333472686036793    Yes                 
[49] 0.0134774534416445   Yes                  0.169232936103404   
[52] No                   0.10154929617823     Yes                 
 [1] 0.131510376022812    Yes                  0.863360970480757   
 [4] No                   0.848902367825527    Yes                 
 [7] 0.311354746131877    No                   0.195244652630177   
[10] Yes                  0.282976568804129    Yes                 
[13] 0.705943296003236    Yes                  0.480740219100487   
[16] Yes                  0.250461139786604    No                  
[19] 0.200190617009558    Yes                  0.00883195962860068 
[22] Yes                  0.790900761641569    No                  
[25] 0.661893640506244    Yes                  0.747969580345961   
[28] Yes                  0.135900332749274    Yes                 
[31] 0.00578455195658008  Yes                  0.189073450312259   
[34] Yes                  0.50518264304704     No                  
[37] 0.00697584138953024  Yes                  0.0226245664106124  
[40] Yes                  0.641269272003481    Yes                 
[43] 7.76972214718819e-06 Yes                  0.110564885784371   
[46] Yes                  0.480356387153891    Yes                 
[49] 0.00821778527656242  Yes                  0.274187149443443   
[52] No                   0.537064327902093    Yes                 
 [1] 0.654917275601688    No                   0.164028136045024   
 [4] No                   0.841568256519065    Yes                 
 [7] 0.108852382474091    Yes                  0.139203252987509   
[10] Yes                  0.255988943963821    Yes                 
[13] 0.778385165165589    Yes                  0.0773341810356833  
[16] Yes                  0.545056641844004    Yes                 
[19] 0.0246300412590952   Yes                  0.188696553222143   
[22] Yes                  0.84910831752683     No                  
[25] 0.946449357704602    Yes                  0.185534804312939   
[28] Yes                  0.170775802431452    Yes                 
[31] 0.708967957678442    Yes                  0.836742738880901   
[34] Yes                  0.59132833879576     Yes                 
[37] 0.000252366267465001 Yes                  0.173838008766699   
[40] Yes                  0.091428330106969    Yes                 
[43] 0.0150132253332673   Yes                  0.00209459912198144 
[46] Yes                  0.861401866877771    Yes                 
[49] 0.0928404614895146   Yes                  0.220638905280884   
[52] Yes                  0.808936919087047    No                  
 [1] 0.265632950217292    Yes                  0.901570595832787   
 [4] No                   0.280294293610674    Yes                 
 [7] 0.706010374383202    No                   0.402779507936382   
[10] Yes                  0.967019207697962    No                  
[13] 0.461480358317463    No                   0.963034666383198   
[16] No                   0.507672768948322    Yes                 
[19] 0.350346839177516    Yes                  0.138662797682071   
[22] Yes                  0.537182574536928    Yes                 
[25] 0.000130346887390843 Yes                  0.338104889839214   
[28] Yes                  0.730047934081223    Yes                 
[31] 0.952912280742654    Yes                  0.0976905690637768  
[34] Yes                  0.869602376858041    Yes                 
[37] 0.00743342322187312  Yes                  0.0886826108849992  
[40] Yes                  0.0929057018202313   Yes                 
[43] 0.000128236285388343 Yes                  0.0134883494467005  
[46] Yes                  0.33244485062914     No                  
[49] 0.018747545393386    Yes                  0.000999858674383184
[52] Yes                  0.589481380750539    Yes                 
 [1] 0.876326376716921    No                   0.352632464668404   
 [4] Yes                  0.828491676878846    Yes                 
 [7] 0.0347636128747588   Yes                  0.944610117168493   
[10] Yes                  0.622312434060956    No                  
[13] 0.125522250818469    Yes                  0.624691071539901   
[16] No                   0.938866320943988    Yes                 
[19] 0.498393381924893    Yes                  0.23402533139249    
[22] Yes                  0.510706963995122    Yes                 
[25] 0.20029889077651     Yes                  0.519927092084632   
[28] Yes                  0.920033290753408    No                  
[31] 0.0098365204211013   Yes                  0.514434647296271   
[34] Yes                  0.676268645215425    No                  
[37] 0.000659268881575429 Yes                  0.0229197947371224  
[40] Yes                  0.686046095786712    Yes                 
[43] 0.00618967438836566  Yes                  0.386291298079044   
[46] Yes                  0.378533494808908    Yes                 
[49] 0.000166233969479174 Yes                  0.193327183032241   
[52] Yes                  0.205090403040123    No                  
 [1] 0.296194322997031    No                   0.196103044627734   
 [4] Yes                  0.463215701959156    Yes                 
 [7] 0.399409402958115    No                   0.168626100790885   
[10] Yes                  0.12126058616829     Yes                 
[13] 0.833343209174302    Yes                  0.843430402802934   
[16] No                   0.826142954103022    No                  
[19] 0.650969997286695    Yes                  0.987975025740501   
[22] Yes                  0.119190917167819    Yes                 
[25] 0.0131684554133724   Yes                  0.0271450542649069  
[28] Yes                  0.387675260569164    Yes                 
[31] 0.258299870968768    Yes                  0.055530953377591   
[34] Yes                  0.954778048829124    No                  
[37] 0.000477243924910714 Yes                  0.421018406016734   
[40] Yes                  0.708378332681371    Yes                 
[43] 0.00274117727198202  Yes                  0.975158875838373   
[46] Yes                  0.26020189708481     Yes                 
[49] 0.000575793152800628 Yes                  0.00240015820349479 
[52] Yes                  0.84853925243651     Yes                 
 [1] 0.808003026137505    Yes                  0.798785053051255   
 [4] Yes                  0.302882158288833    No                  
 [7] 0.722887087502693    Yes                  0.40820675663702    
[10] No                   0.269919641050717    Yes                 
[13] 0.346747867732033    Yes                  0.871557508491204   
[16] No                   0.390448256009875    Yes                 
[19] 0.00744212964821029  Yes                  0.84864223133286    
[22] No                   0.0776508279090826   Yes                 
[25] 0.400603953068951    No                   0.000593792842450167
[28] Yes                  0.00903529062770692  No                  
[31] 0.0616479904815144   Yes                  0.595837333681005   
[34] No                   0.465590099187379    Yes                 
[37] 0.000315490453849306 Yes                  0.0132811676968308  
[40] Yes                  0.192296959990377    Yes                 
[43] 3.67689325679807e-07 Yes                  0.029669374712983   
[46] Yes                  0.0225796494948291   Yes                 
[49] 0.0979347379395355   Yes                  0.0822148119649838  
[52] Yes                  0.124291575194944    No                  
 [1] 0.181788634363989    Yes                  0.721133206194386   
 [4] Yes                  0.499709373368911    No                  
 [7] 0.871557567415       Yes                  0.593690809153016   
[10] Yes                  0.181194633699034    No                  
[13] 0.490966519048241    No                   0.560074940338359   
[16] No                   0.659259169697098    No                  
[19] 0.135233535038434    Yes                  0.908231804187697   
[22] Yes                  0.010241341144023    Yes                 
[25] 0.326136438698966    Yes                  0.749280189861977   
[28] Yes                  0.379600078586518    No                  
[31] 0.674423458763928    Yes                  0.216783557490595   
[34] Yes                  0.805034209722102    No                  
[37] 0.000573710498347796 Yes                  0.0581485946623909  
[40] Yes                  0.478958350542652    Yes                 
[43] 0.000681705252313171 Yes                  0.665109092666771   
[46] Yes                  0.409876465999261    No                  
[49] 0.00440836013992069  Yes                  0.00496881514322125 
[52] Yes                  0.848705697409671    Yes                 
 [1] 0.388621073241946   Yes                 0.802872501634503  
 [4] No                  0.214332685520849   Yes                
 [7] 0.0267793842765801  Yes                 0.425084566150013  
[10] Yes                 0.372821828304837   Yes                
[13] 0.780890010397309   No                  0.713545956775332  
[16] No                  0.766864250124118   No                 
[19] 0.159841394631105   Yes                 0.00208728102598676
[22] Yes                 0.342766448686283   Yes                
[25] 0.359215773548515   Yes                 0.613348107202055  
[28] Yes                 0.525873787282161   No                 
[31] 0.0611596456374572  Yes                 0.659209978341589  
[34] Yes                 0.0919778322544574  Yes                
[37] 0.221567973006884   Yes                 0.0404560429949318 
[40] Yes                 0.0683149059150492  Yes                
[43] 0.0722172440908766  Yes                 0.331076967754037  
[46] Yes                 0.407518498154573   Yes                
[49] 0.228632833812506   Yes                 0.932695260121955  
[52] No                  0.334053675163634   Yes                
 [1] 0.129535729733004   Yes                 0.255712737095737  
 [4] Yes                 0.0336056107427057  Yes                
 [7] 0.368851446178237   No                  0.992569126349499  
[10] Yes                 0.228427873130509   No                 
[13] 0.962608967898998   Yes                 0.705550989519657  
[16] Yes                 0.665183291920877   No                 
[19] 0.0860259082994663  Yes                 0.0636014717555747 
[22] Yes                 0.0462536967311924  Yes                
[25] 0.044510010656793   Yes                 0.46584940548545   
[28] Yes                 0.844590589991348   No                 
[31] 0.351154403207235   Yes                 0.856095145204381  
[34] No                  0.46050293567634    Yes                
[37] 0.0411855001990949  Yes                 0.329925123323919  
[40] Yes                 0.734364045423081   Yes                
[43] 0.21333527443184    Yes                 0.328384061869195  
[46] Yes                 0.789292910890177   Yes                
[49] 0.00115052858032726 Yes                 0.010585955384342  
[52] Yes                 0.811383897315654   Yes                
 [1] 0.765962495679449    Yes                  0.0957876776683374  
 [4] Yes                  0.330105524072928    Yes                 
 [7] 0.473162841411866    Yes                  0.000336422926794562
[10] No                   0.603710707694872    Yes                 
[13] 0.927910428414204    No                   0.608218527294587   
[16] No                   0.0149728766525873   No                  
[19] 0.110295192222898    Yes                  0.52657117269881    
[22] Yes                  0.424776104896985    Yes                 
[25] 0.116486304264184    Yes                  0.790362090375381   
[28] No                   0.361209376073314    No                  
[31] 0.0471826518127033   Yes                  0.160205881632641   
[34] Yes                  0.338401699818327    No                  
[37] 5.81236534089152e-05 Yes                  0.0079108489057427  
[40] Yes                  0.338113265037531    Yes                 
[43] 0.00186780458202735  Yes                  0.294733954100295   
[46] Yes                  0.0320007834620834   Yes                 
[49] 0.23498367446818     Yes                  0.00686856528099152 
[52] Yes                  0.747650894311999    No                  
 [1] 0.583898141657282    Yes                  0.754325581012789   
 [4] Yes                  0.746388129740942    No                  
 [7] 0.923117268012833    Yes                  0.90315574581627    
[10] No                   0.563102897444216    No                  
[13] 0.5376065276022      Yes                  0.368400010400001   
[16] No                   0.141634577836373    Yes                 
[19] 0.444316008559642    Yes                  0.0360867959195789  
[22] Yes                  0.745261717792354    No                  
[25] 0.0197993907296105   Yes                  0.540697576883771   
[28] No                   0.933137084389127    No                  
[31] 0.430389790785215    Yes                  0.0230452781212686  
[34] Yes                  0.109574412401711    No                  
[37] 0.00737423624569093  Yes                  0.00312439044831537 
[40] Yes                  0.499006145371554    Yes                 
[43] 0.00109336343984911  Yes                  0.733433378311548   
[46] Yes                  0.00429019222978734  Yes                 
[49] 0.000125032162345319 Yes                  0.0549448983716199  
[52] Yes                  0.236565471342677    No                  
 [1] 0.543896840367755    No                   0.252868780769046   
 [4] Yes                  0.284575974833604    Yes                 
 [7] 0.0190190628522759   Yes                  0.0814596599590832  
[10] Yes                  0.203420371421881    No                  
[13] 0.0425964895996281   No                   0.817200711750697   
[16] Yes                  0.457952536000213    Yes                 
[19] 0.0513718183292463   Yes                  0.0172359424537258  
[22] Yes                  0.450725434761191    Yes                 
[25] 0.125039959952522    Yes                  0.44021285666214    
[28] Yes                  0.815270628107598    No                  
[31] 0.749627780845734    Yes                  0.886077861051057   
[34] Yes                  0.2245956961806      Yes                 
[37] 7.34808849272198e-08 Yes                  0.000124768614159565
[40] Yes                  0.0916310026043515   Yes                 
[43] 0.000596370223332855 Yes                  0.0991464474896202  
[46] Yes                  0.349623234401184    Yes                 
[49] 0.0142872299775916   Yes                  0.112232920735114   
[52] Yes                  0.179649229794606    Yes                 
 [1] 0.231394455616834    Yes                  0.95442164237786    
 [4] Yes                  0.929952448948639    Yes                 
 [7] 0.871363864387472    No                   0.902244356625485   
[10] Yes                  0.161286588329696    No                  
[13] 0.398834656386013    Yes                  0.274258111909551   
[16] Yes                  0.623641980900731    Yes                 
[19] 0.22284927059948     Yes                  0.419089577838687   
[22] Yes                  0.0997509241737803   Yes                 
[25] 0.54104375920256     Yes                  0.124561209158017   
[28] Yes                  0.573600659429106    Yes                 
[31] 0.36833825515488     Yes                  0.179873569018223   
[34] Yes                  0.974349957919962    No                  
[37] 0.0173464363693125   Yes                  0.0159045638767645  
[40] Yes                  0.00299884451780845  Yes                 
[43] 0.0323694394138309   Yes                  0.459839046445773   
[46] Yes                  0.736235986844876    No                  
[49] 0.0246923407755286   Yes                  0.000703804035162265
[52] Yes                  0.657735817226029    Yes                 
 [1] 0.683489988806984    No                   0.358362878438839   
 [4] No                   0.730807711536552    No                  
 [7] 0.300031370632879    Yes                  0.331096138549424   
[10] No                   0.313698654066822    Yes                 
[13] 0.0416346960375315   Yes                  0.232833982885563   
[16] Yes                  0.7698661724715      No                  
[19] 0.0158313918580666   Yes                  0.224974195144819   
[22] Yes                  0.181051122830552    Yes                 
[25] 0.0897032262473142   Yes                  0.0846552141890838  
[28] Yes                  0.860369147883614    Yes                 
[31] 0.168150516336247    Yes                  0.746940364865353   
[34] Yes                  0.26108413337751     No                  
[37] 1.78490171349625e-05 Yes                  0.0366747932482272  
[40] Yes                  0.786379616013173    Yes                 
[43] 1.91911486388344e-05 Yes                  0.131077502434279   
[46] Yes                  0.879593082572007    Yes                 
[49] 0.019129705926246    Yes                  0.466011327850573   
[52] Yes                  0.825720643397247    No                  
 [1] 0.689437099002677    No                   0.252632169833534   
 [4] No                   0.117704836636018    No                  
 [7] 0.832985212419965    Yes                  0.755245383568686   
[10] No                   0.384370977914341    No                  
[13] 0.38141176816589     No                   0.245013783074713   
[16] Yes                  0.246047420058862    Yes                 
[19] 0.0340960274711145   Yes                  0.40515842123408    
[22] Yes                  0.0133954764638344   Yes                 
[25] 0.457006000209953    Yes                  0.738809609412449   
[28] Yes                  0.394266626521545    Yes                 
[31] 0.91821930882466     Yes                  0.467099530863596   
[34] Yes                  0.0297569709515454   Yes                 
[37] 0.000179592754837096 Yes                  0.00103399557127894 
[40] Yes                  0.920987497235706    Yes                 
[43] 0.0648912372912993   Yes                  0.00573695891066288 
[46] Yes                  0.639271505857679    Yes                 
[49] 0.0151756721919421   Yes                  0.00458683359023658 
[52] Yes                  0.705923201035907    Yes                 
 [1] 0.590877069251075    No                   0.453938780589708   
 [4] No                   0.30326257846393     No                  
 [7] 0.921555147120326    Yes                  0.774940916317359   
[10] No                   0.31586169001434     No                  
[13] 0.362652619025252    Yes                  0.140197014223088   
[16] Yes                  0.0704515563545662   No                  
[19] 0.327747203242615    Yes                  0.612566806406297   
[22] No                   0.117994096418311    Yes                 
[25] 0.17683438014204     Yes                  0.403394746264781   
[28] Yes                  0.209370015514088    Yes                 
[31] 0.116327043730314    Yes                  0.24123084485481    
[34] Yes                  0.0961446453011246   Yes                 
[37] 0.00322287121940561  Yes                  0.0261230796768774  
[40] Yes                  0.930379316440459    No                  
[43] 0.000104503726990196 Yes                  0.156698911075697   
[46] No                   0.576051210177284    Yes                 
[49] 0.000158028685732493 Yes                  0.38176564110658    
[52] Yes                  0.202333885175592    No                  
 [1] 0.883996758252288    Yes                  0.0661059094536069  
 [4] No                   0.0625022838491381   No                  
 [7] 0.194421874929916    Yes                  0.0601405689029759  
[10] Yes                  0.994883052017952    No                  
[13] 0.0012312176955303   Yes                  0.406543218006841   
[16] Yes                  0.495726903023409    No                  
[19] 0.0109734848873151   Yes                  0.217306131724076   
[22] Yes                  0.250851228940812    Yes                 
[25] 0.0163996246927026   Yes                  0.820439937309573   
[28] Yes                  0.72067064239482     No                  
[31] 0.424360551056149    Yes                  0.195883073067959   
[34] Yes                  0.247393376475114    No                  
[37] 3.41463518826831e-07 Yes                  0.0126244092862776  
[40] Yes                  0.913962415168065    No                  
[43] 6.90772057578813e-05 Yes                  0.0104527206027025  
[46] Yes                  0.0858831564820234   Yes                 
[49] 0.000859499862498158 Yes                  0.00192327334792269 
[52] Yes                  0.923366093227596    No                  
 [1] 0.442639427779775   No                  0.347074553101592  
 [4] Yes                 0.393638865701345   Yes                
 [7] 0.648009352985567   Yes                 0.58679160273693   
[10] Yes                 0.485923772932481   No                 
[13] 0.991362609407535   Yes                 0.563602044591961  
[16] Yes                 0.80498268119659    Yes                
[19] 0.00290793761207794 Yes                 0.815546038587144  
[22] No                  0.973246118198776   No                 
[25] 0.464953150576341   Yes                 0.909513784810005  
[28] No                  0.166903929138551   Yes                
[31] 0.148364513747997   Yes                 0.654860436223599  
[34] Yes                 0.555583635157115   No                 
[37] 0.0589414276957225  Yes                 0.00246925597391615
[40] Yes                 0.0406917766157089  Yes                
[43] 0.00166671501962854 Yes                 0.583975561256     
[46] Yes                 0.921718947219385   Yes                
[49] 0.668946603681173   Yes                 0.602044779525219  
[52] Yes                 0.961915743804267   No                 
 [1] 0.612178597681307    Yes                  0.319116046580677   
 [4] Yes                  0.206994710331053    No                  
 [7] 0.064537723043237    No                   0.512940058901176   
[10] Yes                  0.433384325504255    Yes                 
[13] 0.897801608855143    Yes                  0.314785723438366   
[16] No                   0.0532324373268285   No                  
[19] 0.735256655970069    Yes                  0.371562245083071   
[22] Yes                  0.168655424717859    Yes                 
[25] 0.915901009686976    Yes                  0.263663811178058   
[28] Yes                  0.54151199957501     No                  
[31] 0.122257456714085    Yes                  0.305259495818505   
[34] Yes                  0.587070203930707    Yes                 
[37] 1.37506481057348e-05 Yes                  0.239967722558619   
[40] Yes                  0.0545041223410824   Yes                 
[43] 8.09243149175804e-06 Yes                  0.0381468211375462  
[46] Yes                  0.383084688451562    No                  
[49] 8.30392879689055e-05 Yes                  0.288211365365883   
[52] Yes                  0.0272307910895794   Yes                 
 [1] 0.790181310194386    No                   0.448846864167396   
 [4] Yes                  0.0442123838913881   Yes                 
 [7] 0.0241739635093657   Yes                  0.96889976390455    
[10] Yes                  0.564834164442673    No                  
[13] 0.652981817598983    Yes                  0.190652105597152   
[16] Yes                  0.401147336037514    Yes                 
[19] 0.113114562348526    Yes                  0.0713852984311491  
[22] Yes                  0.573444195896651    Yes                 
[25] 0.782512175161467    Yes                  0.793874941793117   
[28] Yes                  0.916288105765175    Yes                 
[31] 0.290790057285848    Yes                  0.847095798245392   
[34] Yes                  0.211803019614441    Yes                 
[37] 6.36130124447227e-06 Yes                  0.0420748372761352  
[40] Yes                  0.126686711687204    Yes                 
[43] 7.6564499485551e-05  Yes                  0.000392779243622025
[46] Yes                  0.125367617298378    Yes                 
[49] 0.173779590612409    Yes                  0.597469282617738   
[52] Yes                  0.0793047528437165   No                  
 [1] 0.132533076286143   No                  0.356524897094848  
 [4] No                  0.397455538932387   Yes                
 [7] 0.595168293966824   Yes                 0.919133093170969  
[10] Yes                 0.995946204391283   No                 
[13] 0.247139724195032   Yes                 0.828976253976006  
[16] Yes                 0.624472242769336   No                 
[19] 0.372420243467254   Yes                 0.996358957494212  
[22] No                  0.155244994109099   Yes                
[25] 0.120645620916762   Yes                 0.0107578242975337 
[28] Yes                 0.729256787547825   No                 
[31] 0.0742625021819844  Yes                 0.523183196436732  
[34] Yes                 0.914607466776927   Yes                
[37] 0.00550559440233891 Yes                 0.0200917950066786 
[40] Yes                 0.854322591765124   Yes                
[43] 0.00936154262470235 Yes                 0.0036058345396041 
[46] Yes                 0.0908270087744166  Yes                
[49] 0.0150798450023036  Yes                 0.0582060562946456 
[52] Yes                 0.157949116190893   Yes                
 [1] 0.592762389679983    Yes                  0.598375444154036   
 [4] Yes                  0.517309288520265    Yes                 
 [7] 0.349260145927692    Yes                  0.347106111104543   
[10] No                   0.743192032395961    No                  
[13] 0.636648803317195    Yes                  0.160530631248097   
[16] Yes                  0.350868973223265    No                  
[19] 0.206825948409939    Yes                  0.578699659217048   
[22] Yes                  0.702459783606933    Yes                 
[25] 0.252359012996756    Yes                  0.485692177721433   
[28] No                   0.185653775689263    Yes                 
[31] 0.344845686979779    Yes                  0.235183796051657   
[34] Yes                  0.899323141501448    Yes                 
[37] 3.94262115999267e-06 Yes                  0.000858590705457007
[40] Yes                  0.851701140028396    No                  
[43] 0.000640921521646099 Yes                  0.00308446564984127 
[46] Yes                  0.0187276232739431   Yes                 
[49] 0.00017945282331659  Yes                  0.169342307382277   
[52] Yes                  0.844010924369224    Yes                 
 [1] 0.563551427134476   No                  0.434949064847001  
 [4] No                  0.631349994823665   Yes                
 [7] 0.693486295949723   No                  0.995049446970429  
[10] Yes                 0.691634005366573   Yes                
[13] 0.19126872387685    Yes                 0.0704199710083456 
[16] Yes                 0.99888612883152    Yes                
[19] 0.168278905000075   Yes                 0.323816373605629  
[22] Yes                 0.665131071500994   Yes                
[25] 0.118647877436588   Yes                 0.730804919458228  
[28] No                  0.292551626746962   Yes                
[31] 0.0985050242173867  Yes                 0.0840276785242239 
[34] Yes                 0.316426815131051   Yes                
[37] 0.00304626382711125 Yes                 0.101766674188978  
[40] Yes                 0.115740008601398   Yes                
[43] 0.0128095393492998  Yes                 0.00189130970643429
[46] Yes                 0.399912792563732   No                 
[49] 0.00578533667167735 Yes                 0.259992561399969  
[52] Yes                 0.147593273867719   Yes                
 [1] 0.250373235237069    Yes                  0.793619171695828   
 [4] No                   0.264824715784633    Yes                 
 [7] 0.468661718641177    No                   0.154657091264013   
[10] Yes                  0.293066899656103    Yes                 
[13] 0.0815283027087422   No                   0.605443805016866   
[16] Yes                  0.0230483208718221   Yes                 
[19] 0.0414592201244144   Yes                  0.282714010716312   
[22] Yes                  0.36316903550002     Yes                 
[25] 0.188418894250897    Yes                  0.246063953838926   
[28] Yes                  0.912613883726228    No                  
[31] 0.104236635143811    Yes                  0.109042376098064   
[34] Yes                  0.327192682376976    No                  
[37] 3.06686299467296e-06 Yes                  0.000138882564803832
[40] Yes                  0.141982613504156    Yes                 
[43] 0.00293452409594358  Yes                  0.000369000660156753
[46] Yes                  0.530419793232658    No                  
[49] 0.0102102244360489   Yes                  0.0276870962263019  
[52] Yes                  0.618186128212872    No                  
 [1] 0.961788850595139    Yes                  0.419385993117813   
 [4] Yes                  0.0229409270866251   No                  
 [7] 0.395527426236953    No                   0.560247965476633   
[10] Yes                  0.561592775711091    No                  
[13] 0.447464372358677    Yes                  0.431693870513268   
[16] Yes                  0.830094916147524    No                  
[19] 0.36209678912777     Yes                  0.00801735328233339 
[22] Yes                  0.248819966580888    Yes                 
[25] 0.96365579310382     No                   0.0182883276599534  
[28] No                   0.119246168925552    No                  
[31] 0.0289769798339569   Yes                  0.0776635751723188  
[34] Yes                  0.679885251838466    Yes                 
[37] 6.60699576212765e-05 Yes                  0.000502698131484548
[40] Yes                  0.876553489095096    Yes                 
[43] 0.000155040905961895 Yes                  0.129233249369483   
[46] Yes                  0.446137999064826    Yes                 
[49] 0.00015220042675111  Yes                  0.485664320230335   
[52] Yes                  0.386629693243556    Yes                 
 [1] 0.504122676724811    Yes                  0.258690772097485   
 [4] No                   0.49712756194416     Yes                 
 [7] 0.0421095136249317   No                   0.030301175492815   
[10] No                   0.179543436616065    Yes                 
[13] 0.197967403976942    Yes                  0.0488237881041649  
[16] No                   0.290786116072817    Yes                 
[19] 0.201028007280471    Yes                  0.448484116139603   
[22] Yes                  0.355019407250445    No                  
[25] 0.054564165666119    Yes                  0.5965853715208     
[28] Yes                  0.40952445262233     Yes                 
[31] 0.367669098046219    Yes                  0.596671811065308   
[34] Yes                  0.34146016661882     Yes                 
[37] 0.000115784000725043 Yes                  0.1447100827461     
[40] Yes                  0.767855513727572    Yes                 
[43] 3.25824401429386e-05 Yes                  1.66060455470098e-06
[46] Yes                  0.604556272790735    No                  
[49] 0.003480046910718    Yes                  0.0482454290563282  
[52] Yes                  0.499768998645761    Yes                 
 [1] 0.0852625707061624   Yes                  0.675440087029523   
 [4] Yes                  0.151950155961713    Yes                 
 [7] 0.653256015240963    No                   0.453139566191552   
[10] No                   0.863666649839681    No                  
[13] 0.0514162986402982   Yes                  0.161943210345867   
[16] No                   0.193869458895969    Yes                 
[19] 0.0850874502707564   Yes                  0.0298969970390946  
[22] Yes                  0.439264497019867    Yes                 
[25] 0.00414137345559916  Yes                  0.270681595088696   
[28] Yes                  0.167883147154765    Yes                 
[31] 0.145692266441696    Yes                  0.755048024605874   
[34] Yes                  0.172219866288518    Yes                 
[37] 1.38022004528241e-05 Yes                  0.0862498696198535  
[40] Yes                  0.479515363815467    Yes                 
[43] 0.042059005661868    Yes                  0.598461433379868   
[46] Yes                  0.483564702176558    Yes                 
[49] 0.00023015513610261  Yes                  0.490362848681621   
[52] Yes                  0.127304021681754    Yes                 
 [1] 0.385849315107949    Yes                  0.472207497515491   
 [4] Yes                  0.0346729191903525   Yes                 
 [7] 0.865388099256584    No                   0.962163195287703   
[10] Yes                  0.60484131571528     No                  
[13] 0.0408808007491754   Yes                  0.118851089478736   
[16] Yes                  0.618131970991259    Yes                 
[19] 0.31179621992467     Yes                  0.655549940633161   
[22] Yes                  0.146508986034329    No                  
[25] 0.0757482740139177   Yes                  0.11435549059172    
[28] Yes                  0.182455139035289    Yes                 
[31] 0.0451661663335813   Yes                  0.40285533751419    
[34] No                   0.645885694002754    No                  
[37] 0.0183894084914105   Yes                  0.00203695364373169 
[40] Yes                  0.0431711750177476   Yes                 
[43] 0.000627300744587191 Yes                  0.0371722489813621  
[46] Yes                  0.382696104048885    Yes                 
[49] 0.0590524188948033   Yes                  0.232576639460573   
[52] Yes                  0.51991711900152     Yes                 
 [1] 0.104247291808138    Yes                  0.104638565725622   
 [4] Yes                  0.542417287800503    No                  
 [7] 0.465780536299704    No                   0.670962954783259   
[10] Yes                  0.685807273190349    Yes                 
[13] 0.957101126482014    No                   0.0372241793770869  
[16] No                   0.641306142907543    No                  
[19] 0.000374095931863771 Yes                  0.860639008719791   
[22] Yes                  0.0346076129794386   Yes                 
[25] 0.574589286607604    Yes                  0.932165197151681   
[28] No                   0.0471190960756242   Yes                 
[31] 0.29016335839042     No                   0.185162553199335   
[34] Yes                  0.0702530225525687   Yes                 
[37] 0.0364738948667796   Yes                  0.00366637945811221 
[40] Yes                  0.60356958947004     Yes                 
[43] 2.1789284984355e-06  Yes                  0.441798967768246   
[46] Yes                  0.268094720124998    Yes                 
[49] 0.00309784002153667  Yes                  0.24863500814257    
[52] Yes                  0.0860558566200598   Yes                 
 [1] 0.0395926290319534   Yes                  0.674760881741932   
 [4] Yes                  0.88283964849275     No                  
 [7] 0.148816816273475    Yes                  0.616614271050989   
[10] Yes                  0.897273986199966    Yes                 
[13] 0.194557750474286    Yes                  0.375243661906858   
[16] No                   0.481462651035042    Yes                 
[19] 0.000435209540065959 Yes                  0.729865759906877   
[22] Yes                  0.05261049579412     No                  
[25] 0.0742879471343532   Yes                  0.0912056390153627  
[28] Yes                  0.523110448020136    Yes                 
[31] 0.163102982279567    Yes                  0.423831261646766   
[34] Yes                  0.214871904290835    Yes                 
[37] 6.73552713080769e-06 Yes                  0.221607170995061   
[40] Yes                  0.034957805130441    Yes                 
[43] 0.0110886411367361   Yes                  0.0304897804811196  
[46] Yes                  0.226239450617668    Yes                 
[49] 0.000432667967778621 Yes                  0.0586267865450407  
[52] Yes                  0.417254721563877    Yes                 
 [1] 0.00725786093698137 Yes                 0.883703450318248  
 [4] Yes                 0.157797151922173   Yes                
 [7] 0.443557016577667   No                  0.6333292634497    
[10] No                  0.383978226111906   No                 
[13] 0.559293143911328   Yes                 0.635490571595514  
[16] Yes                 0.727094882224949   No                 
[19] 0.00299032012499818 Yes                 0.910597211574991  
[22] No                  0.416416556268073   No                 
[25] 0.00211683108657245 Yes                 0.0983163096795167 
[28] Yes                 0.639008572645587   No                 
[31] 0.060311831539462   Yes                 0.296037662741544  
[34] Yes                 0.793348316195817   No                 
[37] 0.00192561929785351 Yes                 0.0217128278612515 
[40] Yes                 0.133092260913992   Yes                
[43] 0.00262052099183882 Yes                 0.0463702630338133 
[46] Yes                 0.291401703283428   No                 
[49] 0.00159191155229794 Yes                 0.0178608061068818 
[52] Yes                 0.436928078510063   Yes                
 [1] 0.922934188528666    No                   0.0929093379341162  
 [4] Yes                  0.194268379214033    Yes                 
 [7] 0.874980513062567    Yes                  0.488126225646697   
[10] No                   0.876553719742621    No                  
[13] 0.355995716211299    Yes                  0.965961590999064   
[16] No                   0.578320717705922    Yes                 
[19] 0.334523459286717    Yes                  0.148080090433594   
[22] Yes                  0.692395176462341    No                  
[25] 0.419573309829397    Yes                  0.552809874924074   
[28] Yes                  0.112379524832703    Yes                 
[31] 0.106671711415107    Yes                  0.620631041587069   
[34] No                   0.517203152736134    No                  
[37] 0.000434973788255052 Yes                  0.00210706644928017 
[40] Yes                  0.684424623390854    No                  
[43] 0.0217273626185351   Yes                  0.0248937905221426  
[46] Yes                  0.217684521778221    Yes                 
[49] 0.0312849324580009   Yes                  0.381127813830886   
[52] Yes                  0.532216248512829    Yes                 
 [1] 0.234080258224153    No                   0.723426582357475   
 [4] No                   0.525206805126096    No                  
 [7] 0.0834645860325197   Yes                  0.503078745785159   
[10] Yes                  0.499120663417572    No                  
[13] 0.861987214707023    Yes                  0.175990447431278   
[16] Yes                  0.394272215364327    Yes                 
[19] 0.210941600340945    Yes                  0.0740103032449035  
[22] Yes                  0.143530111180674    Yes                 
[25] 0.0456657076381167   Yes                  0.0650335724644163  
[28] Yes                  0.0557666997347181   Yes                 
[31] 0.0924100839046741   Yes                  0.86839899006815    
[34] No                   0.503097564610211    No                  
[37] 0.000448168582023481 Yes                  0.0159325853165809  
[40] Yes                  0.0513504029289643   Yes                 
[43] 0.350467269276209    Yes                  0.0249801257449045  
[46] Yes                  0.0952052113673348   Yes                 
[49] 0.00880263644745976  Yes                  0.237212160954147   
[52] Yes                  0.950442356471916    Yes                 
 [1] 0.0678997515063069   Yes                  0.40502449470945    
 [4] No                   0.339327652452534    Yes                 
 [7] 0.0399400158845946   Yes                  0.202878385575861   
[10] Yes                  0.187371559710215    Yes                 
[13] 0.985503224630851    No                   0.0186026042098828  
[16] Yes                  0.10084329369409     No                  
[19] 0.606461036062267    Yes                  0.77628803342173    
[22] Yes                  0.721202419044846    Yes                 
[25] 0.0323067697565904   Yes                  0.44729759774884    
[28] Yes                  0.129803051320175    No                  
[31] 0.398537367731093    Yes                  0.87980080245597    
[34] Yes                  0.538142183149388    No                  
[37] 0.00108208990064237  Yes                  1.33373198475851e-05
[40] Yes                  0.87084029984792     Yes                 
[43] 0.00274380297680898  Yes                  0.000217110956261338
[46] Yes                  0.382053684867506    Yes                 
[49] 0.00340583444684314  Yes                  0.649475525616119   
[52] Yes                  0.252738089647895    No                  
 [1] 0.537816338393294    Yes                  0.54352835770546    
 [4] No                   0.10904639580405     Yes                 
 [7] 0.709362048065834    Yes                  0.947730676647719   
[10] Yes                  0.731497728757043    No                  
[13] 0.440927436979028    No                   0.379089875745544   
[16] No                   0.0691800981474275   No                  
[19] 0.893187212068817    Yes                  0.81424360910499    
[22] Yes                  0.446158658523583    Yes                 
[25] 0.0161653293584769   Yes                  0.143347675866309   
[28] Yes                  0.00868932459092738  Yes                 
[31] 0.729978538180317    Yes                  0.559182546008551   
[34] Yes                  0.505085692109345    Yes                 
[37] 2.79527307448546e-06 Yes                  8.95534574055717e-05
[40] Yes                  0.0577655389982656   Yes                 
[43] 0.000458646291374827 Yes                  0.0142356625587968  
[46] Yes                  0.363169578601096    Yes                 
[49] 0.0942830358290482   Yes                  0.0133472447794064  
[52] Yes                  0.335310111464711    Yes                 
 [1] 0.72492356508734     No                   0.984862074468414   
 [4] Yes                  0.725244416120165    Yes                 
 [7] 0.624482745276735    No                   0.205759528830573   
[10] Yes                  0.448313004798168    No                  
[13] 0.180443445610435    Yes                  0.887453144542788   
[16] Yes                  0.960033723030002    No                  
[19] 0.186383934534859    Yes                  0.25738659102525    
[22] Yes                  0.945805652165274    No                  
[25] 0.00228175436974031  Yes                  0.224909140870897   
[28] Yes                  0.0685761576947922   Yes                 
[31] 0.0146390883283246   Yes                  0.311612307764469   
[34] Yes                  0.250534133140321    Yes                 
[37] 3.7642892137532e-06  Yes                  0.000336567218816159
[40] Yes                  0.821342820989319    Yes                 
[43] 0.00714632778302311  Yes                  0.228261419190517   
[46] Yes                  0.188056192642311    Yes                 
[49] 0.00118427511327826  Yes                  0.0690122450919548  
[52] Yes                  0.871526593806776    No                  
 [1] 0.451281017748289   No                  0.609179241967865  
 [4] No                  0.64665776972521    No                 
 [7] 0.0142552527596941  No                  0.894861446603533  
[10] No                  0.808191338960193   No                 
[13] 0.748073084086076   Yes                 0.395737755981372  
[16] Yes                 0.633025276773498   No                 
[19] 0.0697412471597052  Yes                 0.27142077214504   
[22] Yes                 0.24235098869038    Yes                
[25] 0.0598337497768016  Yes                 0.00529176602806102
[28] Yes                 0.756425862858664   No                 
[31] 0.163314224877018   Yes                 0.452914237884258  
[34] Yes                 0.183300283094859   Yes                
[37] 0.0200843722410768  Yes                 0.0346211279928069 
[40] Yes                 0.0371843975911661  Yes                
[43] 0.389717704179117   Yes                 0.201051626980811  
[46] Yes                 0.469926418416954   Yes                
[49] 0.00411912162361899 Yes                 0.441672485334984  
[52] Yes                 0.408050301381311   Yes                
 [1] 0.818238540137857    No                   0.0820282222748464  
 [4] Yes                  0.963293659156202    Yes                 
 [7] 0.738818556075445    Yes                  0.47880579050578    
[10] Yes                  0.700884839985747    No                  
[13] 0.420897411491516    Yes                  0.864068658986293   
[16] No                   0.149754992576688    Yes                 
[19] 0.0861705283152388   Yes                  0.0468905604157456  
[22] Yes                  0.507190385744668    Yes                 
[25] 0.086402882673095    Yes                  0.000289705710619756
[28] Yes                  0.453630195915024    Yes                 
[31] 0.23480879176774     Yes                  0.0182139405254461  
[34] Yes                  0.959262501802547    Yes                 
[37] 0.00644513113128927  Yes                  9.16559190767532e-05
[40] Yes                  0.109552574459121    Yes                 
[43] 0.000422289977736018 Yes                  0.00156196340642891 
[46] Yes                  0.524778167460054    Yes                 
[49] 0.000764151828319546 Yes                  0.00133455336694638 
[52] Yes                  0.206621613165467    Yes                 
 [1] 0.774176523862204   Yes                 0.931927150040848  
 [4] Yes                 0.502450449414588   Yes                
 [7] 0.615177771774433   Yes                 0.374920845259951  
[10] No                  0.0211336214996763  Yes                
[13] 0.79012116400712    Yes                 0.611328572909529  
[16] Yes                 0.714677843510425   No                 
[19] 0.547904923601509   Yes                 0.391532923666212  
[22] Yes                 0.32903772566637    Yes                
[25] 0.925821472357176   Yes                 0.242565049116057  
[28] Yes                 0.199306259953772   Yes                
[31] 0.754827056018618   No                  0.0483777629618913 
[34] Yes                 0.129181465033268   No                 
[37] 0.0016682678248536  Yes                 0.0585340631391949 
[40] Yes                 0.0678868379584057  Yes                
[43] 0.00315339642638571 Yes                 0.01364088170759   
[46] Yes                 0.304881433081963   Yes                
[49] 0.07940385855381    Yes                 0.224383552749734  
[52] Yes                 0.0234721634883388  Yes                
 [1] 0.283655308328365    No                   0.60573794277366    
 [4] Yes                  0.625993901354177    Yes                 
 [7] 0.172327397809331    No                   0.854792871665797   
[10] Yes                  0.985443386858652    No                  
[13] 0.0266793650529745   Yes                  0.72147092782526    
[16] Yes                  0.812394005149254    Yes                 
[19] 0.000683004474993705 Yes                  0.052500188012569   
[22] Yes                  0.579088003935274    No                  
[25] 0.176527178751528    Yes                  0.592657945022282   
[28] No                   0.763561863958259    No                  
[31] 0.796079686591551    No                   0.109524515222273   
[34] Yes                  0.239038217508379    Yes                 
[37] 3.56910612696814e-06 Yes                  0.00105574905599203 
[40] Yes                  0.527379064143806    No                  
[43] 0.00113194828170147  Yes                  0.0155857750634821  
[46] Yes                  0.296745271811036    Yes                 
[49] 0.152443110402819    Yes                  0.579870624204528   
[52] Yes                  0.81135276551113     No                  
 [1] 0.184680784043822    No                   0.434387099200494   
 [4] No                   0.00908717855851954  Yes                 
 [7] 0.79066863962845     Yes                  0.692722425169891   
[10] No                   0.425440066617655    No                  
[13] 0.228340629606528    Yes                  0.60464824610535    
[16] No                   0.501726851529779    Yes                 
[19] 0.0187899950530591   Yes                  0.490078515247837   
[22] No                   0.520903217553227    Yes                 
[25] 0.00278023139461678  Yes                  0.537379236472846   
[28] No                   0.603953891814902    Yes                 
[31] 0.367600396477516    Yes                  0.0684325915980792  
[34] Yes                  0.705919785422589    Yes                 
[37] 8.86364550687451e-05 Yes                  0.00278289742510214 
[40] Yes                  0.0362647892122858   Yes                 
[43] 0.0061426315747068   Yes                  0.293632972592865   
[46] Yes                  0.72686871528414     No                  
[49] 4.60900413279755e-05 Yes                  0.0133614261689796  
[52] Yes                  0.761069791959544    Yes                 
 [1] 0.321162098346861    Yes                  0.978921655542497   
 [4] No                   0.0589245012965288   Yes                 
 [7] 0.146317531831049    No                   0.321909555600185   
[10] Yes                  0.966997651063703    No                  
[13] 0.213971174449908    Yes                  0.750246821922034   
[16] No                   0.86312753409616     No                  
[19] 0.0596605332339484   Yes                  0.495202788321937   
[22] Yes                  0.115205863077616    No                  
[25] 0.532766597069316    Yes                  0.275187621716581   
[28] Yes                  0.814292870007448    No                  
[31] 0.698679195202087    No                   0.288384788546893   
[34] Yes                  0.382683298482963    No                  
[37] 0.0069955028245135   Yes                  0.0112210424633547  
[40] Yes                  0.0114202834909928   Yes                 
[43] 3.14408405762027e-05 Yes                  0.0144981189772792  
[46] Yes                  0.205729873464678    No                  
[49] 0.00178283331450858  Yes                  0.421706723018335   
[52] Yes                  0.954336149953155    No                  
 [1] 0.165250891821412    Yes                  0.927880247949202   
 [4] Yes                  0.602152883125438    No                  
 [7] 0.965673378615765    No                   0.0562321118103945  
[10] Yes                  0.0277794199578962   Yes                 
[13] 0.158326351670598    No                   0.961367467077181   
[16] No                   0.600507015577262    Yes                 
[19] 0.154386670592668    Yes                  0.147335196714498   
[22] Yes                  0.915633910410526    Yes                 
[25] 0.89740347923447     Yes                  0.214748536101148   
[28] Yes                  0.621167031766814    Yes                 
[31] 0.18590332932757     Yes                  0.0509083878354563  
[34] Yes                  0.487202088877257    No                  
[37] 0.00351845396433463  Yes                  0.117489620812497   
[40] Yes                  0.00384791114393446  Yes                 
[43] 1.11744361479952e-07 Yes                  0.0347400092370974  
[46] Yes                  0.266861199181444    Yes                 
[49] 0.774759717391743    Yes                  0.0829929697740451  
[52] Yes                  0.426229325931551    No                  
 [1] 0.397043952486231    No                   0.403443464328625   
 [4] Yes                  0.0560637366572394   Yes                 
 [7] 0.675301040993049    No                   0.296966247793803   
[10] Yes                  0.142008166696519    Yes                 
[13] 0.00943078443157358  Yes                  0.573241416713643   
[16] Yes                  0.0307049706850244   No                  
[19] 0.00842781658044225  Yes                  0.876461955945013   
[22] Yes                  0.584035382447721    Yes                 
[25] 0.739275528998279    No                   0.461382251875197   
[28] Yes                  0.871812110180022    No                  
[31] 0.665367005144235    No                   0.00850288432327426 
[34] Yes                  0.900911866345963    Yes                 
[37] 0.00211177183433282  Yes                  7.73109473170854e-05
[40] Yes                  0.214988388316245    Yes                 
[43] 0.00972830441158862  Yes                  0.154176920801325   
[46] Yes                  0.472098838204494    Yes                 
[49] 0.0431228362073542   Yes                  0.0954566701284171  
[52] Yes                  0.383121882506287    Yes                 
 [1] 0.396487073371299    Yes                  0.132896040731024   
 [4] No                   0.269507261602335    No                  
 [7] 0.899672674509098    Yes                  0.357185778942277   
[10] No                   0.561621549987797    Yes                 
[13] 0.073228083831167    Yes                  0.0127765187172515  
[16] No                   0.474861333380238    Yes                 
[19] 0.020636928882596    Yes                  0.344768671763824   
[22] Yes                  0.277766915023151    Yes                 
[25] 0.0587743964147909   Yes                  0.266941781235516   
[28] Yes                  0.457125869132733    Yes                 
[31] 0.504785920319313    Yes                  0.382712229573774   
[34] No                   0.336935630934932    Yes                 
[37] 0.00939593263624506  Yes                  0.00582596298835781 
[40] Yes                  0.520709166597951    Yes                 
[43] 4.08721049686921e-06 Yes                  0.364387917681731   
[46] Yes                  0.3358200856834      Yes                 
[49] 5.03140546125474e-05 Yes                  0.211357144573215   
[52] Yes                  0.133396279993191    Yes                 
 [1] 0.570706830444833   Yes                 0.53034023928824   
 [4] Yes                 0.229039580173089   Yes                
 [7] 0.897067652050382   Yes                 0.882659719651058  
[10] No                  0.629701126866025   Yes                
[13] 0.25144897423514    Yes                 0.828261500331709  
[16] No                  0.789706825342618   Yes                
[19] 8.8327883953166e-05 Yes                 0.594467035763776  
[22] Yes                 0.131967219615804   Yes                
[25] 0.491934198848296   No                  0.967575335931213  
[28] Yes                 0.102005551974038   Yes                
[31] 0.0585520832635649  Yes                 0.428730854968403  
[34] Yes                 0.670955839047122   No                 
[37] 0.00441819076247174 Yes                 0.099074354177719  
[40] Yes                 0.00514387970699442 Yes                
[43] 0.0079844823578819  Yes                 0.893431042071166  
[46] No                  0.949436777348228   Yes                
[49] 0.00181842639832412 Yes                 0.452802503606984  
[52] Yes                 0.788702332924449   No                 
 [1] 0.211263571481724   Yes                 0.520756952896261  
 [4] Yes                 0.55658841535659    Yes                
 [7] 0.865246371895806   Yes                 0.421082863337563  
[10] No                  0.190007107151992   Yes                
[13] 0.346200586103676   Yes                 0.468929868139104  
[16] Yes                 0.452238190636224   No                 
[19] 0.0444520279485242  Yes                 0.941042867065327  
[22] No                  0.171379064560936   Yes                
[25] 0.234636739318817   Yes                 0.537618313557188  
[28] No                  0.0468493587164392  Yes                
[31] 0.261222881802186   Yes                 0.303694676520286  
[34] Yes                 0.620323283786637   Yes                
[37] 0.00497261426675114 Yes                 0.00742234205419212
[40] Yes                 0.303966544385127   Yes                
[43] 0.034240482466059   Yes                 0.599161505663229  
[46] Yes                 0.466356474123103   Yes                
[49] 0.0468382115930727  Yes                 0.734019491372364  
[52] Yes                 0.164227569572871   Yes                
 [1] 0.254962789782356    No                   0.921213889472473   
 [4] No                   0.871149957096162    No                  
 [7] 0.614305253342337    Yes                  0.970332747943956   
[10] Yes                  0.400794459567239    Yes                 
[13] 0.101146674055398    Yes                  0.438502028871115   
[16] Yes                  0.744002277824615    No                  
[19] 0.00114117338652111  Yes                  0.84094406128816    
[22] Yes                  0.0873745651909432   Yes                 
[25] 0.964359601805897    Yes                  0.411730385901479   
[28] Yes                  0.588118208885549    No                  
[31] 0.373188382687485    Yes                  0.0456794981525173  
[34] Yes                  0.325172937811011    No                  
[37] 0.0302417950926887   Yes                  0.0448745073163006  
[40] Yes                  0.119899773014818    No                  
[43] 0.0186650702779247   Yes                  0.000603038768570886
[46] Yes                  0.608579603024451    Yes                 
[49] 0.547221426769609    Yes                  0.0175272646903086  
[52] Yes                  0.575947627967125    No                  
 [1] 0.443580292026646    Yes                  0.00718279764809601 
 [4] Yes                  0.645221987311487    No                  
 [7] 0.136335582987687    Yes                  0.405230645865962   
[10] No                   0.212960679463727    No                  
[13] 0.908819192576307    Yes                  0.281074705887228   
[16] Yes                  0.347334018988215    Yes                 
[19] 0.005692224187778    Yes                  0.0202945781629445  
[22] Yes                  0.634266952440961    Yes                 
[25] 0.0197710360954079   Yes                  0.131847873481203   
[28] Yes                  0.0162202698048796   Yes                 
[31] 0.0222225058707506   Yes                  0.437659550327812   
[34] No                   0.13273122035643     No                  
[37] 0.000516673465742946 Yes                  0.0057380308558285  
[40] Yes                  0.190497769539244    Yes                 
[43] 0.0312762218963062   Yes                  0.238605169650027   
[46] Yes                  0.0194860222734314   Yes                 
[49] 0.0761811933085534   Yes                  0.34688665769031    
[52] Yes                  0.776270711762693    No                  
 [1] 0.670896444116295    No                   0.870933758572668   
 [4] No                   0.434450036956185    Yes                 
 [7] 0.514652515595546    No                   0.908133861221628   
[10] Yes                  0.543158361074703    Yes                 
[13] 0.391388797489402    Yes                  0.600439193413068   
[16] No                   0.771357859033841    Yes                 
[19] 0.531800338788845    Yes                  0.451963644338288   
[22] No                   0.180550767002477    Yes                 
[25] 0.0496442816414789   Yes                  0.222652258217074   
[28] Yes                  0.552932283012721    Yes                 
[31] 0.46735637383288     Yes                  0.522682832038485   
[34] Yes                  0.4676501870816      Yes                 
[37] 0.0143356526824921   Yes                  0.000179151567337917
[40] Yes                  0.0484729128605359   Yes                 
[43] 0.100777924994192    Yes                  0.137823309083167   
[46] Yes                  0.128215855655163    Yes                 
[49] 0.0195889136659895   Yes                  0.0123630917980297  
[52] Yes                  0.668800770230844    Yes                 
 [1] 0.846489184600567    No                   0.828271944904395   
 [4] Yes                  0.0816246062444357   Yes                 
 [7] 0.579028403894364    No                   0.126320443404912   
[10] Yes                  0.834007504916488    No                  
[13] 0.270405114646538    No                   0.753969438868439   
[16] Yes                  0.0535521424304282   No                  
[19] 0.306769155019241    Yes                  0.213304277735056   
[22] Yes                  0.140714420319558    Yes                 
[25] 0.380949660579521    Yes                  0.366724189517277   
[28] Yes                  0.0022675600850434   Yes                 
[31] 0.201349442403722    Yes                  0.369721715744326   
[34] Yes                  0.373961124465764    Yes                 
[37] 0.000174953883064602 Yes                  0.139569281939199   
[40] Yes                  0.0182910670254129   Yes                 
[43] 0.0960278538460269   Yes                  0.343370369684678   
[46] Yes                  0.741316045472396    Yes                 
[49] 0.000229300692983421 Yes                  0.472608128397691   
[52] Yes                  0.937933924868138    Yes                 
 [1] 0.611329126977713    Yes                  0.775209740524199   
 [4] No                   0.218796403715191    No                  
 [7] 0.993779262366662    Yes                  0.36716197101467    
[10] No                   0.893528491170429    Yes                 
[13] 0.555615048533502    No                   0.944957218260787   
[16] Yes                  0.641164332847055    Yes                 
[19] 0.00353138641288618  Yes                  0.0936709565679358  
[22] Yes                  0.218993713639941    Yes                 
[25] 0.000365996537927893 Yes                  0.558679234647912   
[28] Yes                  0.245679523470774    Yes                 
[31] 0.102390700240625    No                   0.473481672317661   
[34] Yes                  0.680953326046887    No                  
[37] 0.0140945652267899   Yes                  0.00374852313889082 
[40] Yes                  0.170288751178045    Yes                 
[43] 0.0207089553335964   Yes                  0.784843090427194   
[46] Yes                  0.310610349767356    Yes                 
[49] 8.86995513706533e-05 Yes                  0.0851525691970005  
[52] Yes                  0.551564181223536    Yes                 
 [1] 0.743370848490707    No                   0.0483037090060615  
 [4] No                   0.986253967131972    No                  
 [7] 0.637495819596153    Yes                  0.0356241151623969  
[10] No                   0.139618659844763    Yes                 
[13] 0.815202696530571    Yes                  0.189564773825606   
[16] No                   0.569167982302839    Yes                 
[19] 0.673608158707569    No                   0.795902734663214   
[22] Yes                  0.649656894821538    Yes                 
[25] 0.213460567166459    Yes                  0.582364876708814   
[28] Yes                  0.0349980093090352   Yes                 
[31] 0.0636178947788127   Yes                  0.604672023839018   
[34] Yes                  0.24959426890931     Yes                 
[37] 5.38702335162311e-06 Yes                  0.115825646175971   
[40] Yes                  0.0139000338176003   Yes                 
[43] 0.0507816427143865   Yes                  0.8124335957608     
[46] Yes                  0.205149266012141    Yes                 
[49] 0.000620987910551306 Yes                  0.441929552395448   
[52] Yes                  0.454302174403369    No                  
 [1] 0.626184994173727    No                   0.382381138175926   
 [4] Yes                  0.713107458216012    No                  
 [7] 0.882969244492068    No                   0.80563532380358    
[10] Yes                  0.7817557613553      No                  
[13] 0.481778316657513    No                   0.60908385251258    
[16] No                   0.0943622271213193   Yes                 
[19] 0.00500474657759639  Yes                  0.000116564606294731
[22] Yes                  0.663265626618846    Yes                 
[25] 0.0898170912809478   Yes                  0.866421308894977   
[28] No                   0.343058369928773    No                  
[31] 0.880323985849827    No                   0.521152547008096   
[34] No                   0.894896829071615    Yes                 
[37] 1.87858461846008e-06 Yes                  0.0280364028234557  
[40] Yes                  0.00733067581446638  Yes                 
[43] 0.0114641225909852   Yes                  0.0212566098530478  
[46] Yes                  0.781518265412244    No                  
[49] 0.000924549085095811 Yes                  0.119356282504152   
[52] Yes                  0.209619175957465    Yes                 
 [1] 0.90922168621152     No                   0.155940225953882   
 [4] No                   0.800263113339616    Yes                 
 [7] 0.711820017074989    Yes                  0.748664544432613   
[10] No                   0.903882013191884    Yes                 
[13] 0.000353648903504468 No                   0.00676238156429962 
[16] Yes                  0.294887587282159    Yes                 
[19] 0.243107689116358    Yes                  0.45356745299918    
[22] Yes                  0.854209077082242    Yes                 
[25] 0.000411998688392733 Yes                  0.236787690299136   
[28] Yes                  0.00108326792628442  Yes                 
[31] 0.014047044889541    Yes                  0.308693783417882   
[34] Yes                  0.745555885520753    Yes                 
[37] 0.00338791992679716  Yes                  0.013356960796838   
[40] Yes                  0.037636620452084    Yes                 
[43] 0.172081173911263    Yes                  0.139174900912171   
[46] Yes                  0.931867563438682    Yes                 
[49] 0.21437196277956     Yes                  0.447459169056202   
[52] Yes                  0.0284543756488151   Yes                 
 [1] 0.670283722359468    Yes                  0.179378074902932   
 [4] Yes                  0.39084169153216     No                  
 [7] 0.318085670902149    Yes                  0.276759954695328   
[10] No                   0.725952594149072    Yes                 
[13] 0.509220184077683    No                   0.099899682846614   
[16] Yes                  0.22485934020662     No                  
[19] 0.00619291859549536  Yes                  0.568146757917542   
[22] No                   0.537488460476816    Yes                 
[25] 0.0151669431523562   Yes                  0.271041459032903   
[28] Yes                  0.607245420962031    No                  
[31] 0.164738217051133    Yes                  0.00671922891413417 
[34] Yes                  0.919547266238483    No                  
[37] 0.000531571089654821 Yes                  0.383954388021067   
[40] Yes                  0.124599081268194    Yes                 
[43] 2.76628626589648e-08 Yes                  0.0161152036595116  
[46] Yes                  0.307611373470819    Yes                 
[49] 0.0973078148953681   Yes                  0.684176463042826   
[52] No                   0.202888034882821    Yes                 
 [1] 0.440061476385781    Yes                  0.610616608886424   
 [4] No                   0.495946534674389    Yes                 
 [7] 0.927044941724144    Yes                  0.583426074315496   
[10] No                   0.407587183388627    No                  
[13] 0.398353680496714    Yes                  0.15774646307567    
[16] Yes                  0.88779196655584     No                  
[19] 0.567000180098291    Yes                  0.60085350329014    
[22] Yes                  0.0491393089157517   Yes                 
[25] 0.0100582988083452   Yes                  0.282743672240907   
[28] Yes                  0.140871470545886    Yes                 
[31] 0.707698751419344    No                   0.00787642020699629 
[34] Yes                  0.14627670529156     Yes                 
[37] 0.000729170302674589 Yes                  0.078103227294152   
[40] Yes                  0.505255959682714    Yes                 
[43] 1.38967288536722e-05 Yes                  0.0239826745291278  
[46] Yes                  0.42405878289168     Yes                 
[49] 0.000298906706301489 Yes                  0.0135253207977326  
[52] Yes                  0.215327379849732    Yes                 
 [1] 0.451699106268305    Yes                  0.452087661193297   
 [4] No                   0.742759141684562    No                  
 [7] 0.444123314523419    Yes                  0.433199788939365   
[10] No                   0.429792999670001    Yes                 
[13] 0.922044835479376    No                   0.714382328537126   
[16] No                   0.901443333963146    No                  
[19] 0.0302689602876684   Yes                  0.229547291345524   
[22] No                   0.29323070223368     Yes                 
[25] 0.0417032292338774   Yes                  0.550230918866545   
[28] Yes                  0.903671664408486    Yes                 
[31] 0.210600093532772    Yes                  0.57699401538244    
[34] No                   0.119359061979709    Yes                 
[37] 0.00160096192528186  Yes                  0.000831893798262159
[40] Yes                  0.609786746051454    Yes                 
[43] 0.0113870365425474   Yes                  0.00698103151820593 
[46] Yes                  0.156458203711059    Yes                 
[49] 0.00622196386043346  Yes                  0.655825284927448   
[52] Yes                  0.894038521369813    Yes                 
 [1] 0.870735718418578   Yes                 0.761757499940608  
 [4] No                  0.782262660622779   No                 
 [7] 0.368194305007514   Yes                 0.810187550570438  
[10] Yes                 0.534972182900667   Yes                
[13] 0.683741798308959   Yes                 0.116326363528359  
[16] Yes                 0.990523951013046   No                 
[19] 0.00950703264688948 Yes                 0.028871021223814  
[22] Yes                 0.0230562181247676  Yes                
[25] 0.0948736745697175  Yes                 0.097442969940467  
[28] Yes                 0.0216049819882573  Yes                
[31] 0.952609692831905   Yes                 0.17341412869431   
[34] Yes                 0.427103764489372   No                 
[37] 0.00377838760088782 Yes                 0.00895500370405522
[40] Yes                 0.206605223566244   Yes                
[43] 0.00193341627345902 Yes                 0.640086616114093  
[46] Yes                 0.33097083017737    Yes                
[49] 0.219742960742459   Yes                 0.193745504987373  
[52] Yes                 0.399456494920558   No                 
 [1] 0.621755977849954    No                   0.164860428555252   
 [4] Yes                  0.576622622311062    Yes                 
 [7] 0.106786103591613    Yes                  0.500085834685596   
[10] Yes                  0.864193619331913    No                  
[13] 0.236167016978469    Yes                  0.95076207758134    
[16] No                   0.129169773991635    Yes                 
[19] 0.0243254296679064   Yes                  0.00922702908578869 
[22] Yes                  0.407129210157555    Yes                 
[25] 0.0869202203490812   Yes                  0.433207260612023   
[28] Yes                  0.596627284358642    No                  
[31] 0.0262790913734468   Yes                  0.00191616922625897 
[34] Yes                  0.86925317107        Yes                 
[37] 0.00326292464664398  Yes                  0.000323472838095439
[40] Yes                  0.184786015724453    Yes                 
[43] 0.00442596707396462  Yes                  0.367378043404403   
[46] Yes                  0.536849684527483    Yes                 
[49] 0.000523994103000849 Yes                  0.366650366528666   
[52] Yes                  0.0868371791651286   Yes                 
 [1] 0.568522909193443    Yes                  0.655915708995665   
 [4] No                   0.0711186743341485   No                  
 [7] 0.306903931313029    Yes                  0.279222834166912   
[10] Yes                  0.811202721206815    No                  
[13] 0.370883298187599    Yes                  0.28025328493601    
[16] Yes                  0.895924417036596    Yes                 
[19] 0.182650659750462    Yes                  0.0582651945831522  
[22] Yes                  0.630579208837853    Yes                 
[25] 0.149733947108076    Yes                  0.332848191715119   
[28] Yes                  0.963186584095916    Yes                 
[31] 0.269762167169075    Yes                  0.701675967971422   
[34] Yes                  0.0768225592212772   No                  
[37] 0.00120080572224338  Yes                  0.126281608578867   
[40] Yes                  0.00980223204132299  Yes                 
[43] 0.000121713480338293 Yes                  0.535528245597621   
[46] Yes                  0.0286785318197002   Yes                 
[49] 0.000124188307445706 Yes                  0.648909962250754   
[52] No                   0.150553393560132    Yes                 
 [1] 0.764547693519913   No                  0.134040356898158  
 [4] Yes                 0.256296013352246   Yes                
 [7] 0.371892179655932   Yes                 0.462683293987601  
[10] Yes                 0.00654566235424712 Yes                
[13] 0.239220263035111   Yes                 0.933376631864788  
[16] No                  0.540247246811312   Yes                
[19] 0.472278542765763   Yes                 0.00390141744060891
[22] Yes                 0.441486707480411   No                 
[25] 0.00963396028745916 Yes                 0.946762220940767  
[28] Yes                 0.110088980882647   Yes                
[31] 0.724754846213733   Yes                 0.816850421695277  
[34] Yes                 0.0228604758469879  Yes                
[37] 0.00101878636462338 Yes                 0.0213486495576651 
[40] Yes                 0.344424343942998   Yes                
[43] 0.00644559853367955 Yes                 0.301117255965203  
[46] Yes                 0.714602988472372   Yes                
[49] 0.179353333878577   Yes                 0.653274914009629  
[52] No                  0.541816765458656   Yes                
 [1] 0.715441334456125    Yes                  0.79939465519751    
 [4] Yes                  0.259695303684071    No                  
 [7] 0.404817070790516    No                   0.212898847188008   
[10] No                   0.339170115083666    No                  
[13] 0.985551145438005    No                   0.475094840025961   
[16] No                   0.584999365394558    No                  
[19] 0.000869737461429694 Yes                  0.127687665073362   
[22] Yes                  0.599877505618911    No                  
[25] 0.0182157703394663   Yes                  0.253379559055333   
[28] Yes                  0.0797750010246433   Yes                 
[31] 0.753713432677028    No                   0.994835734657106   
[34] No                   0.937336374758272    No                  
[37] 0.000224808102295474 Yes                  0.0599659975364776  
[40] Yes                  0.00143403468448062  Yes                 
[43] 0.000161168824622112 Yes                  0.000171453386167996
[46] Yes                  0.495576697917841    Yes                 
[49] 0.0049634925061613   Yes                  0.140516029395931   
[52] Yes                  0.0729882032405366   Yes                 
 [1] 0.288066718029688    Yes                  0.0819441668466777  
 [4] Yes                  0.856602389092391    Yes                 
 [7] 0.421159206158599    Yes                  0.927339196797715   
[10] Yes                  0.743973197774318    No                  
[13] 0.469758634132839    Yes                  0.320179905260323   
[16] No                   0.546690351966383    Yes                 
[19] 0.050444768331315    Yes                  0.00543405760740976 
[22] Yes                  0.035353031620439    Yes                 
[25] 0.212509575740019    Yes                  0.686124266234875   
[28] Yes                  0.440277483928177    Yes                 
[31] 0.365763869146295    No                   0.82165287288735    
[34] No                   0.198264112672419    No                  
[37] 0.0278774485740443   Yes                  0.142811239724217   
[40] Yes                  0.347849078656       Yes                 
[43] 0.00754036392274966  Yes                  0.162954631870285   
[46] Yes                  0.22591327841595     Yes                 
[49] 0.000944258921240942 Yes                  0.0518020218282711  
[52] Yes                  0.112342618452241    Yes                 
 [1] 0.912101808759728    Yes                  0.498032558318168   
 [4] Yes                  0.179412402402318    Yes                 
 [7] 0.639197990123094    Yes                  0.947275814927389   
[10] No                   0.421552091868329    Yes                 
[13] 0.266423473313084    No                   0.657544712392029   
[16] Yes                  0.110469043096317    No                  
[19] 0.00203850005476166  Yes                  0.783488538912227   
[22] Yes                  0.0114988563810447   Yes                 
[25] 0.357848817965015    Yes                  0.402071406950199   
[28] No                   0.514910207377779    Yes                 
[31] 0.0562607782148348   Yes                  0.979173128449229   
[34] No                   0.00960442949166901  Yes                 
[37] 3.96231320930483e-06 Yes                  0.00198699024708126 
[40] Yes                  0.755147148743791    Yes                 
[43] 0.00107566196258324  Yes                  0.414226666938419   
[46] No                   0.780130982977951    Yes                 
[49] 0.0493047458025401   Yes                  0.0247599945209543  
[52] Yes                  0.510767247237369    No                  
 [1] 0.00783529070804822  Yes                  0.743829827868826   
 [4] Yes                  0.285219907066881    Yes                 
 [7] 0.906349400299064    Yes                  0.0188426983329781  
[10] Yes                  0.40860502988934     Yes                 
[13] 0.251637396334558    No                   0.0978397814866987  
[16] Yes                  0.0472046984609086   No                  
[19] 0.0928346583791343   Yes                  0.38601479879213    
[22] Yes                  0.867151458598546    No                  
[25] 0.0975768403085886   Yes                  0.739486579724047   
[28] No                   0.419276180217646    Yes                 
[31] 0.0129448453606516   Yes                  0.428560008974923   
[34] Yes                  0.364241282662415    Yes                 
[37] 8.3424371961065e-06  Yes                  0.18174324543959    
[40] Yes                  0.0341302830850603   Yes                 
[43] 4.02954843807758e-06 Yes                  0.0734088888223796  
[46] Yes                  0.698784085379567    Yes                 
[49] 0.0017520019488729   Yes                  0.795464998288659   
[52] Yes                  0.897688333917928    No                  
 [1] 0.0206992508752833   Yes                  0.784711728770303   
 [4] Yes                  0.494044178916445    No                  
 [7] 0.648846243517499    No                   0.652501046398211   
[10] No                   0.29435084599202     Yes                 
[13] 0.744252025790267    Yes                  0.0606660253469393  
[16] No                   0.556802374210097    Yes                 
[19] 0.153185486528291    Yes                  0.225365585378207   
[22] Yes                  0.165947509820946    Yes                 
[25] 0.175817937302205    Yes                  0.235370585641326   
[28] No                   0.950728184689797    Yes                 
[31] 0.384120843871984    Yes                  0.834084016384127   
[34] Yes                  0.0016996585095581   Yes                 
[37] 9.49795481468651e-07 Yes                  0.00137122674392263 
[40] Yes                  0.304004247771111    Yes                 
[43] 0.00304221334578889  Yes                  0.0120896074800216  
[46] Yes                  0.0866324053711637   Yes                 
[49] 0.000630306606337957 Yes                  0.953508658759156   
[52] No                   0.788710815415445    Yes                 
 [1] 0.149034132895378    Yes                  0.337206732564684   
 [4] Yes                  0.266071573305627    No                  
 [7] 0.215397838900038    Yes                  0.72037878482106    
[10] No                   0.446011267180837    Yes                 
[13] 0.740312674771483    No                   0.788429529101644   
[16] No                   0.223102673793529    Yes                 
[19] 0.00161191829406899  Yes                  0.0755320815555167  
[22] Yes                  0.00197479842269193  Yes                 
[25] 0.0122892225346137   Yes                  0.103592806456393   
[28] No                   0.00333863895954161  Yes                 
[31] 0.0309873261749318   Yes                  0.156015741203388   
[34] No                   0.52013676982374     Yes                 
[37] 0.000679835153513241 Yes                  0.0298562055541089  
[40] Yes                  0.251967739834422    Yes                 
[43] 0.174088001403109    Yes                  0.0100388439578619  
[46] Yes                  0.740056497358685    Yes                 
[49] 0.0404028906486853   Yes                  0.923728660391693   
[52] No                   0.70766110023629     No                  
 [1] 0.550354838160209    Yes                  0.135926020815209   
 [4] Yes                  0.779254192662659    No                  
 [7] 0.736298421539748    Yes                  0.289241229131496   
[10] No                   0.279095413602604    Yes                 
[13] 0.781910006276268    Yes                  0.53698760677849    
[16] No                   0.864242818013234    No                  
[19] 0.0157850123370101   Yes                  0.0921905307022008  
[22] Yes                  0.559115312334614    No                  
[25] 0.439471057262536    Yes                  0.355199583912567   
[28] No                   0.815932160148087    No                  
[31] 0.0403265300210742   Yes                  0.937407732578724   
[34] Yes                  0.341912405403776    Yes                 
[37] 1.07508886099164e-05 Yes                  0.0251634698688698  
[40] Yes                  0.002100125534873    Yes                 
[43] 0.00816193965722178  Yes                  0.540585707019425   
[46] Yes                  0.00249393344869412  Yes                 
[49] 0.0143949058760675   Yes                  0.671928472243294   
[52] Yes                  0.477660383436301    Yes                 
 [1] 0.370760523772805    Yes                  0.814996979091126   
 [4] Yes                  0.612977036405137    No                  
 [7] 0.775938165750879    No                   0.223336037579907   
[10] No                   0.938337781767775    Yes                 
[13] 0.520400606593525    No                   0.168742745277195   
[16] Yes                  0.557005417358452    Yes                 
[19] 0.0591063989940603   Yes                  0.667116667007698   
[22] Yes                  0.0799758374385909   Yes                 
[25] 0.0463739032076661   Yes                  0.803065522685414   
[28] No                   0.0158524917903528   Yes                 
[31] 0.0870333631556546   Yes                  0.488494774501825   
[34] Yes                  0.939851609010418    No                  
[37] 0.0212299109343808   Yes                  0.218588219732591   
[40] Yes                  0.0747418402467029   Yes                 
[43] 0.117845824246047    Yes                  0.0272629711705451  
[46] Yes                  0.038005713553717    Yes                 
[49] 0.000675558410994745 Yes                  0.73731897527531    
[52] Yes                  0.321849048267654    Yes                 
 [1] 0.47402606663357    No                  0.754131454813148  
 [4] Yes                 0.655955852874836   Yes                
 [7] 0.639166624782206   No                  0.920543617352267  
[10] Yes                 0.522115188796226   Yes                
[13] 0.602454631080758   No                  0.740268867518338  
[16] No                  0.850768109622193   No                 
[19] 0.00210429298264348 Yes                 0.0389387438296309 
[22] Yes                 0.269489954771897   Yes                
[25] 0.0509448443948822  Yes                 0.299849792110088  
[28] Yes                 0.314932813253102   Yes                
[31] 0.085436940868498   Yes                 0.67293227066973   
[34] Yes                 0.585246398763969   No                 
[37] 0.076740868806588   Yes                 0.130596869104455  
[40] Yes                 0.030004050826486   Yes                
[43] 0.0383600256940634  Yes                 0.646788789517543  
[46] Yes                 0.0072858224407898  Yes                
[49] 0.0024566853141039  Yes                 0.0324697969259253 
[52] Yes                 0.62414349070771    Yes                
 [1] 0.153446008395389    No                   0.526108154787505   
 [4] No                   0.476685341696092    Yes                 
 [7] 0.820805314530889    Yes                  0.266653959345328   
[10] Yes                  0.951762306690256    Yes                 
[13] 0.487347206647878    Yes                  0.947838310596341   
[16] Yes                  0.783186557903314    Yes                 
[19] 0.35314926729394     Yes                  0.116075857830968   
[22] Yes                  0.350925920191492    No                  
[25] 0.00806151768874383  Yes                  0.129291825083034   
[28] Yes                  0.566374397735876    Yes                 
[31] 0.118078369833513    Yes                  0.933387631278415   
[34] Yes                  0.84725738015905     Yes                 
[37] 0.00693218878246345  Yes                  0.00187442598178432 
[40] Yes                  0.0669599104089401   Yes                 
[43] 2.62751780315666e-06 Yes                  0.447155950167126   
[46] Yes                  0.0658725948434373   Yes                 
[49] 0.0106579104362703   Yes                  0.468153401692314   
[52] Yes                  0.941755820623203    No                  
 [1] 0.804031563788926   No                  0.95496602436489   
 [4] No                  0.916303775186376   Yes                
 [7] 0.800259983353343   No                  0.453210207485417  
[10] No                  0.329099198781879   No                 
[13] 0.0227633172853932  No                  0.206504258043831  
[16] Yes                 0.791400401302783   No                 
[19] 0.366144751351375   Yes                 0.184771516398272  
[22] Yes                 0.458506741619371   Yes                
[25] 0.371814725507267   Yes                 0.636843935821918  
[28] No                  0.122709824392769   Yes                
[31] 0.0149865891049121  Yes                 0.0253114333793811 
[34] Yes                 0.497241668701028   No                 
[37] 0.00181609748874048 Yes                 0.00384268654982095
[40] Yes                 0.27028789065705    Yes                
[43] 0.577146530782018   Yes                 0.0193590215408282 
[46] Yes                 0.448339760837514   Yes                
[49] 0.00851070248387879 Yes                 0.0258214275126414 
[52] Yes                 0.0505535264104555  Yes                
 [1] 0.0173064215834567   No                   0.0306042912941675  
 [4] Yes                  0.672280737661229    Yes                 
 [7] 0.830446176355502    No                   0.0880515349743577  
[10] Yes                  0.317875535297333    Yes                 
[13] 0.672879587525173    No                   0.698481626548654   
[16] No                   0.642811832983362    Yes                 
[19] 0.322823153648412    Yes                  0.366775283768822   
[22] Yes                  0.209161508558336    No                  
[25] 0.504328027889428    Yes                  0.653457942861723   
[28] No                   0.380565456386291    Yes                 
[31] 0.946084804615608    Yes                  0.110738597607798   
[34] Yes                  0.69246545356294     Yes                 
[37] 4.65748666619034e-05 Yes                  0.00620299863219707 
[40] Yes                  0.774278604287258    Yes                 
[43] 0.00960586041186393  Yes                  0.00132888601865548 
[46] Yes                  0.735087790445609    No                  
[49] 0.00103007967637279  Yes                  0.270476475354333   
[52] Yes                  0.130105457484931    No                  
 [1] 0.340102801671591    Yes                  0.370777981442371   
 [4] Yes                  0.220948627877949    Yes                 
 [7] 0.423801793157703    No                   0.444657162858592   
[10] No                   0.655934653100411    No                  
[13] 0.614098401393327    No                   0.321184310186652   
[16] Yes                  0.781824603185051    No                  
[19] 0.185172652756179    Yes                  0.967128077686912   
[22] Yes                  0.463979961048009    Yes                 
[25] 0.433293956045107    Yes                  0.436728159718825   
[28] Yes                  0.447665965805631    No                  
[31] 0.884264979295111    No                   0.587379921232674   
[34] Yes                  0.253849476452946    No                  
[37] 9.53861079690656e-06 Yes                  0.00624513703631813 
[40] Yes                  0.0205416643613806   Yes                 
[43] 0.010254567821292    Yes                  0.00869157188210346 
[46] Yes                  0.644223658549676    No                  
[49] 0.0095044833792804   Yes                  0.137471056359026   
[52] Yes                  0.364791147754819    Yes                 
 [1] 0.394885712395441    Yes                  0.377154191866898   
 [4] No                   0.398544421558684    No                  
 [7] 0.465953008887113    No                   0.0974531502415849  
[10] Yes                  0.427750500569093    Yes                 
[13] 0.209570167223202    No                   0.312411986398055   
[16] Yes                  0.481332227003444    No                  
[19] 0.00769060325613586  Yes                  0.631562934503938   
[22] No                   0.667459453311711    Yes                 
[25] 0.0687111471150611   Yes                  0.335900643053402   
[28] No                   0.0246629579925511   Yes                 
[31] 0.535452837693765    No                   0.640161489256097   
[34] Yes                  0.637473492142658    Yes                 
[37] 1.15613166220525e-06 Yes                  0.022915383884311   
[40] Yes                  0.0331756078074149   Yes                 
[43] 0.0158313427973302   Yes                  0.123822669703574   
[46] Yes                  0.193529793794065    Yes                 
[49] 0.00157515171855361  Yes                  0.642716237442562   
[52] Yes                  0.326654319939171    Yes                 
 [1] 0.352650141905508    No                   0.505925930526637   
 [4] Yes                  0.508317810598803    No                  
 [7] 0.15964917837614     Yes                  0.225228538892543   
[10] Yes                  0.353159428518185    Yes                 
[13] 0.0404451814605229   Yes                  0.929856925727808   
[16] No                   0.25797871978369     No                  
[19] 0.0510470773888862   Yes                  0.0494380701033152  
[22] Yes                  0.307705083911574    No                  
[25] 0.0717089289940212   Yes                  0.754600026205523   
[28] Yes                  0.0788794672061581   No                  
[31] 0.478901583087996    Yes                  0.826711086849434   
[34] No                   0.928292772592975    No                  
[37] 1.42200884351366e-06 Yes                  0.188790682087488   
[40] Yes                  0.621439051810533    Yes                 
[43] 0.000426049484279184 Yes                  0.167177120458996   
[46] Yes                  0.633461919245886    Yes                 
[49] 0.00340797884989147  Yes                  0.00511677468970921 
[52] Yes                  0.215597523328329    Yes                 
 [1] 0.202158569945452    No                   0.724295407971889   
 [4] No                   0.759164088027411    No                  
 [7] 0.958500711109073    Yes                  0.56551120748624    
[10] Yes                  0.567762899766801    No                  
[13] 0.814677741144606    No                   0.128100694045121   
[16] Yes                  0.339381098819318    No                  
[19] 6.82961551890654e-05 Yes                  0.387454657420655   
[22] No                   0.622824809027737    Yes                 
[25] 0.059458417102779    Yes                  0.899648043705443   
[28] No                   0.434578333419814    Yes                 
[31] 0.0149744831041672   Yes                  0.400031901448262   
[34] Yes                  0.509883859651665    No                  
[37] 0.00250488435886022  Yes                  0.387652392550774   
[40] Yes                  0.0451065597987747   Yes                 
[43] 0.000162273189114198 Yes                  0.00403145285409355 
[46] Yes                  0.273876112275035    Yes                 
[49] 0.00780434818747305  Yes                  0.00344145334509944 
[52] Yes                  0.472735136094602    Yes                 
